# Supplementary material for: Global mapping of binding sites for phic31 integrase in transgenic maden-darby bovine kidney cells using ChIP-seq
Source: Hereditas. 2019 Jan 14;156:3. doi: 10.1186/s41065-018-0079-z (PMC6332687; doi:10.1186/s41065-018-0079-z)
Supplement: Supplementary file 1 — GO functional analysis output file. Figure S1. Genome sequencing depth cumulative distribution obtained from the INPUT sample. Figure S2. Gene and upstream and downstream sequences depth distribution map obtained from the INPUT sample. Figure S3. Genome sequencing depth cumulative distribution obtained from the INTMDBK_treat sample. Figure S4. Gene and upstream and downstream sequences depth distribution mapobtained from the INTMDBK_treat sample. Figure S5. Directed Acyclic Graph (DAG) of “Biological Processes” obtained from GO enrichment analysis. Figure S6. Directed Acyclic Graph (DAG) of “Cellular Components” obtained from GO enrichment analysis. Figure S7. Directed Acyclic Graph (DAG) of “Molecular Functions” obtained from GO enrichment analysis. (ZIP 726 kb) [file 41065_2018_79_MOESM1_ESM.zip › 12864_2018_5395_MOESM1_ESM.xlsx]

## Sheet: INTMDBK_treat.peak.GO.enrich
id	enrichment	description	ratio_in_study	ratio_in_pop	p_uncorrected	p_bonferroni	p_holm	p_sidak	p_fdr	namespace	genes_in_study
GO:0043087	e	regulation of GTPase activity	84/1925	416/19994	1.21e-10	2e-06	2e-06	1.94e-06	0	biological_process	ENSBTAG00000012361;ENSBTAG00000021156;ENSBTAG00000016911;ENSBTAG00000005410;ENSBTAG00000004472;ENSBTAG00000002531;ENSBTAG00000012022;ENSBTAG00000017850;ENSBTAG00000013773;ENSBTAG00000007120;ENSBTAG00000008579;ENSBTAG00000038190;ENSBTAG00000038190;ENSBTAG00000022169;ENSBTAG00000012480;ENSBTAG00000018086;ENSBTAG00000004190;ENSBTAG00000019686;ENSBTAG00000013699;ENSBTAG00000012585;ENSBTAG00000015375;…
GO:0046873	e	metal ion transmembrane transporter activity	70/1925	327/19994	1.37e-10	2.26e-06	2.26e-06	2.2e-06	0	molecular_function	ENSBTAG00000038180;ENSBTAG00000018975;ENSBTAG00000004078;ENSBTAG00000010856;ENSBTAG00000040496;ENSBTAG00000008710;ENSBTAG00000012798;ENSBTAG00000017500;ENSBTAG00000014638;ENSBTAG00000020455;ENSBTAG00000001981;ENSBTAG00000000589;ENSBTAG00000002297;ENSBTAG00000025200;ENSBTAG00000006999;ENSBTAG00000009552;ENSBTAG00000016613;ENSBTAG00000019277;ENSBTAG00000013245;ENSBTAG00000018193;ENSBTAG00000010865;…
GO:0098589	e	membrane region	111/1925	561/19994	1.38e-10	2.29e-06	2.29e-06	2.23e-06	0	cellular_component	ENSBTAG00000034373;ENSBTAG00000038321;ENSBTAG00000007808;ENSBTAG00000016918;ENSBTAG00000000977;ENSBTAG00000003955;ENSBTAG00000010529;ENSBTAG00000000286;ENSBTAG00000010452;ENSBTAG00000010620;ENSBTAG00000008419;ENSBTAG00000006995;ENSBTAG00000001192;ENSBTAG00000000354;ENSBTAG00000022699;ENSBTAG00000003202;ENSBTAG00000034693;ENSBTAG00000006161;ENSBTAG00000020126;ENSBTAG00000030994;ENSBTAG00000022044;…
GO:0098590	e	plasma membrane region	98/1925	471/19994	2.06e-10	3.41e-06	3.4e-06	3.32e-06	0	cellular_component	ENSBTAG00000034373;ENSBTAG00000038321;ENSBTAG00000007808;ENSBTAG00000016918;ENSBTAG00000000977;ENSBTAG00000003955;ENSBTAG00000010529;ENSBTAG00000000286;ENSBTAG00000010452;ENSBTAG00000010620;ENSBTAG00000008419;ENSBTAG00000006995;ENSBTAG00000000354;ENSBTAG00000022699;ENSBTAG00000003202;ENSBTAG00000034693;ENSBTAG00000006161;ENSBTAG00000020126;ENSBTAG00000030994;ENSBTAG00000022044;ENSBTAG00000009987;…
GO:0044459	e	plasma membrane part	223/1925	1329/19994	3.08e-10	5.1e-06	5.1e-06	4.97e-06	0	cellular_component	ENSBTAG00000038180;ENSBTAG00000034373;ENSBTAG00000038321;ENSBTAG00000007808;ENSBTAG00000014645;ENSBTAG00000016918;ENSBTAG00000000977;ENSBTAG00000005704;ENSBTAG00000005410;ENSBTAG00000003955;ENSBTAG00000010529;ENSBTAG00000000286;ENSBTAG00000004078;ENSBTAG00000010452;ENSBTAG00000040496;ENSBTAG00000038662;ENSBTAG00000008717;ENSBTAG00000008710;ENSBTAG00000013773;ENSBTAG00000012798;ENSBTAG00000006291;…
GO:0044763	e	single-organism cellular process	812/1925	6809/19994	5.41e-10	8.94e-06	8.93e-06	8.72e-06	0	biological_process	ENSBTAG00000007719;ENSBTAG00000008944;ENSBTAG00000026851;ENSBTAG00000007247;ENSBTAG00000007246;ENSBTAG00000007245;ENSBTAG00000007668;ENSBTAG00000046308;ENSBTAG00000038180;ENSBTAG00000034373;ENSBTAG00000038321;ENSBTAG00000007808;ENSBTAG00000017512;ENSBTAG00000018975;ENSBTAG00000014645;ENSBTAG00000020155;ENSBTAG00000017195;ENSBTAG00000006620;ENSBTAG00000021378;ENSBTAG00000013369;ENSBTAG00000021553;…
GO:0043167	e	ion binding	599/1925	4856/19994	6.02e-10	9.97e-06	9.96e-06	9.71e-06	0	molecular_function	ENSBTAG00000008944;ENSBTAG00000039855;ENSBTAG00000046308;ENSBTAG00000034373;ENSBTAG00000021378;ENSBTAG00000009845;ENSBTAG00000014426;ENSBTAG00000014429;ENSBTAG00000009427;ENSBTAG00000020931;ENSBTAG00000016918;ENSBTAG00000001086;ENSBTAG00000001579;ENSBTAG00000017731;ENSBTAG00000004896;ENSBTAG00000004899;ENSBTAG00000012390;ENSBTAG00000030674;ENSBTAG00000019933;ENSBTAG00000004476;ENSBTAG00000003955;…
GO:0044699	e	single-organism process	953/1925	8338/19994	6.26e-10	1.03e-05	1.03e-05	1.01e-05	0	biological_process	ENSBTAG00000007719;ENSBTAG00000012498;ENSBTAG00000008944;ENSBTAG00000026851;ENSBTAG00000007247;ENSBTAG00000007246;ENSBTAG00000007245;ENSBTAG00000039855;ENSBTAG00000007668;ENSBTAG00000046308;ENSBTAG00000038180;ENSBTAG00000034373;ENSBTAG00000038321;ENSBTAG00000007808;ENSBTAG00000017512;ENSBTAG00000018975;ENSBTAG00000014645;ENSBTAG00000020155;ENSBTAG00000017195;ENSBTAG00000006620;ENSBTAG00000021378;…
GO:0032879	e	regulation of localization	187/1925	1249/19994	6.31e-10	1.04e-05	1.04e-05	1.02e-05	0	biological_process	ENSBTAG00000038180;ENSBTAG00000034373;ENSBTAG00000017512;ENSBTAG00000021553;ENSBTAG00000000977;ENSBTAG00000000286;ENSBTAG00000004078;ENSBTAG00000010452;ENSBTAG00000011215;ENSBTAG00000011851;ENSBTAG00000040496;ENSBTAG00000021941;ENSBTAG00000008719;ENSBTAG00000008717;ENSBTAG00000008710;ENSBTAG00000008579;ENSBTAG00000038190;ENSBTAG00000038337;ENSBTAG00000006291;ENSBTAG00000011034;ENSBTAG00000020921;…
GO:0043168	e	anion binding	293/1925	2165/19994	7.42e-10	1.23e-05	1.23e-05	1.2e-05	0	molecular_function	ENSBTAG00000009845;ENSBTAG00000014426;ENSBTAG00000016918;ENSBTAG00000030674;ENSBTAG00000019933;ENSBTAG00000003955;ENSBTAG00000004092;ENSBTAG00000000286;ENSBTAG00000011851;ENSBTAG00000026199;ENSBTAG00000016104;ENSBTAG00000008719;ENSBTAG00000047794;ENSBTAG00000008717;ENSBTAG00000003222;ENSBTAG00000044119;ENSBTAG00000019455;ENSBTAG00000021301;ENSBTAG00000020921;ENSBTAG00000020922;ENSBTAG00000014297;…
GO:0015075	e	ion transmembrane transporter activity	115/1925	674/19994	9.81e-10	1.62e-05	1.62e-05	1.58e-05	0	molecular_function	ENSBTAG00000038180;ENSBTAG00000018975;ENSBTAG00000004078;ENSBTAG00000010856;ENSBTAG00000040496;ENSBTAG00000008710;ENSBTAG00000012798;ENSBTAG00000017500;ENSBTAG00000013513;ENSBTAG00000014638;ENSBTAG00000020455;ENSBTAG00000001981;ENSBTAG00000010620;ENSBTAG00000000290;ENSBTAG00000000589;ENSBTAG00000002297;ENSBTAG00000025200;ENSBTAG00000006999;ENSBTAG00000018880;ENSBTAG00000044053;ENSBTAG00000009552;…
GO:0022857	e	transmembrane transporter activity	130/1925	795/19994	1.29e-09	2.14e-05	2.14e-05	2.09e-05	0	molecular_function	ENSBTAG00000038180;ENSBTAG00000018975;ENSBTAG00000004078;ENSBTAG00000010856;ENSBTAG00000040496;ENSBTAG00000008710;ENSBTAG00000012798;ENSBTAG00000017500;ENSBTAG00000013513;ENSBTAG00000014638;ENSBTAG00000020455;ENSBTAG00000001981;ENSBTAG00000010620;ENSBTAG00000000290;ENSBTAG00000003038;ENSBTAG00000009167;ENSBTAG00000000589;ENSBTAG00000002297;ENSBTAG00000025200;ENSBTAG00000006999;ENSBTAG00000018880;…
GO:0009987	e	cellular process	997/1925	9035/19994	1.65e-09	2.73e-05	2.72e-05	2.66e-05	0	biological_process	ENSBTAG00000007719;ENSBTAG00000008944;ENSBTAG00000026851;ENSBTAG00000007247;ENSBTAG00000007246;ENSBTAG00000007245;ENSBTAG00000012963;ENSBTAG00000007668;ENSBTAG00000046308;ENSBTAG00000038180;ENSBTAG00000034373;ENSBTAG00000038321;ENSBTAG00000007808;ENSBTAG00000017512;ENSBTAG00000007802;ENSBTAG00000018975;ENSBTAG00000014645;ENSBTAG00000020155;ENSBTAG00000017195;ENSBTAG00000006620;ENSBTAG00000021378;…
GO:0097458	e	neuron part	103/1925	588/19994	1.65e-09	2.73e-05	2.72e-05	2.66e-05	0	cellular_component	ENSBTAG00000038180;ENSBTAG00000034373;ENSBTAG00000017512;ENSBTAG00000006280;ENSBTAG00000014645;ENSBTAG00000020155;ENSBTAG00000000977;ENSBTAG00000005410;ENSBTAG00000003955;ENSBTAG00000026199;ENSBTAG00000001981;ENSBTAG00000008419;ENSBTAG00000025200;ENSBTAG00000019044;ENSBTAG00000006995;ENSBTAG00000007910;ENSBTAG00000018880;ENSBTAG00000020260;ENSBTAG00000000354;ENSBTAG00000019866;ENSBTAG00000011274;…
GO:0015267	e	channel activity	72/1925	358/19994	1.83e-09	3.03e-05	3.02e-05	2.95e-05	0	molecular_function	ENSBTAG00000038180;ENSBTAG00000018975;ENSBTAG00000004078;ENSBTAG00000040496;ENSBTAG00000008710;ENSBTAG00000012798;ENSBTAG00000017500;ENSBTAG00000014638;ENSBTAG00000020455;ENSBTAG00000000589;ENSBTAG00000002297;ENSBTAG00000025200;ENSBTAG00000006999;ENSBTAG00000018880;ENSBTAG00000016613;ENSBTAG00000019277;ENSBTAG00000013245;ENSBTAG00000037786;ENSBTAG00000018193;ENSBTAG00000010865;ENSBTAG00000012290;…
GO:0022803	e	passive transmembrane transporter activity	72/1925	358/19994	1.83e-09	3.03e-05	3.02e-05	2.95e-05	0	molecular_function	ENSBTAG00000038180;ENSBTAG00000018975;ENSBTAG00000004078;ENSBTAG00000040496;ENSBTAG00000008710;ENSBTAG00000012798;ENSBTAG00000017500;ENSBTAG00000014638;ENSBTAG00000020455;ENSBTAG00000000589;ENSBTAG00000002297;ENSBTAG00000025200;ENSBTAG00000006999;ENSBTAG00000018880;ENSBTAG00000016613;ENSBTAG00000019277;ENSBTAG00000013245;ENSBTAG00000037786;ENSBTAG00000018193;ENSBTAG00000010865;ENSBTAG00000012290;…
GO:0022891	e	substrate-specific transmembrane transporter activity	120/1925	721/19994	2.25e-09	3.72e-05	3.71e-05	3.62e-05	0	molecular_function	ENSBTAG00000038180;ENSBTAG00000018975;ENSBTAG00000004078;ENSBTAG00000010856;ENSBTAG00000040496;ENSBTAG00000008710;ENSBTAG00000012798;ENSBTAG00000017500;ENSBTAG00000013513;ENSBTAG00000014638;ENSBTAG00000020455;ENSBTAG00000001981;ENSBTAG00000010620;ENSBTAG00000000290;ENSBTAG00000000589;ENSBTAG00000002297;ENSBTAG00000025200;ENSBTAG00000006999;ENSBTAG00000018880;ENSBTAG00000044053;ENSBTAG00000009552;…
GO:0098660	e	inorganic ion transmembrane transport	77/1925	397/19994	2.49e-09	4.12e-05	4.12e-05	4.02e-05	0	biological_process	ENSBTAG00000038180;ENSBTAG00000018975;ENSBTAG00000010856;ENSBTAG00000040496;ENSBTAG00000008710;ENSBTAG00000012798;ENSBTAG00000017500;ENSBTAG00000013513;ENSBTAG00000014638;ENSBTAG00000020455;ENSBTAG00000010620;ENSBTAG00000000589;ENSBTAG00000025200;ENSBTAG00000006999;ENSBTAG00000018880;ENSBTAG00000009552;ENSBTAG00000016613;ENSBTAG00000019277;ENSBTAG00000013245;ENSBTAG00000018193;ENSBTAG00000010865;…
GO:0097367	e	carbohydrate derivative binding	253/1925	1846/19994	2.78e-09	4.59e-05	4.59e-05	4.48e-05	0	molecular_function	ENSBTAG00000014645;ENSBTAG00000009845;ENSBTAG00000014426;ENSBTAG00000030674;ENSBTAG00000019933;ENSBTAG00000003955;ENSBTAG00000004092;ENSBTAG00000000286;ENSBTAG00000011215;ENSBTAG00000011851;ENSBTAG00000026199;ENSBTAG00000016104;ENSBTAG00000008719;ENSBTAG00000047794;ENSBTAG00000008717;ENSBTAG00000003222;ENSBTAG00000044119;ENSBTAG00000019455;ENSBTAG00000021301;ENSBTAG00000020921;ENSBTAG00000020922;…
GO:0030054	e	cell junction	96/1925	540/19994	3.14e-09	5.2e-05	5.19e-05	5.07e-05	0	cellular_component	ENSBTAG00000007246;ENSBTAG00000038180;ENSBTAG00000001086;ENSBTAG00000000977;ENSBTAG00000011215;ENSBTAG00000000700;ENSBTAG00000008719;ENSBTAG00000013773;ENSBTAG00000001981;ENSBTAG00000033190;ENSBTAG00000019044;ENSBTAG00000013187;ENSBTAG00000020046;ENSBTAG00000007821;ENSBTAG00000019554;ENSBTAG00000034693;ENSBTAG00000030994;ENSBTAG00000025181;ENSBTAG00000002252;ENSBTAG00000024015;ENSBTAG00000017604;…
GO:0048856	e	anatomical structure development	240/1925	1736/19994	3.64e-09	6.03e-05	6.02e-05	5.87e-05	0	biological_process	ENSBTAG00000008944;ENSBTAG00000007246;ENSBTAG00000046308;ENSBTAG00000038180;ENSBTAG00000020155;ENSBTAG00000017195;ENSBTAG00000013369;ENSBTAG00000014429;ENSBTAG00000001086;ENSBTAG00000000977;ENSBTAG00000017731;ENSBTAG00000000575;ENSBTAG00000003711;ENSBTAG00000003719;ENSBTAG00000004092;ENSBTAG00000010529;ENSBTAG00000000024;ENSBTAG00000004275;ENSBTAG00000011851;ENSBTAG00000026199;ENSBTAG00000000625;…
GO:0005216	e	ion channel activity	68/1925	339/19994	4.23e-09	7e-05	6.99e-05	6.83e-05	0	molecular_function	ENSBTAG00000038180;ENSBTAG00000018975;ENSBTAG00000004078;ENSBTAG00000040496;ENSBTAG00000008710;ENSBTAG00000012798;ENSBTAG00000017500;ENSBTAG00000014638;ENSBTAG00000020455;ENSBTAG00000000589;ENSBTAG00000002297;ENSBTAG00000025200;ENSBTAG00000006999;ENSBTAG00000018880;ENSBTAG00000016613;ENSBTAG00000019277;ENSBTAG00000013245;ENSBTAG00000037786;ENSBTAG00000018193;ENSBTAG00000010865;ENSBTAG00000012290;…
GO:0022838	e	substrate-specific channel activity	69/1925	345/19994	5.33e-09	8.82e-05	8.81e-05	8.6e-05	0	molecular_function	ENSBTAG00000038180;ENSBTAG00000018975;ENSBTAG00000004078;ENSBTAG00000040496;ENSBTAG00000008710;ENSBTAG00000012798;ENSBTAG00000017500;ENSBTAG00000014638;ENSBTAG00000020455;ENSBTAG00000000589;ENSBTAG00000002297;ENSBTAG00000025200;ENSBTAG00000006999;ENSBTAG00000018880;ENSBTAG00000016613;ENSBTAG00000019277;ENSBTAG00000013245;ENSBTAG00000037786;ENSBTAG00000018193;ENSBTAG00000010865;ENSBTAG00000012290;…
GO:1902495	e	transmembrane transporter complex	56/1925	256/19994	5.42e-09	8.97e-05	8.95e-05	8.75e-05	0	cellular_component	ENSBTAG00000038180;ENSBTAG00000014645;ENSBTAG00000004078;ENSBTAG00000040496;ENSBTAG00000008710;ENSBTAG00000012798;ENSBTAG00000000589;ENSBTAG00000002297;ENSBTAG00000025200;ENSBTAG00000006999;ENSBTAG00000016613;ENSBTAG00000019277;ENSBTAG00000018193;ENSBTAG00000010865;ENSBTAG00000012290;ENSBTAG00000002252;ENSBTAG00000020061;ENSBTAG00000017146;ENSBTAG00000045598;ENSBTAG00000010244;ENSBTAG00000033153;…
GO:0034220	e	ion transmembrane transport	93/1925	526/19994	7.85e-09	0.00013	0.00013	0.000127	0	biological_process	ENSBTAG00000038180;ENSBTAG00000018975;ENSBTAG00000004078;ENSBTAG00000010856;ENSBTAG00000040496;ENSBTAG00000008710;ENSBTAG00000012798;ENSBTAG00000017500;ENSBTAG00000013513;ENSBTAG00000014638;ENSBTAG00000020455;ENSBTAG00000010620;ENSBTAG00000000589;ENSBTAG00000025200;ENSBTAG00000006999;ENSBTAG00000018880;ENSBTAG00000009552;ENSBTAG00000016613;ENSBTAG00000019277;ENSBTAG00000013245;ENSBTAG00000018193;…
GO:0008324	e	cation transmembrane transporter activity	91/1925	512/19994	7.96e-09	0.000132	0.000131	0.000128	0	molecular_function	ENSBTAG00000038180;ENSBTAG00000018975;ENSBTAG00000004078;ENSBTAG00000010856;ENSBTAG00000040496;ENSBTAG00000008710;ENSBTAG00000012798;ENSBTAG00000017500;ENSBTAG00000013513;ENSBTAG00000014638;ENSBTAG00000020455;ENSBTAG00000001981;ENSBTAG00000010620;ENSBTAG00000000290;ENSBTAG00000000589;ENSBTAG00000002297;ENSBTAG00000025200;ENSBTAG00000006999;ENSBTAG00000009552;ENSBTAG00000016613;ENSBTAG00000019277;…
GO:1990351	e	transporter complex	56/1925	261/19994	8.52e-09	0.000141	0.000141	0.000137	0	cellular_component	ENSBTAG00000038180;ENSBTAG00000014645;ENSBTAG00000004078;ENSBTAG00000040496;ENSBTAG00000008710;ENSBTAG00000012798;ENSBTAG00000000589;ENSBTAG00000002297;ENSBTAG00000025200;ENSBTAG00000006999;ENSBTAG00000016613;ENSBTAG00000019277;ENSBTAG00000018193;ENSBTAG00000010865;ENSBTAG00000012290;ENSBTAG00000002252;ENSBTAG00000020061;ENSBTAG00000017146;ENSBTAG00000045598;ENSBTAG00000010244;ENSBTAG00000033153;…
GO:0022890	e	inorganic cation transmembrane transporter activity	78/1925	417/19994	1.07e-08	0.000177	0.000176	0.000172	0	molecular_function	ENSBTAG00000038180;ENSBTAG00000018975;ENSBTAG00000004078;ENSBTAG00000010856;ENSBTAG00000040496;ENSBTAG00000008710;ENSBTAG00000012798;ENSBTAG00000017500;ENSBTAG00000013513;ENSBTAG00000014638;ENSBTAG00000020455;ENSBTAG00000001981;ENSBTAG00000010620;ENSBTAG00000000589;ENSBTAG00000002297;ENSBTAG00000025200;ENSBTAG00000006999;ENSBTAG00000009552;ENSBTAG00000016613;ENSBTAG00000019277;ENSBTAG00000013245;…
GO:0032559	e	adenyl ribonucleotide binding	185/1925	1281/19994	1.15e-08	0.000191	0.00019	0.000186	0	molecular_function	ENSBTAG00000009845;ENSBTAG00000014426;ENSBTAG00000030674;ENSBTAG00000019933;ENSBTAG00000003955;ENSBTAG00000004092;ENSBTAG00000000286;ENSBTAG00000011851;ENSBTAG00000026199;ENSBTAG00000016104;ENSBTAG00000008719;ENSBTAG00000047794;ENSBTAG00000003222;ENSBTAG00000044119;ENSBTAG00000019455;ENSBTAG00000021301;ENSBTAG00000020921;ENSBTAG00000020922;ENSBTAG00000014297;ENSBTAG00000014367;ENSBTAG00000009541;…
GO:0051179	e	localization	361/1925	2853/19994	1.17e-08	0.000194	0.000193	0.000189	0	biological_process	ENSBTAG00000007719;ENSBTAG00000038180;ENSBTAG00000034373;ENSBTAG00000017512;ENSBTAG00000018975;ENSBTAG00000014645;ENSBTAG00000006620;ENSBTAG00000021378;ENSBTAG00000004476;ENSBTAG00000004472;ENSBTAG00000009719;ENSBTAG00000003955;ENSBTAG00000004078;ENSBTAG00000011215;ENSBTAG00000010856;ENSBTAG00000040496;ENSBTAG00000008717;ENSBTAG00000008710;ENSBTAG00000019455;ENSBTAG00000012798;ENSBTAG00000007120;…
GO:0098662	e	inorganic cation transmembrane transport	67/1925	340/19994	1.33e-08	0.00022	0.00022	0.000215	0	biological_process	ENSBTAG00000038180;ENSBTAG00000018975;ENSBTAG00000010856;ENSBTAG00000040496;ENSBTAG00000008710;ENSBTAG00000012798;ENSBTAG00000017500;ENSBTAG00000013513;ENSBTAG00000014638;ENSBTAG00000020455;ENSBTAG00000010620;ENSBTAG00000000589;ENSBTAG00000025200;ENSBTAG00000006999;ENSBTAG00000018880;ENSBTAG00000009552;ENSBTAG00000016613;ENSBTAG00000019277;ENSBTAG00000013245;ENSBTAG00000018193;ENSBTAG00000010865;…
GO:0043547	e	positive regulation of GTPase activity	69/1925	357/19994	1.81e-08	0.000299	0.000298	0.000291	0	biological_process	ENSBTAG00000012361;ENSBTAG00000021156;ENSBTAG00000016911;ENSBTAG00000005410;ENSBTAG00000002531;ENSBTAG00000012022;ENSBTAG00000017850;ENSBTAG00000013773;ENSBTAG00000007120;ENSBTAG00000038190;ENSBTAG00000022169;ENSBTAG00000012480;ENSBTAG00000018086;ENSBTAG00000004190;ENSBTAG00000019686;ENSBTAG00000013699;ENSBTAG00000015375;ENSBTAG00000031575;ENSBTAG00000004294;ENSBTAG00000002640;ENSBTAG00000045500;…
GO:0005488	e	binding	1021/1925	9386/19994	1.85e-08	0.000305	0.000305	0.000298	0	molecular_function	ENSBTAG00000012498;ENSBTAG00000008944;ENSBTAG00000026851;ENSBTAG00000007666;ENSBTAG00000039855;ENSBTAG00000012963;ENSBTAG00000046308;ENSBTAG00000034373;ENSBTAG00000038321;ENSBTAG00000007808;ENSBTAG00000017512;ENSBTAG00000007802;ENSBTAG00000006280;ENSBTAG00000014645;ENSBTAG00000018979;ENSBTAG00000021378;ENSBTAG00000021553;ENSBTAG00000030775;ENSBTAG00000009845;ENSBTAG00000014426;ENSBTAG00000014429;…
GO:0098655	e	cation transmembrane transport	67/1925	344/19994	1.86e-08	0.000308	0.000307	0.0003	0	biological_process	ENSBTAG00000038180;ENSBTAG00000018975;ENSBTAG00000010856;ENSBTAG00000040496;ENSBTAG00000008710;ENSBTAG00000012798;ENSBTAG00000017500;ENSBTAG00000013513;ENSBTAG00000014638;ENSBTAG00000020455;ENSBTAG00000010620;ENSBTAG00000000589;ENSBTAG00000025200;ENSBTAG00000006999;ENSBTAG00000018880;ENSBTAG00000009552;ENSBTAG00000016613;ENSBTAG00000019277;ENSBTAG00000013245;ENSBTAG00000018193;ENSBTAG00000010865;…
GO:1902578	e	single-organism localization	273/1925	2065/19994	2.03e-08	0.000335	0.000334	0.000327	0	biological_process	ENSBTAG00000007719;ENSBTAG00000038180;ENSBTAG00000017512;ENSBTAG00000018975;ENSBTAG00000014645;ENSBTAG00000006620;ENSBTAG00000021378;ENSBTAG00000004476;ENSBTAG00000004472;ENSBTAG00000009719;ENSBTAG00000003955;ENSBTAG00000004078;ENSBTAG00000010856;ENSBTAG00000040496;ENSBTAG00000008717;ENSBTAG00000008710;ENSBTAG00000012798;ENSBTAG00000007120;ENSBTAG00000017500;ENSBTAG00000013513;ENSBTAG00000014638;…
GO:0005261	e	cation channel activity	53/1925	246/19994	2.08e-08	0.000344	0.000343	0.000335	0	molecular_function	ENSBTAG00000038180;ENSBTAG00000018975;ENSBTAG00000004078;ENSBTAG00000040496;ENSBTAG00000008710;ENSBTAG00000012798;ENSBTAG00000017500;ENSBTAG00000014638;ENSBTAG00000020455;ENSBTAG00000000589;ENSBTAG00000002297;ENSBTAG00000025200;ENSBTAG00000006999;ENSBTAG00000016613;ENSBTAG00000019277;ENSBTAG00000013245;ENSBTAG00000037786;ENSBTAG00000018193;ENSBTAG00000010865;ENSBTAG00000012290;ENSBTAG00000002252;…
GO:0005524	e	ATP binding	182/1925	1263/19994	2.17e-08	0.000358	0.000357	0.000349	0	molecular_function	ENSBTAG00000009845;ENSBTAG00000014426;ENSBTAG00000030674;ENSBTAG00000019933;ENSBTAG00000003955;ENSBTAG00000004092;ENSBTAG00000000286;ENSBTAG00000011851;ENSBTAG00000026199;ENSBTAG00000016104;ENSBTAG00000008719;ENSBTAG00000047794;ENSBTAG00000003222;ENSBTAG00000044119;ENSBTAG00000019455;ENSBTAG00000021301;ENSBTAG00000020921;ENSBTAG00000020922;ENSBTAG00000014297;ENSBTAG00000014367;ENSBTAG00000009541;…
GO:0030554	e	adenyl nucleotide binding	186/1925	1300/19994	2.53e-08	0.000418	0.000417	0.000408	0	molecular_function	ENSBTAG00000009845;ENSBTAG00000014426;ENSBTAG00000030674;ENSBTAG00000019933;ENSBTAG00000003955;ENSBTAG00000004092;ENSBTAG00000000286;ENSBTAG00000011851;ENSBTAG00000026199;ENSBTAG00000016104;ENSBTAG00000008719;ENSBTAG00000047794;ENSBTAG00000003222;ENSBTAG00000044119;ENSBTAG00000019455;ENSBTAG00000021301;ENSBTAG00000020921;ENSBTAG00000020922;ENSBTAG00000014297;ENSBTAG00000014367;ENSBTAG00000009541;…
GO:0022836	e	gated channel activity	56/1925	268/19994	2.57e-08	0.000425	0.000424	0.000414	0	molecular_function	ENSBTAG00000038180;ENSBTAG00000018975;ENSBTAG00000004078;ENSBTAG00000040496;ENSBTAG00000008710;ENSBTAG00000012798;ENSBTAG00000020455;ENSBTAG00000000589;ENSBTAG00000002297;ENSBTAG00000025200;ENSBTAG00000006999;ENSBTAG00000016613;ENSBTAG00000019277;ENSBTAG00000013245;ENSBTAG00000037786;ENSBTAG00000018193;ENSBTAG00000010865;ENSBTAG00000012290;ENSBTAG00000002252;ENSBTAG00000020061;ENSBTAG00000002313;…
GO:0005515	e	protein binding	536/1925	4540/19994	3.18e-08	0.000526	0.000524	0.000513	0	molecular_function	ENSBTAG00000026851;ENSBTAG00000039855;ENSBTAG00000012963;ENSBTAG00000046308;ENSBTAG00000034373;ENSBTAG00000038321;ENSBTAG00000007808;ENSBTAG00000017512;ENSBTAG00000014645;ENSBTAG00000021378;ENSBTAG00000021553;ENSBTAG00000027569;ENSBTAG00000030257;ENSBTAG00000001086;ENSBTAG00000001579;ENSBTAG00000015355;ENSBTAG00000005120;ENSBTAG00000000977;ENSBTAG00000005127;ENSBTAG00000000575;ENSBTAG00000004896;…
GO:0034702	e	ion channel complex	51/1925	238/19994	4.59e-08	0.000759	0.000757	0.00074	0	cellular_component	ENSBTAG00000038180;ENSBTAG00000014645;ENSBTAG00000004078;ENSBTAG00000040496;ENSBTAG00000008710;ENSBTAG00000012798;ENSBTAG00000000589;ENSBTAG00000002297;ENSBTAG00000025200;ENSBTAG00000006999;ENSBTAG00000016613;ENSBTAG00000019277;ENSBTAG00000018193;ENSBTAG00000010865;ENSBTAG00000012290;ENSBTAG00000002252;ENSBTAG00000020061;ENSBTAG00000017146;ENSBTAG00000010244;ENSBTAG00000033153;ENSBTAG00000008322;…
GO:0034703	e	cation channel complex	39/1925	161/19994	4.67e-08	0.000772	0.00077	0.000753	0	cellular_component	ENSBTAG00000038180;ENSBTAG00000014645;ENSBTAG00000004078;ENSBTAG00000040496;ENSBTAG00000008710;ENSBTAG00000012798;ENSBTAG00000000589;ENSBTAG00000002297;ENSBTAG00000025200;ENSBTAG00000006999;ENSBTAG00000016613;ENSBTAG00000019277;ENSBTAG00000018193;ENSBTAG00000010865;ENSBTAG00000012290;ENSBTAG00000020061;ENSBTAG00000008322;ENSBTAG00000001796;ENSBTAG00000002205;ENSBTAG00000046911;ENSBTAG00000009835;…
GO:0006811	e	ion transport	138/1925	907/19994	4.96e-08	0.00082	0.000818	0.0008	0	biological_process	ENSBTAG00000038180;ENSBTAG00000018975;ENSBTAG00000009719;ENSBTAG00000004078;ENSBTAG00000010856;ENSBTAG00000040496;ENSBTAG00000008710;ENSBTAG00000012798;ENSBTAG00000017500;ENSBTAG00000013513;ENSBTAG00000014638;ENSBTAG00000020921;ENSBTAG00000015901;ENSBTAG00000020455;ENSBTAG00000001981;ENSBTAG00000010620;ENSBTAG00000000290;ENSBTAG00000000589;ENSBTAG00000002297;ENSBTAG00000025200;ENSBTAG00000006999;…
GO:0006928	e	movement of cell or subcellular component	115/1925	723/19994	5.59e-08	0.000924	0.000921	0.000901	0	biological_process	ENSBTAG00000034373;ENSBTAG00000017512;ENSBTAG00000014645;ENSBTAG00000027569;ENSBTAG00000003955;ENSBTAG00000010452;ENSBTAG00000011851;ENSBTAG00000026199;ENSBTAG00000000700;ENSBTAG00000012025;ENSBTAG00000047794;ENSBTAG00000013227;ENSBTAG00000014367;ENSBTAG00000010195;ENSBTAG00000002297;ENSBTAG00000003215;ENSBTAG00000019686;ENSBTAG00000001173;ENSBTAG00000031575;ENSBTAG00000019866;ENSBTAG00000019121;…
GO:0007166	e	cell surface receptor signaling pathway	149/1925	1005/19994	6.54e-08	0.00108	0.00108	0.00105	0	biological_process	ENSBTAG00000001579;ENSBTAG00000005704;ENSBTAG00000019933;ENSBTAG00000010529;ENSBTAG00000011851;ENSBTAG00000026199;ENSBTAG00000013990;ENSBTAG00000011034;ENSBTAG00000006747;ENSBTAG00000013227;ENSBTAG00000015016;ENSBTAG00000002297;ENSBTAG00000011461;ENSBTAG00000019686;ENSBTAG00000007644;ENSBTAG00000014512;ENSBTAG00000017086;ENSBTAG00000020048;ENSBTAG00000001517;ENSBTAG00000001173;ENSBTAG00000031575;…
GO:0022892	e	substrate-specific transporter activity	128/1925	828/19994	6.82e-08	0.00113	0.00113	0.0011	0	molecular_function	ENSBTAG00000038180;ENSBTAG00000018975;ENSBTAG00000004078;ENSBTAG00000010856;ENSBTAG00000040496;ENSBTAG00000008710;ENSBTAG00000012798;ENSBTAG00000017500;ENSBTAG00000013513;ENSBTAG00000014638;ENSBTAG00000020455;ENSBTAG00000001981;ENSBTAG00000010620;ENSBTAG00000000290;ENSBTAG00000003038;ENSBTAG00000000589;ENSBTAG00000002297;ENSBTAG00000025200;ENSBTAG00000006999;ENSBTAG00000018880;ENSBTAG00000044053;…
GO:0005215	e	transporter activity	153/1925	1037/19994	7.28e-08	0.0012	0.0012	0.00117	0	molecular_function	ENSBTAG00000038180;ENSBTAG00000018975;ENSBTAG00000004078;ENSBTAG00000010856;ENSBTAG00000040496;ENSBTAG00000008710;ENSBTAG00000012798;ENSBTAG00000017500;ENSBTAG00000013513;ENSBTAG00000014638;ENSBTAG00000020455;ENSBTAG00000001981;ENSBTAG00000010620;ENSBTAG00000000290;ENSBTAG00000003038;ENSBTAG00000009167;ENSBTAG00000000589;ENSBTAG00000002297;ENSBTAG00000025200;ENSBTAG00000006999;ENSBTAG00000018880;…
GO:0032555	e	purine ribonucleotide binding	221/1925	1629/19994	8.09e-08	0.00134	0.00133	0.0013	0	molecular_function	ENSBTAG00000009845;ENSBTAG00000014426;ENSBTAG00000030674;ENSBTAG00000019933;ENSBTAG00000003955;ENSBTAG00000004092;ENSBTAG00000000286;ENSBTAG00000011851;ENSBTAG00000026199;ENSBTAG00000016104;ENSBTAG00000008719;ENSBTAG00000047794;ENSBTAG00000003222;ENSBTAG00000044119;ENSBTAG00000019455;ENSBTAG00000021301;ENSBTAG00000020921;ENSBTAG00000020922;ENSBTAG00000014297;ENSBTAG00000014367;ENSBTAG00000009541;…
GO:0030001	e	metal ion transport	79/1925	445/19994	8.57e-08	0.00142	0.00141	0.00138	0	biological_process	ENSBTAG00000038180;ENSBTAG00000018975;ENSBTAG00000010856;ENSBTAG00000040496;ENSBTAG00000008710;ENSBTAG00000012798;ENSBTAG00000017500;ENSBTAG00000014638;ENSBTAG00000020921;ENSBTAG00000015901;ENSBTAG00000020455;ENSBTAG00000000589;ENSBTAG00000025200;ENSBTAG00000006999;ENSBTAG00000018880;ENSBTAG00000009552;ENSBTAG00000016613;ENSBTAG00000019277;ENSBTAG00000013245;ENSBTAG00000018193;ENSBTAG00000010865;…
GO:0032553	e	ribonucleotide binding	222/1925	1640/19994	8.89e-08	0.00147	0.00146	0.00143	0	molecular_function	ENSBTAG00000009845;ENSBTAG00000014426;ENSBTAG00000030674;ENSBTAG00000019933;ENSBTAG00000003955;ENSBTAG00000004092;ENSBTAG00000000286;ENSBTAG00000011851;ENSBTAG00000026199;ENSBTAG00000016104;ENSBTAG00000008719;ENSBTAG00000047794;ENSBTAG00000003222;ENSBTAG00000044119;ENSBTAG00000019455;ENSBTAG00000021301;ENSBTAG00000020921;ENSBTAG00000020922;ENSBTAG00000014297;ENSBTAG00000014367;ENSBTAG00000009541;…
GO:0030695	e	GTPase regulator activity	45/1925	202/19994	9.38e-08	0.00155	0.00155	0.00151	0	molecular_function	ENSBTAG00000021156;ENSBTAG00000016911;ENSBTAG00000005410;ENSBTAG00000002531;ENSBTAG00000012022;ENSBTAG00000038190;ENSBTAG00000022169;ENSBTAG00000012480;ENSBTAG00000018086;ENSBTAG00000004190;ENSBTAG00000019686;ENSBTAG00000008963;ENSBTAG00000013699;ENSBTAG00000004294;ENSBTAG00000045500;ENSBTAG00000015363;ENSBTAG00000012291;ENSBTAG00000004037;ENSBTAG00000005190;ENSBTAG00000016714;ENSBTAG00000020000;…
GO:0048518	e	positive regulation of biological process	414/1925	3409/19994	9.77e-08	0.00162	0.00161	0.00158	0	biological_process	ENSBTAG00000012361;ENSBTAG00000046308;ENSBTAG00000034373;ENSBTAG00000017512;ENSBTAG00000007802;ENSBTAG00000014645;ENSBTAG00000021378;ENSBTAG00000014426;ENSBTAG00000014429;ENSBTAG00000021156;ENSBTAG00000027569;ENSBTAG00000016911;ENSBTAG00000001579;ENSBTAG00000005120;ENSBTAG00000000977;ENSBTAG00000017731;ENSBTAG00000012969;ENSBTAG00000005704;ENSBTAG00000000575;ENSBTAG00000004896;ENSBTAG00000005410;…
GO:0098797	e	plasma membrane protein complex	97/1925	586/19994	1.08e-07	0.00178	0.00177	0.00173	0	cellular_component	ENSBTAG00000038180;ENSBTAG00000014645;ENSBTAG00000005704;ENSBTAG00000005410;ENSBTAG00000004078;ENSBTAG00000040496;ENSBTAG00000038662;ENSBTAG00000008710;ENSBTAG00000012798;ENSBTAG00000015016;ENSBTAG00000000589;ENSBTAG00000033190;ENSBTAG00000002297;ENSBTAG00000025200;ENSBTAG00000007644;ENSBTAG00000017086;ENSBTAG00000012584;ENSBTAG00000013187;ENSBTAG00000006999;ENSBTAG00000016613;ENSBTAG00000022699;…
GO:0015085	e	calcium ion transmembrane transporter activity	28/1925	99/19994	1.15e-07	0.0019	0.0019	0.00185	0	molecular_function	ENSBTAG00000010856;ENSBTAG00000014638;ENSBTAG00000020455;ENSBTAG00000000589;ENSBTAG00000002297;ENSBTAG00000006999;ENSBTAG00000009552;ENSBTAG00000013245;ENSBTAG00000010865;ENSBTAG00000002313;ENSBTAG00000013861;ENSBTAG00000001305;ENSBTAG00000009835;ENSBTAG00000007882;ENSBTAG00000025642;ENSBTAG00000003876;ENSBTAG00000000219;ENSBTAG00000010026;ENSBTAG00000014828;ENSBTAG00000011882;ENSBTAG00000012693;…
GO:0055085	e	transmembrane transport	126/1925	823/19994	1.27e-07	0.0021	0.00209	0.00204	0	biological_process	ENSBTAG00000007719;ENSBTAG00000038180;ENSBTAG00000018975;ENSBTAG00000006620;ENSBTAG00000004078;ENSBTAG00000010856;ENSBTAG00000040496;ENSBTAG00000008710;ENSBTAG00000012798;ENSBTAG00000017500;ENSBTAG00000013513;ENSBTAG00000014638;ENSBTAG00000020455;ENSBTAG00000001981;ENSBTAG00000010620;ENSBTAG00000003038;ENSBTAG00000019792;ENSBTAG00000009167;ENSBTAG00000000589;ENSBTAG00000025200;ENSBTAG00000006999;…
GO:0017076	e	purine nucleotide binding	222/1925	1649/19994	1.53e-07	0.00254	0.00253	0.00247	0	molecular_function	ENSBTAG00000009845;ENSBTAG00000014426;ENSBTAG00000030674;ENSBTAG00000019933;ENSBTAG00000003955;ENSBTAG00000004092;ENSBTAG00000000286;ENSBTAG00000011851;ENSBTAG00000026199;ENSBTAG00000016104;ENSBTAG00000008719;ENSBTAG00000047794;ENSBTAG00000003222;ENSBTAG00000044119;ENSBTAG00000019455;ENSBTAG00000021301;ENSBTAG00000020921;ENSBTAG00000020922;ENSBTAG00000014297;ENSBTAG00000014367;ENSBTAG00000009541;…
GO:0051336	e	regulation of hydrolase activity	128/1925	842/19994	1.7e-07	0.00282	0.00281	0.00275	0	biological_process	ENSBTAG00000012361;ENSBTAG00000021156;ENSBTAG00000016911;ENSBTAG00000005410;ENSBTAG00000004472;ENSBTAG00000002531;ENSBTAG00000012022;ENSBTAG00000008717;ENSBTAG00000017850;ENSBTAG00000013773;ENSBTAG00000007120;ENSBTAG00000008579;ENSBTAG00000038190;ENSBTAG00000022169;ENSBTAG00000012480;ENSBTAG00000018086;ENSBTAG00000004190;ENSBTAG00000010992;ENSBTAG00000008147;ENSBTAG00000019686;ENSBTAG00000013699;…
GO:0044767	e	single-organism developmental process	345/1925	2779/19994	1.92e-07	0.00317	0.00316	0.00309	0	biological_process	ENSBTAG00000012498;ENSBTAG00000008944;ENSBTAG00000007246;ENSBTAG00000007245;ENSBTAG00000046308;ENSBTAG00000034373;ENSBTAG00000007808;ENSBTAG00000020155;ENSBTAG00000017195;ENSBTAG00000001629;ENSBTAG00000021553;ENSBTAG00000014429;ENSBTAG00000001086;ENSBTAG00000001579;ENSBTAG00000000977;ENSBTAG00000017731;ENSBTAG00000012969;ENSBTAG00000000575;ENSBTAG00000003711;ENSBTAG00000003719;ENSBTAG00000004472;…
GO:0005096	e	GTPase activator activity	39/1925	168/19994	1.96e-07	0.00323	0.00322	0.00315	0	molecular_function	ENSBTAG00000021156;ENSBTAG00000016911;ENSBTAG00000005410;ENSBTAG00000002531;ENSBTAG00000012022;ENSBTAG00000038190;ENSBTAG00000022169;ENSBTAG00000012480;ENSBTAG00000018086;ENSBTAG00000004190;ENSBTAG00000019686;ENSBTAG00000013699;ENSBTAG00000004294;ENSBTAG00000045500;ENSBTAG00000012291;ENSBTAG00000004037;ENSBTAG00000020000;ENSBTAG00000008006;ENSBTAG00000016504;ENSBTAG00000006948;ENSBTAG00000013449;…
GO:0036094	e	small molecule binding	287/1925	2245/19994	2.25e-07	0.00373	0.00371	0.00363	0	molecular_function	ENSBTAG00000007666;ENSBTAG00000006280;ENSBTAG00000009845;ENSBTAG00000014426;ENSBTAG00000030674;ENSBTAG00000019933;ENSBTAG00000003955;ENSBTAG00000004092;ENSBTAG00000000286;ENSBTAG00000018097;ENSBTAG00000011215;ENSBTAG00000011851;ENSBTAG00000026199;ENSBTAG00000016104;ENSBTAG00000008719;ENSBTAG00000047794;ENSBTAG00000003222;ENSBTAG00000044119;ENSBTAG00000019455;ENSBTAG00000016296;ENSBTAG00000021301;…
GO:0032502	e	developmental process	362/1925	2946/19994	2.61e-07	0.00432	0.0043	0.00421	0	biological_process	ENSBTAG00000012498;ENSBTAG00000008944;ENSBTAG00000007246;ENSBTAG00000007245;ENSBTAG00000046308;ENSBTAG00000038180;ENSBTAG00000034373;ENSBTAG00000007808;ENSBTAG00000020155;ENSBTAG00000017195;ENSBTAG00000001629;ENSBTAG00000013369;ENSBTAG00000021553;ENSBTAG00000014429;ENSBTAG00000001086;ENSBTAG00000001579;ENSBTAG00000000977;ENSBTAG00000017731;ENSBTAG00000012969;ENSBTAG00000000575;ENSBTAG00000003711;…
GO:0051049	e	regulation of transport	133/1925	890/19994	2.63e-07	0.00435	0.00434	0.00424	0	biological_process	ENSBTAG00000038180;ENSBTAG00000034373;ENSBTAG00000017512;ENSBTAG00000021553;ENSBTAG00000000977;ENSBTAG00000000286;ENSBTAG00000004078;ENSBTAG00000011215;ENSBTAG00000040496;ENSBTAG00000021941;ENSBTAG00000008719;ENSBTAG00000008717;ENSBTAG00000008710;ENSBTAG00000038190;ENSBTAG00000038337;ENSBTAG00000006291;ENSBTAG00000020921;ENSBTAG00000013227;ENSBTAG00000000589;ENSBTAG00000002297;ENSBTAG00000011461;…
GO:0060589	e	nucleoside-triphosphatase regulator activity	46/1925	216/19994	2.8e-07	0.00464	0.00462	0.00452	0	molecular_function	ENSBTAG00000021156;ENSBTAG00000016911;ENSBTAG00000005410;ENSBTAG00000002531;ENSBTAG00000012022;ENSBTAG00000038190;ENSBTAG00000022169;ENSBTAG00000012480;ENSBTAG00000018086;ENSBTAG00000004190;ENSBTAG00000019686;ENSBTAG00000008963;ENSBTAG00000013699;ENSBTAG00000004294;ENSBTAG00000045500;ENSBTAG00000015363;ENSBTAG00000012291;ENSBTAG00000004037;ENSBTAG00000005190;ENSBTAG00000016714;ENSBTAG00000020000;…
GO:1901265	e	nucleoside phosphate binding	267/1925	2070/19994	2.92e-07	0.00484	0.00482	0.00472	0	molecular_function	ENSBTAG00000007666;ENSBTAG00000006280;ENSBTAG00000009845;ENSBTAG00000014426;ENSBTAG00000030674;ENSBTAG00000019933;ENSBTAG00000003955;ENSBTAG00000004092;ENSBTAG00000000286;ENSBTAG00000018097;ENSBTAG00000011851;ENSBTAG00000026199;ENSBTAG00000016104;ENSBTAG00000008719;ENSBTAG00000047794;ENSBTAG00000003222;ENSBTAG00000044119;ENSBTAG00000019455;ENSBTAG00000016296;ENSBTAG00000021301;ENSBTAG00000020921;…
GO:0000166	e	nucleotide binding	267/1925	2070/19994	2.92e-07	0.00484	0.00482	0.00472	0	molecular_function	ENSBTAG00000007666;ENSBTAG00000006280;ENSBTAG00000009845;ENSBTAG00000014426;ENSBTAG00000030674;ENSBTAG00000019933;ENSBTAG00000003955;ENSBTAG00000004092;ENSBTAG00000000286;ENSBTAG00000018097;ENSBTAG00000011851;ENSBTAG00000026199;ENSBTAG00000016104;ENSBTAG00000008719;ENSBTAG00000047794;ENSBTAG00000003222;ENSBTAG00000044119;ENSBTAG00000019455;ENSBTAG00000016296;ENSBTAG00000021301;ENSBTAG00000020921;…
GO:0051345	e	positive regulation of hydrolase activity	89/1925	535/19994	3.29e-07	0.00544	0.00542	0.00531	0	biological_process	ENSBTAG00000012361;ENSBTAG00000021156;ENSBTAG00000016911;ENSBTAG00000005410;ENSBTAG00000002531;ENSBTAG00000012022;ENSBTAG00000017850;ENSBTAG00000013773;ENSBTAG00000007120;ENSBTAG00000038190;ENSBTAG00000022169;ENSBTAG00000012480;ENSBTAG00000018086;ENSBTAG00000004190;ENSBTAG00000010992;ENSBTAG00000019686;ENSBTAG00000013699;ENSBTAG00000015375;ENSBTAG00000031575;ENSBTAG00000004294;ENSBTAG00000002640;…
GO:0008092	e	cytoskeletal protein binding	93/1925	569/19994	3.5e-07	0.00579	0.00576	0.00565	0	molecular_function	ENSBTAG00000026851;ENSBTAG00000012963;ENSBTAG00000007808;ENSBTAG00000017512;ENSBTAG00000004896;ENSBTAG00000014357;ENSBTAG00000003955;ENSBTAG00000011215;ENSBTAG00000011851;ENSBTAG00000026199;ENSBTAG00000000700;ENSBTAG00000008376;ENSBTAG00000008147;ENSBTAG00000019044;ENSBTAG00000003215;ENSBTAG00000006995;ENSBTAG00000013187;ENSBTAG00000007821;ENSBTAG00000015973;ENSBTAG00000000354;ENSBTAG00000022699;…
GO:0044765	e	single-organism transport	252/1925	1938/19994	3.79e-07	0.00626	0.00623	0.0061	0	biological_process	ENSBTAG00000007719;ENSBTAG00000038180;ENSBTAG00000017512;ENSBTAG00000018975;ENSBTAG00000014645;ENSBTAG00000006620;ENSBTAG00000021378;ENSBTAG00000004476;ENSBTAG00000009719;ENSBTAG00000003955;ENSBTAG00000004078;ENSBTAG00000010856;ENSBTAG00000040496;ENSBTAG00000008717;ENSBTAG00000008710;ENSBTAG00000012798;ENSBTAG00000007120;ENSBTAG00000017500;ENSBTAG00000013513;ENSBTAG00000014638;ENSBTAG00000020921;…
GO:0072509	e	divalent inorganic cation transmembrane transporter activity	30/1925	117/19994	4.37e-07	0.00723	0.00719	0.00705	0	molecular_function	ENSBTAG00000010856;ENSBTAG00000014638;ENSBTAG00000020455;ENSBTAG00000000589;ENSBTAG00000002297;ENSBTAG00000006999;ENSBTAG00000009552;ENSBTAG00000013245;ENSBTAG00000010865;ENSBTAG00000009191;ENSBTAG00000002313;ENSBTAG00000011284;ENSBTAG00000013861;ENSBTAG00000001305;ENSBTAG00000009835;ENSBTAG00000007882;ENSBTAG00000025642;ENSBTAG00000003876;ENSBTAG00000000219;ENSBTAG00000010026;ENSBTAG00000014828;…
GO:0035639	e	purine ribonucleoside triphosphate binding	214/1925	1602/19994	4.43e-07	0.00733	0.00729	0.00714	0	molecular_function	ENSBTAG00000009845;ENSBTAG00000014426;ENSBTAG00000030674;ENSBTAG00000019933;ENSBTAG00000003955;ENSBTAG00000004092;ENSBTAG00000000286;ENSBTAG00000011851;ENSBTAG00000026199;ENSBTAG00000016104;ENSBTAG00000008719;ENSBTAG00000047794;ENSBTAG00000003222;ENSBTAG00000044119;ENSBTAG00000019455;ENSBTAG00000021301;ENSBTAG00000020921;ENSBTAG00000020922;ENSBTAG00000014297;ENSBTAG00000014367;ENSBTAG00000009541;…
GO:0070588	e	calcium ion transmembrane transport	24/1925	82/19994	4.54e-07	0.00752	0.00748	0.00733	0	biological_process	ENSBTAG00000014638;ENSBTAG00000020455;ENSBTAG00000000589;ENSBTAG00000006999;ENSBTAG00000018880;ENSBTAG00000009552;ENSBTAG00000013245;ENSBTAG00000010865;ENSBTAG00000002313;ENSBTAG00000001305;ENSBTAG00000009835;ENSBTAG00000007882;ENSBTAG00000025642;ENSBTAG00000003876;ENSBTAG00000000219;ENSBTAG00000010026;ENSBTAG00000014828;ENSBTAG00000012693;ENSBTAG00000007509;ENSBTAG00000000520;ENSBTAG00000019964;…
GO:0016043	e	cellular component organization	357/1925	2917/19994	4.83e-07	0.00798	0.00794	0.00778	0	biological_process	ENSBTAG00000008944;ENSBTAG00000026851;ENSBTAG00000007247;ENSBTAG00000007245;ENSBTAG00000012963;ENSBTAG00000034373;ENSBTAG00000007808;ENSBTAG00000014645;ENSBTAG00000001629;ENSBTAG00000013369;ENSBTAG00000014429;ENSBTAG00000027569;ENSBTAG00000016918;ENSBTAG00000005120;ENSBTAG00000000977;ENSBTAG00000000575;ENSBTAG00000004896;ENSBTAG00000003711;ENSBTAG00000004472;ENSBTAG00000003955;ENSBTAG00000000286;…
GO:0006816	e	calcium ion transport	34/1925	143/19994	5.31e-07	0.00878	0.00874	0.00856	0	biological_process	ENSBTAG00000010856;ENSBTAG00000014638;ENSBTAG00000020921;ENSBTAG00000020455;ENSBTAG00000000589;ENSBTAG00000006999;ENSBTAG00000018880;ENSBTAG00000009552;ENSBTAG00000013245;ENSBTAG00000010865;ENSBTAG00000002313;ENSBTAG00000016414;ENSBTAG00000008631;ENSBTAG00000001305;ENSBTAG00000009835;ENSBTAG00000012653;ENSBTAG00000007882;ENSBTAG00000025642;ENSBTAG00000003876;ENSBTAG00000000219;ENSBTAG00000010026;…
GO:0043234	e	protein complex	499/1925	4273/19994	5.52e-07	0.00913	0.00908	0.00889	0	cellular_component	ENSBTAG00000007247;ENSBTAG00000007245;ENSBTAG00000038180;ENSBTAG00000007808;ENSBTAG00000017512;ENSBTAG00000014645;ENSBTAG00000017195;ENSBTAG00000016869;ENSBTAG00000021553;ENSBTAG00000014426;ENSBTAG00000014429;ENSBTAG00000027569;ENSBTAG00000009427;ENSBTAG00000001081;ENSBTAG00000001086;ENSBTAG00000001579;ENSBTAG00000005120;ENSBTAG00000005127;ENSBTAG00000005704;ENSBTAG00000001888;ENSBTAG00000012390;…
GO:0044456	e	synapse part	51/1925	257/19994	5.69e-07	0.00941	0.00936	0.00917	0	cellular_component	ENSBTAG00000000977;ENSBTAG00000026199;ENSBTAG00000001981;ENSBTAG00000008419;ENSBTAG00000025200;ENSBTAG00000020260;ENSBTAG00000003202;ENSBTAG00000034693;ENSBTAG00000013537;ENSBTAG00000030994;ENSBTAG00000009343;ENSBTAG00000002252;ENSBTAG00000014553;ENSBTAG00000012939;ENSBTAG00000007306;ENSBTAG00000017146;ENSBTAG00000007766;ENSBTAG00000033153;ENSBTAG00000025140;ENSBTAG00000013657;ENSBTAG00000006950;…
GO:0032550	e	purine ribonucleoside binding	214/1925	1608/19994	5.85e-07	0.00968	0.00963	0.00943	0	molecular_function	ENSBTAG00000009845;ENSBTAG00000014426;ENSBTAG00000030674;ENSBTAG00000019933;ENSBTAG00000003955;ENSBTAG00000004092;ENSBTAG00000000286;ENSBTAG00000011851;ENSBTAG00000026199;ENSBTAG00000016104;ENSBTAG00000008719;ENSBTAG00000047794;ENSBTAG00000003222;ENSBTAG00000044119;ENSBTAG00000019455;ENSBTAG00000021301;ENSBTAG00000020921;ENSBTAG00000020922;ENSBTAG00000014297;ENSBTAG00000014367;ENSBTAG00000009541;…
GO:0001883	e	purine nucleoside binding	214/1925	1609/19994	5.93e-07	0.00982	0.00976	0.00957	0	molecular_function	ENSBTAG00000009845;ENSBTAG00000014426;ENSBTAG00000030674;ENSBTAG00000019933;ENSBTAG00000003955;ENSBTAG00000004092;ENSBTAG00000000286;ENSBTAG00000011851;ENSBTAG00000026199;ENSBTAG00000016104;ENSBTAG00000008719;ENSBTAG00000047794;ENSBTAG00000003222;ENSBTAG00000044119;ENSBTAG00000019455;ENSBTAG00000021301;ENSBTAG00000020921;ENSBTAG00000020922;ENSBTAG00000014297;ENSBTAG00000014367;ENSBTAG00000009541;…
GO:0001882	e	nucleoside binding	215/1925	1619/19994	6.36e-07	0.0105	0.0105	0.0103	0	molecular_function	ENSBTAG00000009845;ENSBTAG00000014426;ENSBTAG00000030674;ENSBTAG00000019933;ENSBTAG00000003955;ENSBTAG00000004092;ENSBTAG00000000286;ENSBTAG00000011215;ENSBTAG00000011851;ENSBTAG00000026199;ENSBTAG00000016104;ENSBTAG00000008719;ENSBTAG00000047794;ENSBTAG00000003222;ENSBTAG00000044119;ENSBTAG00000019455;ENSBTAG00000021301;ENSBTAG00000020921;ENSBTAG00000020922;ENSBTAG00000014297;ENSBTAG00000014367;…
GO:0051234	e	establishment of localization	322/1925	2595/19994	6.74e-07	0.0112	0.0111	0.0109	0	biological_process	ENSBTAG00000007719;ENSBTAG00000038180;ENSBTAG00000017512;ENSBTAG00000018975;ENSBTAG00000014645;ENSBTAG00000006620;ENSBTAG00000021378;ENSBTAG00000004476;ENSBTAG00000004472;ENSBTAG00000009719;ENSBTAG00000003955;ENSBTAG00000004078;ENSBTAG00000011215;ENSBTAG00000010856;ENSBTAG00000040496;ENSBTAG00000008717;ENSBTAG00000008710;ENSBTAG00000019455;ENSBTAG00000012798;ENSBTAG00000007120;ENSBTAG00000017500;…
GO:0005856	e	cytoskeleton	68/1925	383/19994	6.89e-07	0.0114	0.0113	0.0111	0	cellular_component	ENSBTAG00000007666;ENSBTAG00000021553;ENSBTAG00000001086;ENSBTAG00000011215;ENSBTAG00000026199;ENSBTAG00000000700;ENSBTAG00000017216;ENSBTAG00000008147;ENSBTAG00000019044;ENSBTAG00000038945;ENSBTAG00000020904;ENSBTAG00000015363;ENSBTAG00000002474;ENSBTAG00000021602;ENSBTAG00000032544;ENSBTAG00000018851;ENSBTAG00000005665;ENSBTAG00000004554;ENSBTAG00000010244;ENSBTAG00000003418;ENSBTAG00000008631;…
GO:0032549	e	ribonucleoside binding	214/1925	1612/19994	7.52e-07	0.0124	0.0124	0.0121	0	molecular_function	ENSBTAG00000009845;ENSBTAG00000014426;ENSBTAG00000030674;ENSBTAG00000019933;ENSBTAG00000003955;ENSBTAG00000004092;ENSBTAG00000000286;ENSBTAG00000011851;ENSBTAG00000026199;ENSBTAG00000016104;ENSBTAG00000008719;ENSBTAG00000047794;ENSBTAG00000003222;ENSBTAG00000044119;ENSBTAG00000019455;ENSBTAG00000021301;ENSBTAG00000020921;ENSBTAG00000020922;ENSBTAG00000014297;ENSBTAG00000014367;ENSBTAG00000009541;…
GO:0003774	e	motor activity	29/1925	115/19994	9.82e-07	0.0162	0.0162	0.0158	0	molecular_function	ENSBTAG00000004472;ENSBTAG00000003955;ENSBTAG00000047794;ENSBTAG00000019455;ENSBTAG00000003215;ENSBTAG00000017232;ENSBTAG00000008605;ENSBTAG00000001349;ENSBTAG00000020126;ENSBTAG00000011803;ENSBTAG00000014700;ENSBTAG00000000920;ENSBTAG00000038978;ENSBTAG00000004832;ENSBTAG00000018125;ENSBTAG00000002117;ENSBTAG00000015527;ENSBTAG00000015988;ENSBTAG00000000698;ENSBTAG00000019138;ENSBTAG00000018399;…
GO:0065009	e	regulation of molecular function	229/1925	1757/19994	1.06e-06	0.0176	0.0175	0.0171	0	biological_process	ENSBTAG00000012361;ENSBTAG00000021156;ENSBTAG00000016911;ENSBTAG00000005410;ENSBTAG00000004472;ENSBTAG00000010529;ENSBTAG00000000753;ENSBTAG00000002531;ENSBTAG00000008719;ENSBTAG00000012022;ENSBTAG00000008717;ENSBTAG00000017850;ENSBTAG00000013773;ENSBTAG00000007120;ENSBTAG00000008579;ENSBTAG00000038190;ENSBTAG00000022169;ENSBTAG00000006291;ENSBTAG00000012480;ENSBTAG00000020921;ENSBTAG00000015341;…
GO:0007610	e	behavior	62/1925	343/19994	1.12e-06	0.0185	0.0184	0.018	0	biological_process	ENSBTAG00000017512;ENSBTAG00000014645;ENSBTAG00000008717;ENSBTAG00000008571;ENSBTAG00000002297;ENSBTAG00000017222;ENSBTAG00000007644;ENSBTAG00000018880;ENSBTAG00000005827;ENSBTAG00000018431;ENSBTAG00000003202;ENSBTAG00000006161;ENSBTAG00000013245;ENSBTAG00000015361;ENSBTAG00000007766;ENSBTAG00000040253;ENSBTAG00000033153;ENSBTAG00000008036;ENSBTAG00000013657;ENSBTAG00000012413;ENSBTAG00000046142;…
GO:0006812	e	cation transport	103/1925	665/19994	1.23e-06	0.0204	0.0203	0.0199	0	biological_process	ENSBTAG00000038180;ENSBTAG00000018975;ENSBTAG00000010856;ENSBTAG00000040496;ENSBTAG00000008710;ENSBTAG00000012798;ENSBTAG00000017500;ENSBTAG00000013513;ENSBTAG00000014638;ENSBTAG00000020921;ENSBTAG00000015901;ENSBTAG00000020455;ENSBTAG00000001981;ENSBTAG00000010620;ENSBTAG00000000290;ENSBTAG00000000589;ENSBTAG00000025200;ENSBTAG00000006999;ENSBTAG00000018880;ENSBTAG00000009552;ENSBTAG00000016613;…
GO:0034329	e	cell junction assembly	20/1925	64/19994	1.3e-06	0.0215	0.0213	0.0209	0	biological_process	ENSBTAG00000011215;ENSBTAG00000026199;ENSBTAG00000000700;ENSBTAG00000013773;ENSBTAG00000009987;ENSBTAG00000017604;ENSBTAG00000020829;ENSBTAG00000014182;ENSBTAG00000045895;ENSBTAG00000008010;ENSBTAG00000017354;ENSBTAG00000018255;ENSBTAG00000018169;ENSBTAG00000012441;ENSBTAG00000015414;ENSBTAG00000017685;ENSBTAG00000019097;ENSBTAG00000019302;ENSBTAG00000025868;ENSBTAG00000006720
GO:0097060	e	synaptic membrane	31/1925	129/19994	1.3e-06	0.0215	0.0214	0.0209	0	cellular_component	ENSBTAG00000008419;ENSBTAG00000003202;ENSBTAG00000034693;ENSBTAG00000030994;ENSBTAG00000002252;ENSBTAG00000012939;ENSBTAG00000017146;ENSBTAG00000007766;ENSBTAG00000033153;ENSBTAG00000013657;ENSBTAG00000007725;ENSBTAG00000010013;ENSBTAG00000010647;ENSBTAG00000008129;ENSBTAG00000007887;ENSBTAG00000001483;ENSBTAG00000000512;ENSBTAG00000046199;ENSBTAG00000021745;ENSBTAG00000005800;ENSBTAG00000000219;…
GO:0006810	e	transport	313/1925	2536/19994	1.59e-06	0.0262	0.0261	0.0256	0.002	biological_process	ENSBTAG00000007719;ENSBTAG00000038180;ENSBTAG00000017512;ENSBTAG00000018975;ENSBTAG00000014645;ENSBTAG00000006620;ENSBTAG00000021378;ENSBTAG00000004476;ENSBTAG00000004472;ENSBTAG00000009719;ENSBTAG00000003955;ENSBTAG00000004078;ENSBTAG00000011215;ENSBTAG00000010856;ENSBTAG00000040496;ENSBTAG00000008717;ENSBTAG00000008710;ENSBTAG00000019455;ENSBTAG00000012798;ENSBTAG00000007120;ENSBTAG00000017500;…
GO:0022843	e	voltage-gated cation channel activity	30/1925	124/19994	1.65e-06	0.0272	0.0271	0.0266	0.002	molecular_function	ENSBTAG00000038180;ENSBTAG00000004078;ENSBTAG00000040496;ENSBTAG00000008710;ENSBTAG00000012798;ENSBTAG00000000589;ENSBTAG00000002297;ENSBTAG00000025200;ENSBTAG00000006999;ENSBTAG00000016613;ENSBTAG00000019277;ENSBTAG00000018193;ENSBTAG00000010865;ENSBTAG00000020061;ENSBTAG00000008322;ENSBTAG00000002205;ENSBTAG00000046911;ENSBTAG00000009835;ENSBTAG00000018465;ENSBTAG00000007882;ENSBTAG00000020725;…
GO:0070838	e	divalent metal ion transport	37/1925	171/19994	2.55e-06	0.0422	0.0419	0.0411	0.006	biological_process	ENSBTAG00000010856;ENSBTAG00000014638;ENSBTAG00000020921;ENSBTAG00000020455;ENSBTAG00000000589;ENSBTAG00000006999;ENSBTAG00000018880;ENSBTAG00000009552;ENSBTAG00000013245;ENSBTAG00000010865;ENSBTAG00000009191;ENSBTAG00000002313;ENSBTAG00000016414;ENSBTAG00000011284;ENSBTAG00000008631;ENSBTAG00000001305;ENSBTAG00000009835;ENSBTAG00000012653;ENSBTAG00000007882;ENSBTAG00000025642;ENSBTAG00000003876;…
GO:0043169	e	cation binding	379/1925	3171/19994	2.6e-06	0.043	0.0427	0.0419	0.006	molecular_function	ENSBTAG00000008944;ENSBTAG00000039855;ENSBTAG00000046308;ENSBTAG00000034373;ENSBTAG00000021378;ENSBTAG00000009845;ENSBTAG00000014426;ENSBTAG00000014429;ENSBTAG00000009427;ENSBTAG00000020931;ENSBTAG00000001086;ENSBTAG00000001579;ENSBTAG00000017731;ENSBTAG00000004896;ENSBTAG00000004899;ENSBTAG00000012390;ENSBTAG00000004476;ENSBTAG00000000286;ENSBTAG00000018097;ENSBTAG00000004073;ENSBTAG00000000753;…
GO:0072511	e	divalent inorganic cation transport	37/1925	172/19994	2.82e-06	0.0466	0.0463	0.0454	0.01	biological_process	ENSBTAG00000010856;ENSBTAG00000014638;ENSBTAG00000020921;ENSBTAG00000020455;ENSBTAG00000000589;ENSBTAG00000006999;ENSBTAG00000018880;ENSBTAG00000009552;ENSBTAG00000013245;ENSBTAG00000010865;ENSBTAG00000009191;ENSBTAG00000002313;ENSBTAG00000016414;ENSBTAG00000011284;ENSBTAG00000008631;ENSBTAG00000001305;ENSBTAG00000009835;ENSBTAG00000012653;ENSBTAG00000007882;ENSBTAG00000025642;ENSBTAG00000003876;…
GO:0042995	e	cell projection	103/1925	678/19994	3.04e-06	0.0503	0.05	0.049	0.01	cellular_component	ENSBTAG00000008944;ENSBTAG00000007245;ENSBTAG00000034373;ENSBTAG00000017512;ENSBTAG00000020155;ENSBTAG00000001080;ENSBTAG00000000977;ENSBTAG00000003955;ENSBTAG00000010452;ENSBTAG00000011215;ENSBTAG00000026199;ENSBTAG00000000700;ENSBTAG00000017850;ENSBTAG00000001987;ENSBTAG00000010620;ENSBTAG00000008419;ENSBTAG00000025200;ENSBTAG00000019044;ENSBTAG00000014512;ENSBTAG00000018880;ENSBTAG00000007821;…
GO:0019904	e	protein domain specific binding	65/1925	374/19994	3.13e-06	0.0518	0.0514	0.0505	0.01	molecular_function	ENSBTAG00000017512;ENSBTAG00000030257;ENSBTAG00000000977;ENSBTAG00000014357;ENSBTAG00000003955;ENSBTAG00000015016;ENSBTAG00000008419;ENSBTAG00000008147;ENSBTAG00000019044;ENSBTAG00000016846;ENSBTAG00000003021;ENSBTAG00000015566;ENSBTAG00000031524;ENSBTAG00000012290;ENSBTAG00000014605;ENSBTAG00000013749;ENSBTAG00000018996;ENSBTAG00000043990;ENSBTAG00000000668;ENSBTAG00000016568;ENSBTAG00000008938;…
GO:0016817	e	hydrolase activity, acting on acid anhydrides	108/1925	722/19994	3.29e-06	0.0545	0.0541	0.0531	0.01	molecular_function	ENSBTAG00000004472;ENSBTAG00000003955;ENSBTAG00000016104;ENSBTAG00000047794;ENSBTAG00000019455;ENSBTAG00000013513;ENSBTAG00000020922;ENSBTAG00000014297;ENSBTAG00000010620;ENSBTAG00000000290;ENSBTAG00000003038;ENSBTAG00000003215;ENSBTAG00000019684;ENSBTAG00000002073;ENSBTAG00000009552;ENSBTAG00000003849;ENSBTAG00000011905;ENSBTAG00000018431;ENSBTAG00000017232;ENSBTAG00000008605;ENSBTAG00000022185;…
GO:0022832	e	voltage-gated channel activity	34/1925	154/19994	3.36e-06	0.0556	0.0553	0.0542	0.01	molecular_function	ENSBTAG00000038180;ENSBTAG00000004078;ENSBTAG00000040496;ENSBTAG00000008710;ENSBTAG00000012798;ENSBTAG00000000589;ENSBTAG00000002297;ENSBTAG00000025200;ENSBTAG00000006999;ENSBTAG00000016613;ENSBTAG00000019277;ENSBTAG00000037786;ENSBTAG00000018193;ENSBTAG00000010865;ENSBTAG00000020061;ENSBTAG00000010244;ENSBTAG00000008322;ENSBTAG00000002205;ENSBTAG00000046911;ENSBTAG00000009835;ENSBTAG00000018465;…
GO:0005244	e	voltage-gated ion channel activity	34/1925	154/19994	3.36e-06	0.0556	0.0553	0.0542	0.01	molecular_function	ENSBTAG00000038180;ENSBTAG00000004078;ENSBTAG00000040496;ENSBTAG00000008710;ENSBTAG00000012798;ENSBTAG00000000589;ENSBTAG00000002297;ENSBTAG00000025200;ENSBTAG00000006999;ENSBTAG00000016613;ENSBTAG00000019277;ENSBTAG00000037786;ENSBTAG00000018193;ENSBTAG00000010865;ENSBTAG00000020061;ENSBTAG00000010244;ENSBTAG00000008322;ENSBTAG00000002205;ENSBTAG00000046911;ENSBTAG00000009835;ENSBTAG00000018465;…
GO:0065008	e	regulation of biological quality	210/1925	1609/19994	3.47e-06	0.0574	0.057	0.056	0.01	biological_process	ENSBTAG00000038180;ENSBTAG00000014645;ENSBTAG00000017195;ENSBTAG00000013369;ENSBTAG00000003711;ENSBTAG00000000286;ENSBTAG00000004078;ENSBTAG00000015008;ENSBTAG00000011851;ENSBTAG00000026199;ENSBTAG00000000700;ENSBTAG00000021941;ENSBTAG00000008719;ENSBTAG00000008717;ENSBTAG00000008710;ENSBTAG00000017851;ENSBTAG00000012798;ENSBTAG00000020921;ENSBTAG00000015582;ENSBTAG00000015341;ENSBTAG00000015904;…
GO:0046872	e	metal ion binding	373/1925	3125/19994	3.68e-06	0.0609	0.0604	0.0593	0.012	molecular_function	ENSBTAG00000008944;ENSBTAG00000039855;ENSBTAG00000046308;ENSBTAG00000034373;ENSBTAG00000021378;ENSBTAG00000009845;ENSBTAG00000014429;ENSBTAG00000009427;ENSBTAG00000020931;ENSBTAG00000001086;ENSBTAG00000001579;ENSBTAG00000017731;ENSBTAG00000004896;ENSBTAG00000004899;ENSBTAG00000012390;ENSBTAG00000004476;ENSBTAG00000000286;ENSBTAG00000018097;ENSBTAG00000004073;ENSBTAG00000000753;ENSBTAG00000000755;…
GO:0016462	e	pyrophosphatase activity	107/1925	713/19994	3.84e-06	0.0634	0.063	0.0618	0.012	molecular_function	ENSBTAG00000004472;ENSBTAG00000003955;ENSBTAG00000016104;ENSBTAG00000047794;ENSBTAG00000019455;ENSBTAG00000013513;ENSBTAG00000020922;ENSBTAG00000014297;ENSBTAG00000000290;ENSBTAG00000003038;ENSBTAG00000003215;ENSBTAG00000019684;ENSBTAG00000002073;ENSBTAG00000009552;ENSBTAG00000003849;ENSBTAG00000011905;ENSBTAG00000018431;ENSBTAG00000017232;ENSBTAG00000008605;ENSBTAG00000022185;ENSBTAG00000001349;…
GO:0008270	e	zinc ion binding	148/1925	1064/19994	3.98e-06	0.0658	0.0654	0.0641	0.012	molecular_function	ENSBTAG00000021378;ENSBTAG00000014429;ENSBTAG00000001086;ENSBTAG00000004896;ENSBTAG00000004899;ENSBTAG00000004073;ENSBTAG00000000753;ENSBTAG00000000755;ENSBTAG00000018303;ENSBTAG00000015008;ENSBTAG00000002997;ENSBTAG00000004877;ENSBTAG00000012025;ENSBTAG00000017851;ENSBTAG00000038190;ENSBTAG00000018941;ENSBTAG00000006291;ENSBTAG00000020921;ENSBTAG00000020922;ENSBTAG00000015904;ENSBTAG00000014167;…
GO:0016818	e	hydrolase activity, acting on acid anhydrides, in phosphorus-containing anhydrides	107/1925	716/19994	4.06e-06	0.0671	0.0667	0.0654	0.012	molecular_function	ENSBTAG00000004472;ENSBTAG00000003955;ENSBTAG00000016104;ENSBTAG00000047794;ENSBTAG00000019455;ENSBTAG00000013513;ENSBTAG00000020922;ENSBTAG00000014297;ENSBTAG00000000290;ENSBTAG00000003038;ENSBTAG00000003215;ENSBTAG00000019684;ENSBTAG00000002073;ENSBTAG00000009552;ENSBTAG00000003849;ENSBTAG00000011905;ENSBTAG00000018431;ENSBTAG00000017232;ENSBTAG00000008605;ENSBTAG00000022185;ENSBTAG00000001349;…
GO:0005911	e	cell-cell junction	45/1925	230/19994	4.34e-06	0.0717	0.0712	0.0699	0.014	cellular_component	ENSBTAG00000038180;ENSBTAG00000000977;ENSBTAG00000011215;ENSBTAG00000008719;ENSBTAG00000013773;ENSBTAG00000033190;ENSBTAG00000013187;ENSBTAG00000020046;ENSBTAG00000007821;ENSBTAG00000025181;ENSBTAG00000024015;ENSBTAG00000017604;ENSBTAG00000015606;ENSBTAG00000004554;ENSBTAG00000026381;ENSBTAG00000020829;ENSBTAG00000003667;ENSBTAG00000011741;ENSBTAG00000018945;ENSBTAG00000014182;ENSBTAG00000045895;…
GO:0009893	e	positive regulation of metabolic process	285/1925	2304/19994	4.45e-06	0.0737	0.0731	0.0718	0.014	biological_process	ENSBTAG00000012361;ENSBTAG00000046308;ENSBTAG00000034373;ENSBTAG00000007802;ENSBTAG00000014645;ENSBTAG00000014426;ENSBTAG00000014429;ENSBTAG00000021156;ENSBTAG00000016911;ENSBTAG00000001579;ENSBTAG00000017731;ENSBTAG00000000575;ENSBTAG00000004896;ENSBTAG00000005410;ENSBTAG00000003711;ENSBTAG00000000753;ENSBTAG00000002531;ENSBTAG00000021943;ENSBTAG00000017986;ENSBTAG00000008719;ENSBTAG00000012022;…
GO:0044708	e	single-organism behavior	47/1925	246/19994	5.44e-06	0.0899	0.0893	0.0876	0.016	biological_process	ENSBTAG00000017512;ENSBTAG00000014645;ENSBTAG00000008717;ENSBTAG00000008571;ENSBTAG00000002297;ENSBTAG00000017222;ENSBTAG00000007644;ENSBTAG00000018880;ENSBTAG00000003202;ENSBTAG00000006161;ENSBTAG00000013245;ENSBTAG00000007766;ENSBTAG00000040253;ENSBTAG00000033153;ENSBTAG00000013657;ENSBTAG00000012413;ENSBTAG00000046142;ENSBTAG00000034077;ENSBTAG00000009520;ENSBTAG00000004803;ENSBTAG00000010647;…
GO:0010646	e	regulation of cell communication	217/1925	1686/19994	5.61e-06	0.0929	0.0922	0.0905	0.016	biological_process	ENSBTAG00000007246;ENSBTAG00000012361;ENSBTAG00000034373;ENSBTAG00000007802;ENSBTAG00000014645;ENSBTAG00000021378;ENSBTAG00000014429;ENSBTAG00000016918;ENSBTAG00000005120;ENSBTAG00000012969;ENSBTAG00000005410;ENSBTAG00000004472;ENSBTAG00000010529;ENSBTAG00000000286;ENSBTAG00000000753;ENSBTAG00000004275;ENSBTAG00000000625;ENSBTAG00000008719;ENSBTAG00000008717;ENSBTAG00000044119;ENSBTAG00000007120;…
GO:0050808	e	synapse organization	18/1925	59/19994	6.38e-06	0.106	0.105	0.103	0.016	biological_process	ENSBTAG00000000977;ENSBTAG00000000575;ENSBTAG00000002297;ENSBTAG00000010865;ENSBTAG00000000244;ENSBTAG00000007766;ENSBTAG00000005190;ENSBTAG00000001814;ENSBTAG00000001305;ENSBTAG00000010647;ENSBTAG00000045895;ENSBTAG00000018644;ENSBTAG00000000512;ENSBTAG00000017753;ENSBTAG00000014828;ENSBTAG00000016751;ENSBTAG00000012849;ENSBTAG00000007496
GO:0044877	e	macromolecular complex binding	126/1925	884/19994	6.45e-06	0.107	0.106	0.104	0.016	molecular_function	ENSBTAG00000034373;ENSBTAG00000007808;ENSBTAG00000017512;ENSBTAG00000003955;ENSBTAG00000004073;ENSBTAG00000011212;ENSBTAG00000011215;ENSBTAG00000026199;ENSBTAG00000000625;ENSBTAG00000017851;ENSBTAG00000020921;ENSBTAG00000020922;ENSBTAG00000013227;ENSBTAG00000005578;ENSBTAG00000015016;ENSBTAG00000011865;ENSBTAG00000003215;ENSBTAG00000019686;ENSBTAG00000007228;ENSBTAG00000019592;ENSBTAG00000017086;…
GO:0071840	e	cellular component organization or biogenesis	369/1925	3109/19994	6.68e-06	0.11	0.11	0.108	0.016	biological_process	ENSBTAG00000008944;ENSBTAG00000026851;ENSBTAG00000007247;ENSBTAG00000007245;ENSBTAG00000012963;ENSBTAG00000034373;ENSBTAG00000007808;ENSBTAG00000014645;ENSBTAG00000001629;ENSBTAG00000013369;ENSBTAG00000014429;ENSBTAG00000027569;ENSBTAG00000016918;ENSBTAG00000005120;ENSBTAG00000000977;ENSBTAG00000000575;ENSBTAG00000004896;ENSBTAG00000003711;ENSBTAG00000004472;ENSBTAG00000003955;ENSBTAG00000000286;…
GO:0005262	e	calcium channel activity	22/1925	83/19994	8.18e-06	0.135	0.134	0.132	0.016	molecular_function	ENSBTAG00000014638;ENSBTAG00000020455;ENSBTAG00000000589;ENSBTAG00000002297;ENSBTAG00000006999;ENSBTAG00000013245;ENSBTAG00000010865;ENSBTAG00000002313;ENSBTAG00000009835;ENSBTAG00000007882;ENSBTAG00000025642;ENSBTAG00000003876;ENSBTAG00000000219;ENSBTAG00000010026;ENSBTAG00000014828;ENSBTAG00000012693;ENSBTAG00000007509;ENSBTAG00000019964;ENSBTAG00000019967;ENSBTAG00000011227;ENSBTAG00000014809;…
GO:0042391	e	regulation of membrane potential	37/1925	178/19994	8.19e-06	0.135	0.134	0.132	0.016	biological_process	ENSBTAG00000038180;ENSBTAG00000004078;ENSBTAG00000021941;ENSBTAG00000008710;ENSBTAG00000012798;ENSBTAG00000002297;ENSBTAG00000011461;ENSBTAG00000025200;ENSBTAG00000016613;ENSBTAG00000022699;ENSBTAG00000019277;ENSBTAG00000010865;ENSBTAG00000009997;ENSBTAG00000007766;ENSBTAG00000033153;ENSBTAG00000012413;ENSBTAG00000002205;ENSBTAG00000046911;ENSBTAG00000047979;ENSBTAG00000009835;ENSBTAG00000007882;…
GO:0030991	e	intraciliary transport particle A	5/1925	5/19994	8.23e-06	0.136	0.135	0.133	0.016	cellular_component	ENSBTAG00000007245;ENSBTAG00000014512;ENSBTAG00000019121;ENSBTAG00000012005;ENSBTAG00000016512
GO:0009653	e	anatomical structure morphogenesis	135/1925	968/19994	9.4e-06	0.156	0.154	0.152	0.022	biological_process	ENSBTAG00000007808;ENSBTAG00000021553;ENSBTAG00000000977;ENSBTAG00000000575;ENSBTAG00000003719;ENSBTAG00000004472;ENSBTAG00000003955;ENSBTAG00000010529;ENSBTAG00000011851;ENSBTAG00000000700;ENSBTAG00000038662;ENSBTAG00000008717;ENSBTAG00000017851;ENSBTAG00000013990;ENSBTAG00000006747;ENSBTAG00000013227;ENSBTAG00000014367;ENSBTAG00000010620;ENSBTAG00000003034;ENSBTAG00000010992;ENSBTAG00000017222;…
GO:0098772	e	molecular function regulator	118/1925	823/19994	9.64e-06	0.159	0.158	0.155	0.022	molecular_function	ENSBTAG00000012361;ENSBTAG00000021156;ENSBTAG00000016911;ENSBTAG00000005410;ENSBTAG00000002531;ENSBTAG00000008719;ENSBTAG00000012022;ENSBTAG00000008717;ENSBTAG00000017850;ENSBTAG00000007120;ENSBTAG00000038190;ENSBTAG00000022169;ENSBTAG00000012480;ENSBTAG00000020921;ENSBTAG00000018086;ENSBTAG00000004190;ENSBTAG00000010992;ENSBTAG00000019686;ENSBTAG00000008963;ENSBTAG00000013699;ENSBTAG00000020598;…
GO:0017111	e	nucleoside-triphosphatase activity	100/1925	674/19994	1.07e-05	0.177	0.175	0.172	0.022	molecular_function	ENSBTAG00000004472;ENSBTAG00000003955;ENSBTAG00000016104;ENSBTAG00000047794;ENSBTAG00000019455;ENSBTAG00000013513;ENSBTAG00000020922;ENSBTAG00000014297;ENSBTAG00000000290;ENSBTAG00000003038;ENSBTAG00000003215;ENSBTAG00000002073;ENSBTAG00000009552;ENSBTAG00000003849;ENSBTAG00000011905;ENSBTAG00000018431;ENSBTAG00000017232;ENSBTAG00000008605;ENSBTAG00000022185;ENSBTAG00000001349;ENSBTAG00000020126;…
GO:0007017	e	microtubule-based process	59/1925	344/19994	1.17e-05	0.194	0.192	0.189	0.022	biological_process	ENSBTAG00000017512;ENSBTAG00000014645;ENSBTAG00000004472;ENSBTAG00000047794;ENSBTAG00000003215;ENSBTAG00000013436;ENSBTAG00000019121;ENSBTAG00000022699;ENSBTAG00000012005;ENSBTAG00000017232;ENSBTAG00000008605;ENSBTAG00000001349;ENSBTAG00000008585;ENSBTAG00000032782;ENSBTAG00000011032;ENSBTAG00000012601;ENSBTAG00000012939;ENSBTAG00000008934;ENSBTAG00000014700;ENSBTAG00000000920;ENSBTAG00000038978;…
GO:0019899	e	enzyme binding	137/1925	990/19994	1.18e-05	0.195	0.193	0.19	0.022	molecular_function	ENSBTAG00000026851;ENSBTAG00000038321;ENSBTAG00000017512;ENSBTAG00000021553;ENSBTAG00000003711;ENSBTAG00000010529;ENSBTAG00000000286;ENSBTAG00000018097;ENSBTAG00000000753;ENSBTAG00000000024;ENSBTAG00000004078;ENSBTAG00000026199;ENSBTAG00000000625;ENSBTAG00000008719;ENSBTAG00000017851;ENSBTAG00000044119;ENSBTAG00000019455;ENSBTAG00000006291;ENSBTAG00000011034;ENSBTAG00000020921;ENSBTAG00000024801;…
GO:0003008	e	system process	99/1925	664/19994	1.2e-05	0.199	0.198	0.194	0.022	biological_process	ENSBTAG00000014645;ENSBTAG00000003711;ENSBTAG00000003955;ENSBTAG00000038662;ENSBTAG00000008571;ENSBTAG00000013227;ENSBTAG00000010620;ENSBTAG00000031632;ENSBTAG00000000589;ENSBTAG00000002297;ENSBTAG00000011461;ENSBTAG00000008419;ENSBTAG00000016444;ENSBTAG00000025200;ENSBTAG00000002078;ENSBTAG00000017222;ENSBTAG00000014512;ENSBTAG00000006999;ENSBTAG00000018880;ENSBTAG00000000354;ENSBTAG00000005658;…
GO:0034330	e	cell junction organization	23/1925	91/19994	1.21e-05	0.2	0.199	0.195	0.022	biological_process	ENSBTAG00000011215;ENSBTAG00000026199;ENSBTAG00000000700;ENSBTAG00000013773;ENSBTAG00000013227;ENSBTAG00000012004;ENSBTAG00000009987;ENSBTAG00000017604;ENSBTAG00000020829;ENSBTAG00000014182;ENSBTAG00000045895;ENSBTAG00000008010;ENSBTAG00000017354;ENSBTAG00000018255;ENSBTAG00000018169;ENSBTAG00000012441;ENSBTAG00000015414;ENSBTAG00000017685;ENSBTAG00000019097;ENSBTAG00000019302;ENSBTAG00000025868;…
GO:0023051	e	regulation of signaling	214/1925	1679/19994	1.23e-05	0.203	0.201	0.198	0.022	biological_process	ENSBTAG00000007246;ENSBTAG00000012361;ENSBTAG00000034373;ENSBTAG00000007802;ENSBTAG00000014645;ENSBTAG00000021378;ENSBTAG00000014429;ENSBTAG00000016918;ENSBTAG00000005120;ENSBTAG00000012969;ENSBTAG00000005410;ENSBTAG00000004472;ENSBTAG00000010529;ENSBTAG00000000286;ENSBTAG00000000753;ENSBTAG00000004275;ENSBTAG00000000625;ENSBTAG00000008719;ENSBTAG00000008717;ENSBTAG00000044119;ENSBTAG00000007120;…
GO:0016787	e	hydrolase activity	278/1925	2271/19994	1.35e-05	0.224	0.222	0.218	0.024	molecular_function	ENSBTAG00000038321;ENSBTAG00000021553;ENSBTAG00000009845;ENSBTAG00000009427;ENSBTAG00000017429;ENSBTAG00000001579;ENSBTAG00000015355;ENSBTAG00000005127;ENSBTAG00000004472;ENSBTAG00000003955;ENSBTAG00000015170;ENSBTAG00000018097;ENSBTAG00000018303;ENSBTAG00000015008;ENSBTAG00000002997;ENSBTAG00000003131;ENSBTAG00000021941;ENSBTAG00000016104;ENSBTAG00000047794;ENSBTAG00000008717;ENSBTAG00000019455;…
GO:0005604	e	basement membrane	16/1925	51/19994	1.39e-05	0.23	0.228	0.225	0.024	cellular_component	ENSBTAG00000000575;ENSBTAG00000002278;ENSBTAG00000002319;ENSBTAG00000005339;ENSBTAG00000012137;ENSBTAG00000020638;ENSBTAG00000012652;ENSBTAG00000012088;ENSBTAG00000012866;ENSBTAG00000006214;ENSBTAG00000030599;ENSBTAG00000006860;ENSBTAG00000018169;ENSBTAG00000015235;ENSBTAG00000019595;ENSBTAG00000013155
GO:0044057	e	regulation of system process	42/1925	219/19994	1.41e-05	0.233	0.231	0.227	0.024	biological_process	ENSBTAG00000013369;ENSBTAG00000003711;ENSBTAG00000004078;ENSBTAG00000031632;ENSBTAG00000011461;ENSBTAG00000025200;ENSBTAG00000007821;ENSBTAG00000005827;ENSBTAG00000022699;ENSBTAG00000003202;ENSBTAG00000014389;ENSBTAG00000024015;ENSBTAG00000000668;ENSBTAG00000017764;ENSBTAG00000040253;ENSBTAG00000013861;ENSBTAG00000046911;ENSBTAG00000009835;ENSBTAG00000010649;ENSBTAG00000012653;ENSBTAG00000007884;…
GO:0051239	e	regulation of multicellular organismal process	193/1925	1492/19994	1.41e-05	0.234	0.232	0.228	0.024	biological_process	ENSBTAG00000017512;ENSBTAG00000014645;ENSBTAG00000013369;ENSBTAG00000005120;ENSBTAG00000000977;ENSBTAG00000005704;ENSBTAG00000014357;ENSBTAG00000003711;ENSBTAG00000004472;ENSBTAG00000010529;ENSBTAG00000004078;ENSBTAG00000011851;ENSBTAG00000012025;ENSBTAG00000008719;ENSBTAG00000008717;ENSBTAG00000017851;ENSBTAG00000007120;ENSBTAG00000008571;ENSBTAG00000038190;ENSBTAG00000013990;ENSBTAG00000011034;…
GO:0045211	e	postsynaptic membrane	26/1925	111/19994	1.48e-05	0.244	0.242	0.238	0.026	cellular_component	ENSBTAG00000003202;ENSBTAG00000030994;ENSBTAG00000002252;ENSBTAG00000012939;ENSBTAG00000017146;ENSBTAG00000007766;ENSBTAG00000033153;ENSBTAG00000013657;ENSBTAG00000007725;ENSBTAG00000010013;ENSBTAG00000010647;ENSBTAG00000008129;ENSBTAG00000007887;ENSBTAG00000001483;ENSBTAG00000000512;ENSBTAG00000021745;ENSBTAG00000005800;ENSBTAG00000000219;ENSBTAG00000013107;ENSBTAG00000034854;ENSBTAG00000007509;…
GO:0044707	e	single-multicellular organism process	217/1925	1716/19994	1.81e-05	0.3	0.297	0.292	0.032	biological_process	ENSBTAG00000012498;ENSBTAG00000017512;ENSBTAG00000014645;ENSBTAG00000020155;ENSBTAG00000001629;ENSBTAG00000001579;ENSBTAG00000012969;ENSBTAG00000003711;ENSBTAG00000003955;ENSBTAG00000010529;ENSBTAG00000004078;ENSBTAG00000026199;ENSBTAG00000000625;ENSBTAG00000038662;ENSBTAG00000008719;ENSBTAG00000008717;ENSBTAG00000008571;ENSBTAG00000013990;ENSBTAG00000013227;ENSBTAG00000015904;ENSBTAG00000010620;…
GO:0032501	e	multicellular organismal process	219/1925	1735/19994	1.98e-05	0.327	0.324	0.319	0.044	biological_process	ENSBTAG00000012498;ENSBTAG00000017512;ENSBTAG00000014645;ENSBTAG00000020155;ENSBTAG00000001629;ENSBTAG00000001579;ENSBTAG00000012969;ENSBTAG00000003711;ENSBTAG00000003955;ENSBTAG00000010529;ENSBTAG00000004078;ENSBTAG00000026199;ENSBTAG00000000625;ENSBTAG00000038662;ENSBTAG00000008719;ENSBTAG00000008717;ENSBTAG00000008571;ENSBTAG00000013990;ENSBTAG00000013227;ENSBTAG00000015904;ENSBTAG00000010620;…
GO:0008016	e	regulation of heart contraction	24/1925	100/19994	2.02e-05	0.334	0.331	0.326	0.044	biological_process	ENSBTAG00000003711;ENSBTAG00000004078;ENSBTAG00000031632;ENSBTAG00000022699;ENSBTAG00000014389;ENSBTAG00000017764;ENSBTAG00000040253;ENSBTAG00000013861;ENSBTAG00000046911;ENSBTAG00000009835;ENSBTAG00000010649;ENSBTAG00000007884;ENSBTAG00000007882;ENSBTAG00000000512;ENSBTAG00000010745;ENSBTAG00000011500;ENSBTAG00000024888;ENSBTAG00000010026;ENSBTAG00000017802;ENSBTAG00000001246;ENSBTAG00000012441;…
GO:0043269	e	regulation of ion transport	53/1925	305/19994	2.12e-05	0.351	0.348	0.342	0.044	biological_process	ENSBTAG00000038180;ENSBTAG00000004078;ENSBTAG00000040496;ENSBTAG00000021941;ENSBTAG00000008719;ENSBTAG00000008717;ENSBTAG00000008710;ENSBTAG00000000589;ENSBTAG00000002297;ENSBTAG00000025200;ENSBTAG00000022699;ENSBTAG00000003202;ENSBTAG00000037786;ENSBTAG00000010865;ENSBTAG00000020061;ENSBTAG00000013109;ENSBTAG00000012939;ENSBTAG00000045598;ENSBTAG00000010244;ENSBTAG00000008322;ENSBTAG00000012413;…
GO:0044420	e	extracellular matrix component	23/1925	94/19994	2.14e-05	0.354	0.351	0.345	0.044	cellular_component	ENSBTAG00000000575;ENSBTAG00000013760;ENSBTAG00000002278;ENSBTAG00000016542;ENSBTAG00000019807;ENSBTAG00000002319;ENSBTAG00000005339;ENSBTAG00000008817;ENSBTAG00000012137;ENSBTAG00000020638;ENSBTAG00000010229;ENSBTAG00000012652;ENSBTAG00000012088;ENSBTAG00000012866;ENSBTAG00000017122;ENSBTAG00000006214;ENSBTAG00000030599;ENSBTAG00000006860;ENSBTAG00000018169;ENSBTAG00000012849;ENSBTAG00000015235;…
GO:0044093	e	positive regulation of molecular function	140/1925	1028/19994	2.15e-05	0.356	0.353	0.347	0.044	biological_process	ENSBTAG00000012361;ENSBTAG00000021156;ENSBTAG00000016911;ENSBTAG00000005410;ENSBTAG00000002531;ENSBTAG00000008719;ENSBTAG00000012022;ENSBTAG00000017850;ENSBTAG00000013773;ENSBTAG00000007120;ENSBTAG00000038190;ENSBTAG00000022169;ENSBTAG00000012480;ENSBTAG00000020921;ENSBTAG00000018086;ENSBTAG00000004190;ENSBTAG00000010992;ENSBTAG00000025200;ENSBTAG00000010379;ENSBTAG00000019686;ENSBTAG00000013699;…
GO:0050804	e	modulation of synaptic transmission	29/1925	133/19994	2.25e-05	0.372	0.369	0.363	0.046	biological_process	ENSBTAG00000014645;ENSBTAG00000008717;ENSBTAG00000008571;ENSBTAG00000019044;ENSBTAG00000017222;ENSBTAG00000013245;ENSBTAG00000021426;ENSBTAG00000012939;ENSBTAG00000007766;ENSBTAG00000033153;ENSBTAG00000007725;ENSBTAG00000001305;ENSBTAG00000010647;ENSBTAG00000012653;ENSBTAG00000012500;ENSBTAG00000018255;ENSBTAG00000000219;ENSBTAG00000014828;ENSBTAG00000016751;ENSBTAG00000013107;ENSBTAG00000020975;…
GO:0018193	e	peptidyl-amino acid modification	76/1925	488/19994	2.43e-05	0.402	0.398	0.392	0.046	biological_process	ENSBTAG00000014429;ENSBTAG00000019933;ENSBTAG00000011851;ENSBTAG00000012564;ENSBTAG00000008719;ENSBTAG00000020921;ENSBTAG00000018898;ENSBTAG00000005578;ENSBTAG00000014367;ENSBTAG00000000037;ENSBTAG00000018310;ENSBTAG00000002676;ENSBTAG00000038945;ENSBTAG00000004870;ENSBTAG00000004875;ENSBTAG00000002345;ENSBTAG00000033180;ENSBTAG00000019470;ENSBTAG00000006161;ENSBTAG00000020904;ENSBTAG00000015566;…
GO:0008047	e	enzyme activator activity	50/1925	283/19994	2.47e-05	0.408	0.404	0.398	0.046	molecular_function	ENSBTAG00000021156;ENSBTAG00000016911;ENSBTAG00000005410;ENSBTAG00000002531;ENSBTAG00000008719;ENSBTAG00000012022;ENSBTAG00000038190;ENSBTAG00000022169;ENSBTAG00000012480;ENSBTAG00000018086;ENSBTAG00000004190;ENSBTAG00000010992;ENSBTAG00000019686;ENSBTAG00000013699;ENSBTAG00000004294;ENSBTAG00000045500;ENSBTAG00000012291;ENSBTAG00000004037;ENSBTAG00000020000;ENSBTAG00000035226;ENSBTAG00000008006;…
GO:0009790	e	embryo development	45/1925	245/19994	2.53e-05	0.419	0.415	0.408	0.048	biological_process	ENSBTAG00000014429;ENSBTAG00000018973;ENSBTAG00000017851;ENSBTAG00000003034;ENSBTAG00000014512;ENSBTAG00000019313;ENSBTAG00000005658;ENSBTAG00000012004;ENSBTAG00000046176;ENSBTAG00000013247;ENSBTAG00000010228;ENSBTAG00000017771;ENSBTAG00000010671;ENSBTAG00000047561;ENSBTAG00000007766;ENSBTAG00000005339;ENSBTAG00000010013;ENSBTAG00000019832;ENSBTAG00000000698;ENSBTAG00000018463;ENSBTAG00000008010;…
GO:0044430	e	cytoskeletal part	143/1925	1057/19994	2.74e-05	0.453	0.449	0.442	0.05	cellular_component	ENSBTAG00000007245;ENSBTAG00000017512;ENSBTAG00000021156;ENSBTAG00000001081;ENSBTAG00000004472;ENSBTAG00000003955;ENSBTAG00000011215;ENSBTAG00000011851;ENSBTAG00000026199;ENSBTAG00000047794;ENSBTAG00000025403;ENSBTAG00000019455;ENSBTAG00000013773;ENSBTAG00000008376;ENSBTAG00000007120;ENSBTAG00000006291;ENSBTAG00000033190;ENSBTAG00000003215;ENSBTAG00000016591;ENSBTAG00000002078;ENSBTAG00000006995;…
GO:0043062	e	extracellular structure organization	31/1925	147/19994	2.8e-05	0.462	0.458	0.451	0.05	biological_process	ENSBTAG00000013369;ENSBTAG00000027569;ENSBTAG00000013760;ENSBTAG00000007821;ENSBTAG00000010228;ENSBTAG00000009513;ENSBTAG00000004630;ENSBTAG00000015988;ENSBTAG00000009019;ENSBTAG00000015249;ENSBTAG00000012088;ENSBTAG00000017122;ENSBTAG00000006214;ENSBTAG00000009816;ENSBTAG00000015655;ENSBTAG00000017753;ENSBTAG00000030599;ENSBTAG00000001027;ENSBTAG00000007992;ENSBTAG00000010167;ENSBTAG00000010306;…
GO:0007010	e	cytoskeleton organization	69/1925	433/19994	3.25e-05	0.537	0.532	0.524	0.056	biological_process	ENSBTAG00000026851;ENSBTAG00000012963;ENSBTAG00000007808;ENSBTAG00000014645;ENSBTAG00000004896;ENSBTAG00000004472;ENSBTAG00000002531;ENSBTAG00000026199;ENSBTAG00000000700;ENSBTAG00000003215;ENSBTAG00000019686;ENSBTAG00000013436;ENSBTAG00000022699;ENSBTAG00000003054;ENSBTAG00000008585;ENSBTAG00000013749;ENSBTAG00000014779;ENSBTAG00000017604;ENSBTAG00000032782;ENSBTAG00000011032;ENSBTAG00000012601;…
GO:0043085	e	positive regulation of catalytic activity	119/1925	856/19994	4.07e-05	0.673	0.666	0.656	0.078	biological_process	ENSBTAG00000012361;ENSBTAG00000021156;ENSBTAG00000016911;ENSBTAG00000005410;ENSBTAG00000002531;ENSBTAG00000008719;ENSBTAG00000012022;ENSBTAG00000017850;ENSBTAG00000013773;ENSBTAG00000007120;ENSBTAG00000038190;ENSBTAG00000022169;ENSBTAG00000012480;ENSBTAG00000018086;ENSBTAG00000004190;ENSBTAG00000010992;ENSBTAG00000019686;ENSBTAG00000013699;ENSBTAG00000015375;ENSBTAG00000000354;ENSBTAG00000031575;…
GO:0044424	e	intracellular part	1029/1925	9803/19994	4.54e-05	0.751	0.743	0.732	0.086	cellular_component	ENSBTAG00000012498;ENSBTAG00000007247;ENSBTAG00000007245;ENSBTAG00000012361;ENSBTAG00000039851;ENSBTAG00000007666;ENSBTAG00000039855;ENSBTAG00000046308;ENSBTAG00000034373;ENSBTAG00000038321;ENSBTAG00000017512;ENSBTAG00000007802;ENSBTAG00000006280;ENSBTAG00000017195;ENSBTAG00000021378;ENSBTAG00000016869;ENSBTAG00000001629;ENSBTAG00000007937;ENSBTAG00000021553;ENSBTAG00000030775;ENSBTAG00000014426;…
GO:0007018	e	microtubule-based movement	29/1925	135/19994	4.56e-05	0.754	0.746	0.735	0.102	biological_process	ENSBTAG00000017512;ENSBTAG00000047794;ENSBTAG00000003215;ENSBTAG00000019121;ENSBTAG00000012005;ENSBTAG00000017232;ENSBTAG00000008605;ENSBTAG00000001349;ENSBTAG00000012939;ENSBTAG00000014700;ENSBTAG00000000920;ENSBTAG00000038978;ENSBTAG00000004832;ENSBTAG00000018125;ENSBTAG00000002117;ENSBTAG00000016512;ENSBTAG00000019138;ENSBTAG00000007181;ENSBTAG00000016523;ENSBTAG00000017753;ENSBTAG00000016784;…
GO:0034765	e	regulation of ion transmembrane transport	36/1925	186/19994	4.62e-05	0.764	0.757	0.745	0.106	biological_process	ENSBTAG00000038180;ENSBTAG00000004078;ENSBTAG00000040496;ENSBTAG00000008710;ENSBTAG00000000589;ENSBTAG00000002297;ENSBTAG00000025200;ENSBTAG00000022699;ENSBTAG00000037786;ENSBTAG00000010865;ENSBTAG00000020061;ENSBTAG00000013109;ENSBTAG00000010244;ENSBTAG00000008322;ENSBTAG00000012413;ENSBTAG00000026283;ENSBTAG00000046911;ENSBTAG00000009835;ENSBTAG00000018465;ENSBTAG00000008303;ENSBTAG00000007882;…
GO:0003824	e	catalytic activity	578/1925	5219/19994	4.72e-05	0.78	0.772	0.76	0.106	molecular_function	ENSBTAG00000039855;ENSBTAG00000007668;ENSBTAG00000038321;ENSBTAG00000016869;ENSBTAG00000007937;ENSBTAG00000021553;ENSBTAG00000009845;ENSBTAG00000014426;ENSBTAG00000014429;ENSBTAG00000009427;ENSBTAG00000017429;ENSBTAG00000001579;ENSBTAG00000015355;ENSBTAG00000005127;ENSBTAG00000015773;ENSBTAG00000004891;ENSBTAG00000030674;ENSBTAG00000019933;ENSBTAG00000004476;ENSBTAG00000004472;ENSBTAG00000003955;…
GO:2000026	e	regulation of multicellular organismal development	133/1925	985/19994	5.06e-05	0.836	0.828	0.815	0.11	biological_process	ENSBTAG00000017512;ENSBTAG00000014645;ENSBTAG00000013369;ENSBTAG00000005120;ENSBTAG00000005704;ENSBTAG00000014357;ENSBTAG00000004472;ENSBTAG00000010529;ENSBTAG00000011851;ENSBTAG00000012025;ENSBTAG00000008717;ENSBTAG00000017851;ENSBTAG00000008571;ENSBTAG00000038190;ENSBTAG00000013990;ENSBTAG00000011034;ENSBTAG00000006747;ENSBTAG00000020921;ENSBTAG00000013227;ENSBTAG00000014367;ENSBTAG00000010992;…
GO:0050877	e	neurological system process	71/1925	455/19994	5.07e-05	0.838	0.83	0.817	0.11	biological_process	ENSBTAG00000014645;ENSBTAG00000003711;ENSBTAG00000003955;ENSBTAG00000038662;ENSBTAG00000008571;ENSBTAG00000013227;ENSBTAG00000010620;ENSBTAG00000000589;ENSBTAG00000002297;ENSBTAG00000016444;ENSBTAG00000025200;ENSBTAG00000017222;ENSBTAG00000014512;ENSBTAG00000018880;ENSBTAG00000000354;ENSBTAG00000019605;ENSBTAG00000018431;ENSBTAG00000013537;ENSBTAG00000013245;ENSBTAG00000010865;ENSBTAG00000024493;…
GO:0045202	e	synapse	29/1925	137/19994	5.21e-05	0.861	0.853	0.84	0.126	cellular_component	ENSBTAG00000003955;ENSBTAG00000008717;ENSBTAG00000002297;ENSBTAG00000025200;ENSBTAG00000021072;ENSBTAG00000004607;ENSBTAG00000044126;ENSBTAG00000021426;ENSBTAG00000007766;ENSBTAG00000017764;ENSBTAG00000010013;ENSBTAG00000003667;ENSBTAG00000021497;ENSBTAG00000020709;ENSBTAG00000015450;ENSBTAG00000012897;ENSBTAG00000018644;ENSBTAG00000021745;ENSBTAG00000015655;ENSBTAG00000017753;ENSBTAG00000020760;…
GO:0030198	e	extracellular matrix organization	30/1925	146/19994	5.66e-05	0.937	0.927	0.913	0.126	biological_process	ENSBTAG00000013369;ENSBTAG00000027569;ENSBTAG00000013760;ENSBTAG00000007821;ENSBTAG00000010228;ENSBTAG00000009513;ENSBTAG00000004630;ENSBTAG00000015988;ENSBTAG00000009019;ENSBTAG00000015249;ENSBTAG00000012088;ENSBTAG00000017122;ENSBTAG00000006214;ENSBTAG00000009816;ENSBTAG00000015655;ENSBTAG00000017753;ENSBTAG00000030599;ENSBTAG00000001027;ENSBTAG00000007992;ENSBTAG00000010306;ENSBTAG00000034147;…
GO:1903522	e	regulation of blood circulation	26/1925	119/19994	5.9e-05	0.976	0.966	0.951	0.126	biological_process	ENSBTAG00000003711;ENSBTAG00000004078;ENSBTAG00000031632;ENSBTAG00000025200;ENSBTAG00000022699;ENSBTAG00000014389;ENSBTAG00000024015;ENSBTAG00000017764;ENSBTAG00000040253;ENSBTAG00000013861;ENSBTAG00000046911;ENSBTAG00000009835;ENSBTAG00000010649;ENSBTAG00000007884;ENSBTAG00000007882;ENSBTAG00000000512;ENSBTAG00000010745;ENSBTAG00000011500;ENSBTAG00000024888;ENSBTAG00000010026;ENSBTAG00000017802;…
GO:0008238	e	exopeptidase activity	21/1925	87/19994	5.96e-05	0.985	0.975	0.961	0.126	molecular_function	ENSBTAG00000017429;ENSBTAG00000015008;ENSBTAG00000018941;ENSBTAG00000010992;ENSBTAG00000016281;ENSBTAG00000011908;ENSBTAG00000012722;ENSBTAG00000016415;ENSBTAG00000001257;ENSBTAG00000013726;ENSBTAG00000031941;ENSBTAG00000010345;ENSBTAG00000007146;ENSBTAG00000004438;ENSBTAG00000046169;ENSBTAG00000003967;ENSBTAG00000013496;ENSBTAG00000013301;ENSBTAG00000016881;ENSBTAG00000019944;ENSBTAG00000016004
GO:0005516	e	calmodulin binding	21/1925	87/19994	5.96e-05	0.985	0.975	0.961	0.126	molecular_function	ENSBTAG00000015355;ENSBTAG00000003955;ENSBTAG00000008710;ENSBTAG00000034693;ENSBTAG00000020126;ENSBTAG00000008766;ENSBTAG00000012100;ENSBTAG00000011820;ENSBTAG00000015848;ENSBTAG00000013861;ENSBTAG00000015527;ENSBTAG00000009520;ENSBTAG00000012653;ENSBTAG00000000512;ENSBTAG00000020725;ENSBTAG00000001028;ENSBTAG00000018249;ENSBTAG00000016751;ENSBTAG00000014463;ENSBTAG00000020087;ENSBTAG00000021538
GO:0042734	e	presynaptic membrane	11/1925	30/19994	6.19e-05	1	1	0.998	0.128	cellular_component	ENSBTAG00000008419;ENSBTAG00000034693;ENSBTAG00000012939;ENSBTAG00000017146;ENSBTAG00000033153;ENSBTAG00000046199;ENSBTAG00000034854;ENSBTAG00000013632;ENSBTAG00000020087;ENSBTAG00000009269;ENSBTAG00000005110
GO:0034762	e	regulation of transmembrane transport	37/1925	194/19994	6.55e-05	1	1	1	0.132	biological_process	ENSBTAG00000038180;ENSBTAG00000004078;ENSBTAG00000040496;ENSBTAG00000008710;ENSBTAG00000000589;ENSBTAG00000002297;ENSBTAG00000025200;ENSBTAG00000022699;ENSBTAG00000037786;ENSBTAG00000010865;ENSBTAG00000020061;ENSBTAG00000013109;ENSBTAG00000010244;ENSBTAG00000008322;ENSBTAG00000012413;ENSBTAG00000026283;ENSBTAG00000046911;ENSBTAG00000009835;ENSBTAG00000018465;ENSBTAG00000008303;ENSBTAG00000007882;…
GO:0051015	e	actin filament binding	17/1925	63/19994	6.65e-05	1	1	1	0.134	molecular_function	ENSBTAG00000007808;ENSBTAG00000003955;ENSBTAG00000011215;ENSBTAG00000007964;ENSBTAG00000020126;ENSBTAG00000004554;ENSBTAG00000011628;ENSBTAG00000008631;ENSBTAG00000020709;ENSBTAG00000015988;ENSBTAG00000014182;ENSBTAG00000000052;ENSBTAG00000018255;ENSBTAG00000000211;ENSBTAG00000016751;ENSBTAG00000014809;ENSBTAG00000021538
GO:0098796	e	membrane protein complex	136/1925	1018/19994	8.15e-05	1	1	1	0.164	cellular_component	ENSBTAG00000038180;ENSBTAG00000014645;ENSBTAG00000005704;ENSBTAG00000005410;ENSBTAG00000004078;ENSBTAG00000040496;ENSBTAG00000038662;ENSBTAG00000008710;ENSBTAG00000012798;ENSBTAG00000013513;ENSBTAG00000010620;ENSBTAG00000015016;ENSBTAG00000000589;ENSBTAG00000033190;ENSBTAG00000002297;ENSBTAG00000023795;ENSBTAG00000025200;ENSBTAG00000007644;ENSBTAG00000017086;ENSBTAG00000012584;ENSBTAG00000013187;…
GO:0030048	e	actin filament-based movement	10/1925	26/19994	8.36e-05	1	1	1	0.166	biological_process	ENSBTAG00000003955;ENSBTAG00000000700;ENSBTAG00000008403;ENSBTAG00000016751;ENSBTAG00000025450;ENSBTAG00000018236;ENSBTAG00000010402;ENSBTAG00000011424;ENSBTAG00000031707;ENSBTAG00000014991
GO:0016310	e	phosphorylation	120/1925	880/19994	8.52e-05	1	1	1	0.172	biological_process	ENSBTAG00000009845;ENSBTAG00000014426;ENSBTAG00000015773;ENSBTAG00000030674;ENSBTAG00000019933;ENSBTAG00000004092;ENSBTAG00000000286;ENSBTAG00000004078;ENSBTAG00000011851;ENSBTAG00000008719;ENSBTAG00000008710;ENSBTAG00000044119;ENSBTAG00000012798;ENSBTAG00000013513;ENSBTAG00000020921;ENSBTAG00000014367;ENSBTAG00000010195;ENSBTAG00000033190;ENSBTAG00000010992;ENSBTAG00000008143;ENSBTAG00000008963;…
GO:0003383	e	apical constriction	4/1925	4/19994	8.57e-05	1	1	1	0.172	biological_process	ENSBTAG00000008403;ENSBTAG00000018236;ENSBTAG00000031707;ENSBTAG00000014991
GO:0015077	e	monovalent inorganic cation transmembrane transporter activity	50/1925	295/19994	8.65e-05	1	1	1	0.222	molecular_function	ENSBTAG00000038180;ENSBTAG00000018975;ENSBTAG00000004078;ENSBTAG00000010856;ENSBTAG00000040496;ENSBTAG00000008710;ENSBTAG00000012798;ENSBTAG00000017500;ENSBTAG00000013513;ENSBTAG00000001981;ENSBTAG00000010620;ENSBTAG00000025200;ENSBTAG00000016613;ENSBTAG00000019277;ENSBTAG00000018193;ENSBTAG00000008766;ENSBTAG00000012290;ENSBTAG00000020061;ENSBTAG00000014553;ENSBTAG00000000668;ENSBTAG00000045598;…
GO:0006468	e	protein phosphorylation	86/1925	588/19994	8.7e-05	1	1	1	0.222	biological_process	ENSBTAG00000014426;ENSBTAG00000019933;ENSBTAG00000004078;ENSBTAG00000011851;ENSBTAG00000008719;ENSBTAG00000008710;ENSBTAG00000044119;ENSBTAG00000012798;ENSBTAG00000020921;ENSBTAG00000014367;ENSBTAG00000010195;ENSBTAG00000010992;ENSBTAG00000008143;ENSBTAG00000008963;ENSBTAG00000006995;ENSBTAG00000020048;ENSBTAG00000007821;ENSBTAG00000032234;ENSBTAG00000002640;ENSBTAG00000019277;ENSBTAG00000019470;…
GO:0035725	e	sodium ion transmembrane transport	14/1925	47/19994	9e-05	1	1	1	0.226	biological_process	ENSBTAG00000038180;ENSBTAG00000010856;ENSBTAG00000025200;ENSBTAG00000008766;ENSBTAG00000012290;ENSBTAG00000031178;ENSBTAG00000013861;ENSBTAG00000046911;ENSBTAG00000004770;ENSBTAG00000011882;ENSBTAG00000001246;ENSBTAG00000001545;ENSBTAG00000002631;ENSBTAG00000010551
GO:0040011	e	locomotion	79/1925	530/19994	9.39e-05	1	1	1	0.234	biological_process	ENSBTAG00000034373;ENSBTAG00000017512;ENSBTAG00000014645;ENSBTAG00000027569;ENSBTAG00000004472;ENSBTAG00000010452;ENSBTAG00000011851;ENSBTAG00000000700;ENSBTAG00000013227;ENSBTAG00000014367;ENSBTAG00000010195;ENSBTAG00000019686;ENSBTAG00000013165;ENSBTAG00000001173;ENSBTAG00000031575;ENSBTAG00000019866;ENSBTAG00000005888;ENSBTAG00000006161;ENSBTAG00000014543;ENSBTAG00000010228;ENSBTAG00000009984;…
GO:0030030	e	cell projection organization	65/1925	415/19994	9.59e-05	1	1	1	0.234	biological_process	ENSBTAG00000007245;ENSBTAG00000034373;ENSBTAG00000000575;ENSBTAG00000004472;ENSBTAG00000003955;ENSBTAG00000011851;ENSBTAG00000000700;ENSBTAG00000017850;ENSBTAG00000019044;ENSBTAG00000014512;ENSBTAG00000031575;ENSBTAG00000019866;ENSBTAG00000019121;ENSBTAG00000012005;ENSBTAG00000014543;ENSBTAG00000022044;ENSBTAG00000014553;ENSBTAG00000017604;ENSBTAG00000004037;ENSBTAG00000001822;ENSBTAG00000012601;…
GO:0051270	e	regulation of cellular component movement	65/1925	416/19994	9.82e-05	1	1	1	0.236	biological_process	ENSBTAG00000034373;ENSBTAG00000017512;ENSBTAG00000010452;ENSBTAG00000011215;ENSBTAG00000008579;ENSBTAG00000011034;ENSBTAG00000013227;ENSBTAG00000014367;ENSBTAG00000010992;ENSBTAG00000011461;ENSBTAG00000019686;ENSBTAG00000013165;ENSBTAG00000001173;ENSBTAG00000019866;ENSBTAG00000011905;ENSBTAG00000006161;ENSBTAG00000014543;ENSBTAG00000009987;ENSBTAG00000010866;ENSBTAG00000014779;ENSBTAG00000024015;…
GO:0048513	e	organ development	106/1925	762/19994	9.83e-05	1	1	1	0.236	biological_process	ENSBTAG00000000977;ENSBTAG00000003711;ENSBTAG00000000024;ENSBTAG00000004275;ENSBTAG00000031632;ENSBTAG00000002297;ENSBTAG00000010992;ENSBTAG00000014512;ENSBTAG00000002278;ENSBTAG00000012584;ENSBTAG00000006999;ENSBTAG00000005658;ENSBTAG00000019866;ENSBTAG00000003021;ENSBTAG00000012004;ENSBTAG00000006161;ENSBTAG00000015361;ENSBTAG00000001528;ENSBTAG00000009984;ENSBTAG00000023806;ENSBTAG00000007592;…
GO:0044463	e	cell projection part	60/1925	378/19994	9.87e-05	1	1	1	0.236	cellular_component	ENSBTAG00000007245;ENSBTAG00000038180;ENSBTAG00000007808;ENSBTAG00000017512;ENSBTAG00000014645;ENSBTAG00000005410;ENSBTAG00000010452;ENSBTAG00000047794;ENSBTAG00000025200;ENSBTAG00000006995;ENSBTAG00000007910;ENSBTAG00000000354;ENSBTAG00000003202;ENSBTAG00000020126;ENSBTAG00000030994;ENSBTAG00000022044;ENSBTAG00000009343;ENSBTAG00000023806;ENSBTAG00000012103;ENSBTAG00000024493;ENSBTAG00000014553;…
GO:0007611	e	learning or memory	25/1925	116/19994	0.000101	1	1	1	0.24	biological_process	ENSBTAG00000014645;ENSBTAG00000008571;ENSBTAG00000017222;ENSBTAG00000013245;ENSBTAG00000007766;ENSBTAG00000040253;ENSBTAG00000046142;ENSBTAG00000009520;ENSBTAG00000004803;ENSBTAG00000010647;ENSBTAG00000018465;ENSBTAG00000010745;ENSBTAG00000005800;ENSBTAG00000015655;ENSBTAG00000017753;ENSBTAG00000000219;ENSBTAG00000013107;ENSBTAG00000020975;ENSBTAG00000047855;ENSBTAG00000021829;ENSBTAG00000007517;…
GO:0051656	e	establishment of organelle localization	24/1925	109/19994	0.000105	1	1	1	0.242	biological_process	ENSBTAG00000017512;ENSBTAG00000004472;ENSBTAG00000003955;ENSBTAG00000001192;ENSBTAG00000034693;ENSBTAG00000013537;ENSBTAG00000021426;ENSBTAG00000032782;ENSBTAG00000011032;ENSBTAG00000012939;ENSBTAG00000007766;ENSBTAG00000012137;ENSBTAG00000002117;ENSBTAG00000034077;ENSBTAG00000000211;ENSBTAG00000000500;ENSBTAG00000025450;ENSBTAG00000018806;ENSBTAG00000020066;ENSBTAG00000006472;ENSBTAG00000003610;…
GO:0050954	e	sensory perception of mechanical stimulus	20/1925	84/19994	0.000109	1	1	1	0.258	biological_process	ENSBTAG00000003955;ENSBTAG00000038662;ENSBTAG00000013227;ENSBTAG00000010620;ENSBTAG00000025200;ENSBTAG00000018880;ENSBTAG00000018431;ENSBTAG00000013537;ENSBTAG00000010244;ENSBTAG00000021497;ENSBTAG00000018817;ENSBTAG00000015874;ENSBTAG00000010026;ENSBTAG00000016751;ENSBTAG00000017802;ENSBTAG00000007517;ENSBTAG00000013300;ENSBTAG00000013155;ENSBTAG00000015210;ENSBTAG00000004263
GO:0019222	e	regulation of metabolic process	497/1925	4456/19994	0.000113	1	1	1	0.262	biological_process	ENSBTAG00000012498;ENSBTAG00000012361;ENSBTAG00000046308;ENSBTAG00000034373;ENSBTAG00000017512;ENSBTAG00000007802;ENSBTAG00000006280;ENSBTAG00000014645;ENSBTAG00000001629;ENSBTAG00000021553;ENSBTAG00000014426;ENSBTAG00000014429;ENSBTAG00000021156;ENSBTAG00000027569;ENSBTAG00000016911;ENSBTAG00000001086;ENSBTAG00000001579;ENSBTAG00000017731;ENSBTAG00000001888;ENSBTAG00000000575;ENSBTAG00000004896;…
GO:0007215	e	glutamate receptor signaling pathway	12/1925	37/19994	0.000115	1	1	1	0.262	biological_process	ENSBTAG00000017146;ENSBTAG00000033153;ENSBTAG00000007887;ENSBTAG00000005800;ENSBTAG00000017753;ENSBTAG00000000219;ENSBTAG00000034854;ENSBTAG00000044181;ENSBTAG00000013632;ENSBTAG00000020087;ENSBTAG00000009269;ENSBTAG00000013810
GO:0016324	e	apical plasma membrane	27/1925	129/19994	0.000115	1	1	1	0.264	cellular_component	ENSBTAG00000003955;ENSBTAG00000000286;ENSBTAG00000010452;ENSBTAG00000010620;ENSBTAG00000009987;ENSBTAG00000014553;ENSBTAG00000005072;ENSBTAG00000000668;ENSBTAG00000013736;ENSBTAG00000017162;ENSBTAG00000003418;ENSBTAG00000026381;ENSBTAG00000018474;ENSBTAG00000018945;ENSBTAG00000001305;ENSBTAG00000009014;ENSBTAG00000014119;ENSBTAG00000012851;ENSBTAG00000026813;ENSBTAG00000006472;ENSBTAG00000001545;…
GO:0016049	e	cell growth	16/1925	60/19994	0.000126	1	1	1	0.294	biological_process	ENSBTAG00000014429;ENSBTAG00000000977;ENSBTAG00000031632;ENSBTAG00000019866;ENSBTAG00000002883;ENSBTAG00000012004;ENSBTAG00000023806;ENSBTAG00000007592;ENSBTAG00000018307;ENSBTAG00000040253;ENSBTAG00000017746;ENSBTAG00000018817;ENSBTAG00000024269;ENSBTAG00000017753;ENSBTAG00000014828;ENSBTAG00000018236
GO:0016301	e	kinase activity	106/1925	768/19994	0.000135	1	1	1	0.302	molecular_function	ENSBTAG00000009845;ENSBTAG00000014426;ENSBTAG00000015773;ENSBTAG00000030674;ENSBTAG00000019933;ENSBTAG00000004092;ENSBTAG00000000286;ENSBTAG00000004078;ENSBTAG00000011851;ENSBTAG00000008719;ENSBTAG00000008710;ENSBTAG00000044119;ENSBTAG00000012798;ENSBTAG00000020921;ENSBTAG00000014367;ENSBTAG00000010195;ENSBTAG00000008143;ENSBTAG00000008963;ENSBTAG00000019465;ENSBTAG00000020048;ENSBTAG00000017716;…
GO:0050790	e	regulation of catalytic activity	181/1925	1437/19994	0.000137	1	1	1	0.304	biological_process	ENSBTAG00000012361;ENSBTAG00000021156;ENSBTAG00000016911;ENSBTAG00000005410;ENSBTAG00000004472;ENSBTAG00000002531;ENSBTAG00000008719;ENSBTAG00000012022;ENSBTAG00000008717;ENSBTAG00000017850;ENSBTAG00000013773;ENSBTAG00000007120;ENSBTAG00000008579;ENSBTAG00000038190;ENSBTAG00000022169;ENSBTAG00000012480;ENSBTAG00000015341;ENSBTAG00000018086;ENSBTAG00000004190;ENSBTAG00000010992;ENSBTAG00000023795;…
GO:0007167	e	enzyme linked receptor protein signaling pathway	58/1925	364/19994	0.000144	1	1	1	0.312	biological_process	ENSBTAG00000001579;ENSBTAG00000011034;ENSBTAG00000006747;ENSBTAG00000007644;ENSBTAG00000017086;ENSBTAG00000020048;ENSBTAG00000019866;ENSBTAG00000002880;ENSBTAG00000012004;ENSBTAG00000006161;ENSBTAG00000020904;ENSBTAG00000020272;ENSBTAG00000009984;ENSBTAG00000003054;ENSBTAG00000013749;ENSBTAG00000014553;ENSBTAG00000004037;ENSBTAG00000047561;ENSBTAG00000005198;ENSBTAG00000005665;ENSBTAG00000031001;…
GO:0008134	e	transcription factor binding	58/1925	365/19994	0.000148	1	1	1	0.348	molecular_function	ENSBTAG00000027569;ENSBTAG00000001086;ENSBTAG00000003711;ENSBTAG00000009715;ENSBTAG00000026199;ENSBTAG00000017851;ENSBTAG00000015904;ENSBTAG00000005578;ENSBTAG00000018310;ENSBTAG00000011865;ENSBTAG00000010379;ENSBTAG00000003021;ENSBTAG00000002883;ENSBTAG00000008591;ENSBTAG00000022185;ENSBTAG00000000837;ENSBTAG00000007592;ENSBTAG00000009996;ENSBTAG00000004037;ENSBTAG00000016414;ENSBTAG00000017942;…
GO:0004714	e	transmembrane receptor protein tyrosine kinase activity	14/1925	49/19994	0.000148	1	1	1	0.348	molecular_function	ENSBTAG00000019866;ENSBTAG00000006161;ENSBTAG00000003054;ENSBTAG00000011628;ENSBTAG00000005313;ENSBTAG00000010647;ENSBTAG00000020510;ENSBTAG00000010030;ENSBTAG00000044111;ENSBTAG00000010682;ENSBTAG00000010543;ENSBTAG00000012312;ENSBTAG00000006811;ENSBTAG00000004885
GO:0009628	e	response to abiotic stimulus	77/1925	521/19994	0.000153	1	1	1	0.352	biological_process	ENSBTAG00000038180;ENSBTAG00000016918;ENSBTAG00000019933;ENSBTAG00000011851;ENSBTAG00000008717;ENSBTAG00000013227;ENSBTAG00000015582;ENSBTAG00000015904;ENSBTAG00000005578;ENSBTAG00000002297;ENSBTAG00000008419;ENSBTAG00000025200;ENSBTAG00000018948;ENSBTAG00000006999;ENSBTAG00000012004;ENSBTAG00000003054;ENSBTAG00000008766;ENSBTAG00000012103;ENSBTAG00000024493;ENSBTAG00000002798;ENSBTAG00000007766;…
GO:0035556	e	intracellular signal transduction	114/1925	837/19994	0.000153	1	1	1	0.352	biological_process	ENSBTAG00000038180;ENSBTAG00000034373;ENSBTAG00000020155;ENSBTAG00000020931;ENSBTAG00000001579;ENSBTAG00000019933;ENSBTAG00000005410;ENSBTAG00000004078;ENSBTAG00000000625;ENSBTAG00000004877;ENSBTAG00000008710;ENSBTAG00000044119;ENSBTAG00000012798;ENSBTAG00000015909;ENSBTAG00000005578;ENSBTAG00000020455;ENSBTAG00000031916;ENSBTAG00000004190;ENSBTAG00000010992;ENSBTAG00000008419;ENSBTAG00000008143;…
GO:0007605	e	sensory perception of sound	19/1925	80/19994	0.000166	1	1	1	0.36	biological_process	ENSBTAG00000003955;ENSBTAG00000038662;ENSBTAG00000013227;ENSBTAG00000010620;ENSBTAG00000025200;ENSBTAG00000018431;ENSBTAG00000013537;ENSBTAG00000010244;ENSBTAG00000021497;ENSBTAG00000018817;ENSBTAG00000015874;ENSBTAG00000010026;ENSBTAG00000016751;ENSBTAG00000017802;ENSBTAG00000007517;ENSBTAG00000013300;ENSBTAG00000013155;ENSBTAG00000015210;ENSBTAG00000004263
GO:0043279	e	response to alkaloid	10/1925	28/19994	0.000172	1	1	1	0.37	biological_process	ENSBTAG00000015582;ENSBTAG00000006999;ENSBTAG00000040253;ENSBTAG00000044106;ENSBTAG00000008303;ENSBTAG00000011500;ENSBTAG00000005793;ENSBTAG00000007517;ENSBTAG00000019302;ENSBTAG00000020614
GO:0050890	e	cognition	26/1925	126/19994	0.000185	1	1	1	0.378	biological_process	ENSBTAG00000014645;ENSBTAG00000008571;ENSBTAG00000017222;ENSBTAG00000013245;ENSBTAG00000009191;ENSBTAG00000007766;ENSBTAG00000040253;ENSBTAG00000046142;ENSBTAG00000009520;ENSBTAG00000004803;ENSBTAG00000010647;ENSBTAG00000018465;ENSBTAG00000010745;ENSBTAG00000005800;ENSBTAG00000015655;ENSBTAG00000017753;ENSBTAG00000000219;ENSBTAG00000013107;ENSBTAG00000020975;ENSBTAG00000047855;ENSBTAG00000021829;…
GO:0060560	e	developmental growth involved in morphogenesis	14/1925	50/19994	0.000188	1	1	1	0.38	biological_process	ENSBTAG00000000977;ENSBTAG00000019866;ENSBTAG00000023806;ENSBTAG00000007592;ENSBTAG00000018307;ENSBTAG00000005990;ENSBTAG00000005198;ENSBTAG00000017746;ENSBTAG00000018817;ENSBTAG00000017753;ENSBTAG00000018236;ENSBTAG00000009851;ENSBTAG00000004885;ENSBTAG00000022799
GO:0055001	e	muscle cell development	16/1925	62/19994	0.000191	1	1	1	0.384	biological_process	ENSBTAG00000001086;ENSBTAG00000002297;ENSBTAG00000006999;ENSBTAG00000022699;ENSBTAG00000046176;ENSBTAG00000047561;ENSBTAG00000005339;ENSBTAG00000004554;ENSBTAG00000014008;ENSBTAG00000013861;ENSBTAG00000015988;ENSBTAG00000000698;ENSBTAG00000002216;ENSBTAG00000011154;ENSBTAG00000007496;ENSBTAG00000022799
GO:0045216	e	cell-cell junction organization	19/1925	81/19994	0.000197	1	1	1	0.394	biological_process	ENSBTAG00000011215;ENSBTAG00000026199;ENSBTAG00000013773;ENSBTAG00000013227;ENSBTAG00000012004;ENSBTAG00000017604;ENSBTAG00000020829;ENSBTAG00000014182;ENSBTAG00000045895;ENSBTAG00000008010;ENSBTAG00000017354;ENSBTAG00000018255;ENSBTAG00000012441;ENSBTAG00000015414;ENSBTAG00000017685;ENSBTAG00000019097;ENSBTAG00000019302;ENSBTAG00000006720;ENSBTAG00000008090
GO:0050793	e	regulation of developmental process	172/1925	1364/19994	0.000201	1	1	1	0.398	biological_process	ENSBTAG00000026851;ENSBTAG00000017512;ENSBTAG00000014645;ENSBTAG00000013369;ENSBTAG00000005120;ENSBTAG00000005704;ENSBTAG00000014357;ENSBTAG00000004472;ENSBTAG00000010529;ENSBTAG00000011851;ENSBTAG00000000700;ENSBTAG00000012025;ENSBTAG00000008717;ENSBTAG00000017851;ENSBTAG00000008571;ENSBTAG00000008579;ENSBTAG00000038190;ENSBTAG00000013990;ENSBTAG00000011034;ENSBTAG00000006747;ENSBTAG00000020921;…
GO:0048519	e	negative regulation of biological process	334/1925	2892/19994	0.000202	1	1	1	0.4	biological_process	ENSBTAG00000012361;ENSBTAG00000034373;ENSBTAG00000017512;ENSBTAG00000007802;ENSBTAG00000014645;ENSBTAG00000021553;ENSBTAG00000014429;ENSBTAG00000027569;ENSBTAG00000001086;ENSBTAG00000001579;ENSBTAG00000012969;ENSBTAG00000005410;ENSBTAG00000004472;ENSBTAG00000010529;ENSBTAG00000000753;ENSBTAG00000004078;ENSBTAG00000004275;ENSBTAG00000002531;ENSBTAG00000010452;ENSBTAG00000011215;ENSBTAG00000011851;…
GO:0005875	e	microtubule associated complex	27/1925	135/19994	0.000206	1	1	1	0.4	cellular_component	ENSBTAG00000004472;ENSBTAG00000026199;ENSBTAG00000047794;ENSBTAG00000003215;ENSBTAG00000013436;ENSBTAG00000017232;ENSBTAG00000008605;ENSBTAG00000019470;ENSBTAG00000001349;ENSBTAG00000008585;ENSBTAG00000008213;ENSBTAG00000014700;ENSBTAG00000000920;ENSBTAG00000038978;ENSBTAG00000004832;ENSBTAG00000018125;ENSBTAG00000002117;ENSBTAG00000011170;ENSBTAG00000019138;ENSBTAG00000007181;ENSBTAG00000016523;…
GO:0009966	e	regulation of signal transduction	190/1925	1531/19994	0.000212	1	1	1	0.412	biological_process	ENSBTAG00000007246;ENSBTAG00000012361;ENSBTAG00000034373;ENSBTAG00000007802;ENSBTAG00000014645;ENSBTAG00000021378;ENSBTAG00000014429;ENSBTAG00000016918;ENSBTAG00000005120;ENSBTAG00000012969;ENSBTAG00000005410;ENSBTAG00000004472;ENSBTAG00000010529;ENSBTAG00000000753;ENSBTAG00000004275;ENSBTAG00000000625;ENSBTAG00000008719;ENSBTAG00000008717;ENSBTAG00000044119;ENSBTAG00000007120;ENSBTAG00000006291;…
GO:0051640	e	organelle localization	31/1925	161/19994	0.000216	1	1	1	0.412	biological_process	ENSBTAG00000017512;ENSBTAG00000021378;ENSBTAG00000004472;ENSBTAG00000003955;ENSBTAG00000001173;ENSBTAG00000001192;ENSBTAG00000022699;ENSBTAG00000034693;ENSBTAG00000013537;ENSBTAG00000021426;ENSBTAG00000032782;ENSBTAG00000011032;ENSBTAG00000012939;ENSBTAG00000007766;ENSBTAG00000012137;ENSBTAG00000002117;ENSBTAG00000034077;ENSBTAG00000010649;ENSBTAG00000026613;ENSBTAG00000000211;ENSBTAG00000000500;…
GO:0032970	e	regulation of actin filament-based process	32/1925	171/19994	0.000221	1	1	1	0.412	biological_process	ENSBTAG00000008719;ENSBTAG00000019044;ENSBTAG00000019686;ENSBTAG00000007821;ENSBTAG00000022699;ENSBTAG00000007964;ENSBTAG00000008585;ENSBTAG00000013749;ENSBTAG00000018996;ENSBTAG00000007766;ENSBTAG00000008403;ENSBTAG00000005190;ENSBTAG00000005665;ENSBTAG00000004554;ENSBTAG00000016620;ENSBTAG00000008036;ENSBTAG00000008631;ENSBTAG00000007725;ENSBTAG00000021656;ENSBTAG00000010223;ENSBTAG00000016515;…
GO:0003777	e	microtubule motor activity	16/1925	63/19994	0.000234	1	1	1	0.422	molecular_function	ENSBTAG00000047794;ENSBTAG00000003215;ENSBTAG00000017232;ENSBTAG00000008605;ENSBTAG00000001349;ENSBTAG00000014700;ENSBTAG00000000920;ENSBTAG00000038978;ENSBTAG00000004832;ENSBTAG00000018125;ENSBTAG00000002117;ENSBTAG00000019138;ENSBTAG00000007181;ENSBTAG00000016523;ENSBTAG00000016784;ENSBTAG00000047274
GO:0046777	e	protein autophosphorylation	25/1925	120/19994	0.000235	1	1	1	0.424	biological_process	ENSBTAG00000011851;ENSBTAG00000014367;ENSBTAG00000019470;ENSBTAG00000006161;ENSBTAG00000020272;ENSBTAG00000009343;ENSBTAG00000003054;ENSBTAG00000008938;ENSBTAG00000007766;ENSBTAG00000011628;ENSBTAG00000014825;ENSBTAG00000001017;ENSBTAG00000005313;ENSBTAG00000012653;ENSBTAG00000010030;ENSBTAG00000007981;ENSBTAG00000020034;ENSBTAG00000000184;ENSBTAG00000012695;ENSBTAG00000014463;ENSBTAG00000021886;…
GO:0035235	e	ionotropic glutamate receptor signaling pathway	9/1925	24/19994	0.000238	1	1	1	0.442	biological_process	ENSBTAG00000017146;ENSBTAG00000033153;ENSBTAG00000007887;ENSBTAG00000005800;ENSBTAG00000017753;ENSBTAG00000000219;ENSBTAG00000034854;ENSBTAG00000020087;ENSBTAG00000009269
GO:0055006	e	cardiac cell development	10/1925	29/19994	0.000241	1	1	1	0.446	biological_process	ENSBTAG00000001086;ENSBTAG00000022699;ENSBTAG00000046176;ENSBTAG00000047561;ENSBTAG00000005339;ENSBTAG00000014008;ENSBTAG00000013861;ENSBTAG00000015988;ENSBTAG00000000698;ENSBTAG00000022799
GO:0007416	e	synapse assembly	7/1925	15/19994	0.000243	1	1	1	0.448	biological_process	ENSBTAG00000000977;ENSBTAG00000000244;ENSBTAG00000007766;ENSBTAG00000001814;ENSBTAG00000017753;ENSBTAG00000014828;ENSBTAG00000016751
GO:0004672	e	protein kinase activity	80/1925	556/19994	0.000252	1	1	1	0.472	molecular_function	ENSBTAG00000014426;ENSBTAG00000019933;ENSBTAG00000004078;ENSBTAG00000011851;ENSBTAG00000008719;ENSBTAG00000008710;ENSBTAG00000044119;ENSBTAG00000012798;ENSBTAG00000020921;ENSBTAG00000014367;ENSBTAG00000010195;ENSBTAG00000008143;ENSBTAG00000008963;ENSBTAG00000020048;ENSBTAG00000019866;ENSBTAG00000032234;ENSBTAG00000002640;ENSBTAG00000019277;ENSBTAG00000019470;ENSBTAG00000006161;ENSBTAG00000046176;…
GO:0003779	e	actin binding	45/1925	271/19994	0.000259	1	1	1	0.476	molecular_function	ENSBTAG00000026851;ENSBTAG00000012963;ENSBTAG00000007808;ENSBTAG00000004896;ENSBTAG00000003955;ENSBTAG00000011215;ENSBTAG00000000700;ENSBTAG00000008147;ENSBTAG00000006995;ENSBTAG00000007964;ENSBTAG00000020126;ENSBTAG00000011803;ENSBTAG00000023806;ENSBTAG00000004554;ENSBTAG00000003418;ENSBTAG00000011628;ENSBTAG00000008631;ENSBTAG00000003667;ENSBTAG00000002117;ENSBTAG00000020709;ENSBTAG00000015527;…
GO:0065007	e	biological regulation	918/1925	8748/19994	0.000262	1	1	1	0.476	biological_process	ENSBTAG00000012498;ENSBTAG00000026851;ENSBTAG00000007246;ENSBTAG00000012361;ENSBTAG00000046308;ENSBTAG00000038180;ENSBTAG00000034373;ENSBTAG00000007808;ENSBTAG00000017512;ENSBTAG00000007802;ENSBTAG00000006280;ENSBTAG00000014645;ENSBTAG00000020155;ENSBTAG00000017195;ENSBTAG00000021378;ENSBTAG00000001629;ENSBTAG00000013369;ENSBTAG00000021553;ENSBTAG00000014426;ENSBTAG00000014429;ENSBTAG00000021156;…
GO:0006793	e	phosphorus metabolic process	186/1925	1504/19994	0.000273	1	1	1	0.482	biological_process	ENSBTAG00000007668;ENSBTAG00000021553;ENSBTAG00000009845;ENSBTAG00000014426;ENSBTAG00000009427;ENSBTAG00000015773;ENSBTAG00000030674;ENSBTAG00000019933;ENSBTAG00000004092;ENSBTAG00000000286;ENSBTAG00000004078;ENSBTAG00000011851;ENSBTAG00000008719;ENSBTAG00000008710;ENSBTAG00000044119;ENSBTAG00000012798;ENSBTAG00000016296;ENSBTAG00000013513;ENSBTAG00000020921;ENSBTAG00000015904;ENSBTAG00000014367;…
GO:0046914	e	transition metal ion binding	166/1925	1318/19994	0.000282	1	1	1	0.486	molecular_function	ENSBTAG00000021378;ENSBTAG00000014429;ENSBTAG00000001086;ENSBTAG00000004896;ENSBTAG00000004899;ENSBTAG00000004073;ENSBTAG00000000753;ENSBTAG00000000755;ENSBTAG00000018303;ENSBTAG00000015008;ENSBTAG00000002997;ENSBTAG00000004877;ENSBTAG00000012025;ENSBTAG00000017851;ENSBTAG00000038190;ENSBTAG00000018941;ENSBTAG00000006291;ENSBTAG00000020921;ENSBTAG00000020922;ENSBTAG00000015904;ENSBTAG00000014167;…
GO:0006796	e	phosphate-containing compound metabolic process	183/1925	1475/19994	0.000284	1	1	1	0.486	biological_process	ENSBTAG00000007668;ENSBTAG00000021553;ENSBTAG00000009845;ENSBTAG00000014426;ENSBTAG00000009427;ENSBTAG00000015773;ENSBTAG00000030674;ENSBTAG00000019933;ENSBTAG00000004092;ENSBTAG00000000286;ENSBTAG00000004078;ENSBTAG00000011851;ENSBTAG00000008719;ENSBTAG00000008710;ENSBTAG00000044119;ENSBTAG00000012798;ENSBTAG00000016296;ENSBTAG00000013513;ENSBTAG00000020921;ENSBTAG00000015904;ENSBTAG00000014367;…
GO:0015081	e	sodium ion transmembrane transporter activity	21/1925	95/19994	0.000292	1	1	1	0.488	molecular_function	ENSBTAG00000038180;ENSBTAG00000010856;ENSBTAG00000001981;ENSBTAG00000025200;ENSBTAG00000008766;ENSBTAG00000012290;ENSBTAG00000031178;ENSBTAG00000006043;ENSBTAG00000030543;ENSBTAG00000013861;ENSBTAG00000046911;ENSBTAG00000004770;ENSBTAG00000004352;ENSBTAG00000011882;ENSBTAG00000012851;ENSBTAG00000001246;ENSBTAG00000001545;ENSBTAG00000002631;ENSBTAG00000045695;ENSBTAG00000004888;ENSBTAG00000010551
GO:0007169	e	transmembrane receptor protein tyrosine kinase signaling pathway	40/1925	233/19994	0.000299	1	1	1	0.494	biological_process	ENSBTAG00000001579;ENSBTAG00000011034;ENSBTAG00000017086;ENSBTAG00000019866;ENSBTAG00000002880;ENSBTAG00000006161;ENSBTAG00000020272;ENSBTAG00000009984;ENSBTAG00000003054;ENSBTAG00000013749;ENSBTAG00000014553;ENSBTAG00000047561;ENSBTAG00000005198;ENSBTAG00000005665;ENSBTAG00000005339;ENSBTAG00000011628;ENSBTAG00000012413;ENSBTAG00000005313;ENSBTAG00000010223;ENSBTAG00000010647;ENSBTAG00000016515;…
GO:0007043	e	cell-cell junction assembly	11/1925	35/19994	0.000301	1	1	1	0.496	biological_process	ENSBTAG00000011215;ENSBTAG00000013773;ENSBTAG00000017604;ENSBTAG00000014182;ENSBTAG00000045895;ENSBTAG00000008010;ENSBTAG00000017354;ENSBTAG00000015414;ENSBTAG00000017685;ENSBTAG00000019097;ENSBTAG00000006720
GO:0005085	e	guanyl-nucleotide exchange factor activity	30/1925	157/19994	0.000311	1	1	1	0.496	molecular_function	ENSBTAG00000012361;ENSBTAG00000017850;ENSBTAG00000007120;ENSBTAG00000022169;ENSBTAG00000015375;ENSBTAG00000031575;ENSBTAG00000002640;ENSBTAG00000013245;ENSBTAG00000008585;ENSBTAG00000015609;ENSBTAG00000014945;ENSBTAG00000006561;ENSBTAG00000006789;ENSBTAG00000010395;ENSBTAG00000010394;ENSBTAG00000018711;ENSBTAG00000031890;ENSBTAG00000000682;ENSBTAG00000008006;ENSBTAG00000014030;ENSBTAG00000033137;…
GO:0030029	e	actin filament-based process	35/1925	194/19994	0.000311	1	1	1	0.498	biological_process	ENSBTAG00000026851;ENSBTAG00000007808;ENSBTAG00000004896;ENSBTAG00000003955;ENSBTAG00000026199;ENSBTAG00000000700;ENSBTAG00000019686;ENSBTAG00000003054;ENSBTAG00000013749;ENSBTAG00000014779;ENSBTAG00000017604;ENSBTAG00000012939;ENSBTAG00000014945;ENSBTAG00000007766;ENSBTAG00000008403;ENSBTAG00000005990;ENSBTAG00000011249;ENSBTAG00000010649;ENSBTAG00000012505;ENSBTAG00000019290;ENSBTAG00000016751;…
GO:0033267	e	axon part	17/1925	71/19994	0.000324	1	1	1	0.508	cellular_component	ENSBTAG00000038180;ENSBTAG00000014645;ENSBTAG00000006995;ENSBTAG00000003202;ENSBTAG00000009343;ENSBTAG00000023806;ENSBTAG00000014553;ENSBTAG00000010647;ENSBTAG00000045895;ENSBTAG00000007882;ENSBTAG00000014463;ENSBTAG00000027868;ENSBTAG00000013300;ENSBTAG00000019097;ENSBTAG00000009851;ENSBTAG00000027832;ENSBTAG00000005424
GO:0051893	e	regulation of focal adhesion assembly	9/1925	25/19994	0.000341	1	1	1	0.522	biological_process	ENSBTAG00000008579;ENSBTAG00000047561;ENSBTAG00000008403;ENSBTAG00000005190;ENSBTAG00000005339;ENSBTAG00000016515;ENSBTAG00000018236;ENSBTAG00000002626;ENSBTAG00000006811
GO:0007528	e	neuromuscular junction development	9/1925	25/19994	0.000341	1	1	1	0.522	biological_process	ENSBTAG00000000575;ENSBTAG00000002297;ENSBTAG00000010865;ENSBTAG00000010647;ENSBTAG00000018644;ENSBTAG00000000512;ENSBTAG00000017753;ENSBTAG00000012849;ENSBTAG00000007496
GO:1903391	e	regulation of adherens junction organization	9/1925	25/19994	0.000341	1	1	1	0.522	biological_process	ENSBTAG00000008579;ENSBTAG00000047561;ENSBTAG00000008403;ENSBTAG00000005190;ENSBTAG00000005339;ENSBTAG00000016515;ENSBTAG00000018236;ENSBTAG00000002626;ENSBTAG00000006811
GO:0090109	e	regulation of cell-substrate junction assembly	9/1925	25/19994	0.000341	1	1	1	0.522	biological_process	ENSBTAG00000008579;ENSBTAG00000047561;ENSBTAG00000008403;ENSBTAG00000005190;ENSBTAG00000005339;ENSBTAG00000016515;ENSBTAG00000018236;ENSBTAG00000002626;ENSBTAG00000006811
GO:0022604	e	regulation of cell morphogenesis	42/1925	251/19994	0.000347	1	1	1	0.534	biological_process	ENSBTAG00000026851;ENSBTAG00000017512;ENSBTAG00000014645;ENSBTAG00000014357;ENSBTAG00000011851;ENSBTAG00000000700;ENSBTAG00000008571;ENSBTAG00000008579;ENSBTAG00000019044;ENSBTAG00000019866;ENSBTAG00000012004;ENSBTAG00000017232;ENSBTAG00000020126;ENSBTAG00000014543;ENSBTAG00000015363;ENSBTAG00000013749;ENSBTAG00000018307;ENSBTAG00000047561;ENSBTAG00000007766;ENSBTAG00000031001;ENSBTAG00000005339;…
GO:0050803	e	regulation of synapse structure or activity	18/1925	78/19994	0.000356	1	1	1	0.534	biological_process	ENSBTAG00000014645;ENSBTAG00000008717;ENSBTAG00000019044;ENSBTAG00000017222;ENSBTAG00000013245;ENSBTAG00000007766;ENSBTAG00000033153;ENSBTAG00000007725;ENSBTAG00000001305;ENSBTAG00000010647;ENSBTAG00000012653;ENSBTAG00000012500;ENSBTAG00000017753;ENSBTAG00000000219;ENSBTAG00000016751;ENSBTAG00000020975;ENSBTAG00000047855;ENSBTAG00000020087
GO:0014812	e	muscle cell migration	5/1925	8/19994	0.000359	1	1	1	0.54	biological_process	ENSBTAG00000000700;ENSBTAG00000006161;ENSBTAG00000008403;ENSBTAG00000012866;ENSBTAG00000003927
GO:0048870	e	cell motility	70/1925	475/19994	0.000364	1	1	1	0.59	biological_process	ENSBTAG00000034373;ENSBTAG00000017512;ENSBTAG00000014645;ENSBTAG00000027569;ENSBTAG00000010452;ENSBTAG00000011851;ENSBTAG00000000700;ENSBTAG00000013227;ENSBTAG00000014367;ENSBTAG00000010195;ENSBTAG00000019686;ENSBTAG00000001173;ENSBTAG00000031575;ENSBTAG00000019866;ENSBTAG00000005888;ENSBTAG00000006161;ENSBTAG00000010228;ENSBTAG00000009984;ENSBTAG00000018307;ENSBTAG00000017604;ENSBTAG00000010671;…
GO:0003682	e	chromatin binding	53/1925	339/19994	0.000386	1	1	1	0.598	molecular_function	ENSBTAG00000004073;ENSBTAG00000026199;ENSBTAG00000000625;ENSBTAG00000017851;ENSBTAG00000020921;ENSBTAG00000020922;ENSBTAG00000013227;ENSBTAG00000015016;ENSBTAG00000011865;ENSBTAG00000007228;ENSBTAG00000019592;ENSBTAG00000008591;ENSBTAG00000017419;ENSBTAG00000005861;ENSBTAG00000009308;ENSBTAG00000010671;ENSBTAG00000010927;ENSBTAG00000002224;ENSBTAG00000011628;ENSBTAG00000018863;ENSBTAG00000008321;…
GO:0018210	e	peptidyl-threonine modification	11/1925	36/19994	0.000396	1	1	1	0.686	biological_process	ENSBTAG00000008719;ENSBTAG00000020921;ENSBTAG00000004870;ENSBTAG00000007766;ENSBTAG00000014825;ENSBTAG00000017037;ENSBTAG00000019832;ENSBTAG00000018130;ENSBTAG00000014463;ENSBTAG00000019302;ENSBTAG00000015325
GO:0050806	e	positive regulation of synaptic transmission	11/1925	36/19994	0.000396	1	1	1	0.686	biological_process	ENSBTAG00000008717;ENSBTAG00000008571;ENSBTAG00000013245;ENSBTAG00000012939;ENSBTAG00000033153;ENSBTAG00000010647;ENSBTAG00000013107;ENSBTAG00000047855;ENSBTAG00000034854;ENSBTAG00000007517;ENSBTAG00000020614
GO:0022834	e	ligand-gated channel activity	25/1925	126/19994	0.000404	1	1	1	0.696	molecular_function	ENSBTAG00000004078;ENSBTAG00000020455;ENSBTAG00000025200;ENSBTAG00000006999;ENSBTAG00000013245;ENSBTAG00000012290;ENSBTAG00000002252;ENSBTAG00000020061;ENSBTAG00000002313;ENSBTAG00000017146;ENSBTAG00000033153;ENSBTAG00000013657;ENSBTAG00000002205;ENSBTAG00000007887;ENSBTAG00000025642;ENSBTAG00000020725;ENSBTAG00000005800;ENSBTAG00000000219;ENSBTAG00000034854;ENSBTAG00000019967;ENSBTAG00000011227;…
GO:0015276	e	ligand-gated ion channel activity	25/1925	126/19994	0.000404	1	1	1	0.696	molecular_function	ENSBTAG00000004078;ENSBTAG00000020455;ENSBTAG00000025200;ENSBTAG00000006999;ENSBTAG00000013245;ENSBTAG00000012290;ENSBTAG00000002252;ENSBTAG00000020061;ENSBTAG00000002313;ENSBTAG00000017146;ENSBTAG00000033153;ENSBTAG00000013657;ENSBTAG00000002205;ENSBTAG00000007887;ENSBTAG00000025642;ENSBTAG00000020725;ENSBTAG00000005800;ENSBTAG00000000219;ENSBTAG00000034854;ENSBTAG00000019967;ENSBTAG00000011227;…
GO:0001701	e	in utero embryonic development	35/1925	199/19994	0.000408	1	1	1	0.698	biological_process	ENSBTAG00000014429;ENSBTAG00000018973;ENSBTAG00000017851;ENSBTAG00000003034;ENSBTAG00000014512;ENSBTAG00000019313;ENSBTAG00000012004;ENSBTAG00000046176;ENSBTAG00000013247;ENSBTAG00000010228;ENSBTAG00000017771;ENSBTAG00000010671;ENSBTAG00000047561;ENSBTAG00000019832;ENSBTAG00000000698;ENSBTAG00000018463;ENSBTAG00000008010;ENSBTAG00000013740;ENSBTAG00000008877;ENSBTAG00000001649;ENSBTAG00000020296;…
GO:0019199	e	transmembrane receptor protein kinase activity	16/1925	66/19994	0.000414	1	1	1	0.698	molecular_function	ENSBTAG00000019866;ENSBTAG00000006161;ENSBTAG00000003054;ENSBTAG00000011628;ENSBTAG00000019832;ENSBTAG00000005313;ENSBTAG00000010647;ENSBTAG00000020510;ENSBTAG00000010030;ENSBTAG00000024269;ENSBTAG00000044111;ENSBTAG00000010682;ENSBTAG00000010543;ENSBTAG00000012312;ENSBTAG00000006811;ENSBTAG00000004885
GO:0048523	e	negative regulation of cellular process	309/1925	2676/19994	0.000424	1	1	1	0.704	biological_process	ENSBTAG00000012361;ENSBTAG00000034373;ENSBTAG00000007802;ENSBTAG00000014645;ENSBTAG00000021553;ENSBTAG00000014429;ENSBTAG00000027569;ENSBTAG00000001086;ENSBTAG00000001579;ENSBTAG00000012969;ENSBTAG00000005410;ENSBTAG00000004472;ENSBTAG00000010529;ENSBTAG00000000753;ENSBTAG00000004078;ENSBTAG00000004275;ENSBTAG00000002531;ENSBTAG00000010452;ENSBTAG00000011215;ENSBTAG00000000625;ENSBTAG00000017986;…
GO:1902667	e	regulation of axon guidance	6/1925	12/19994	0.000438	1	1	1	0.71	biological_process	ENSBTAG00000019866;ENSBTAG00000014543;ENSBTAG00000018307;ENSBTAG00000047561;ENSBTAG00000031001;ENSBTAG00000005339
GO:0046058	e	cAMP metabolic process	6/1925	12/19994	0.000438	1	1	1	0.71	biological_process	ENSBTAG00000002297;ENSBTAG00000008419;ENSBTAG00000016629;ENSBTAG00000009520;ENSBTAG00000001052;ENSBTAG00000018777
GO:0022603	e	regulation of anatomical structure morphogenesis	76/1925	532/19994	0.000443	1	1	1	0.73	biological_process	ENSBTAG00000026851;ENSBTAG00000017512;ENSBTAG00000014645;ENSBTAG00000014357;ENSBTAG00000010529;ENSBTAG00000011851;ENSBTAG00000000700;ENSBTAG00000017851;ENSBTAG00000008571;ENSBTAG00000008579;ENSBTAG00000013990;ENSBTAG00000011034;ENSBTAG00000020921;ENSBTAG00000013227;ENSBTAG00000010992;ENSBTAG00000019044;ENSBTAG00000019866;ENSBTAG00000018185;ENSBTAG00000022699;ENSBTAG00000012004;ENSBTAG00000017232;…
GO:0006464	e	cellular protein modification process	213/1925	1766/19994	0.000445	1	1	1	0.73	biological_process	ENSBTAG00000021553;ENSBTAG00000014426;ENSBTAG00000014429;ENSBTAG00000009427;ENSBTAG00000019933;ENSBTAG00000004078;ENSBTAG00000011851;ENSBTAG00000012564;ENSBTAG00000035007;ENSBTAG00000018973;ENSBTAG00000008718;ENSBTAG00000008719;ENSBTAG00000008710;ENSBTAG00000025403;ENSBTAG00000044119;ENSBTAG00000012798;ENSBTAG00000006291;ENSBTAG00000017181;ENSBTAG00000020921;ENSBTAG00000018898;ENSBTAG00000005578;…
GO:0036211	e	protein modification process	213/1925	1766/19994	0.000445	1	1	1	0.73	biological_process	ENSBTAG00000021553;ENSBTAG00000014426;ENSBTAG00000014429;ENSBTAG00000009427;ENSBTAG00000019933;ENSBTAG00000004078;ENSBTAG00000011851;ENSBTAG00000012564;ENSBTAG00000035007;ENSBTAG00000018973;ENSBTAG00000008718;ENSBTAG00000008719;ENSBTAG00000008710;ENSBTAG00000025403;ENSBTAG00000044119;ENSBTAG00000012798;ENSBTAG00000006291;ENSBTAG00000017181;ENSBTAG00000020921;ENSBTAG00000018898;ENSBTAG00000005578;…
GO:0050982	e	detection of mechanical stimulus	10/1925	31/19994	0.000446	1	1	1	0.73	biological_process	ENSBTAG00000011851;ENSBTAG00000008717;ENSBTAG00000025200;ENSBTAG00000001305;ENSBTAG00000018811;ENSBTAG00000000219;ENSBTAG00000012693;ENSBTAG00000017685;ENSBTAG00000015210;ENSBTAG00000011598
GO:0006942	e	regulation of striated muscle contraction	10/1925	31/19994	0.000446	1	1	1	0.73	biological_process	ENSBTAG00000031632;ENSBTAG00000022699;ENSBTAG00000017764;ENSBTAG00000040253;ENSBTAG00000046911;ENSBTAG00000011500;ENSBTAG00000024888;ENSBTAG00000001246;ENSBTAG00000012441;ENSBTAG00000010551
GO:0007626	e	locomotory behavior	29/1925	153/19994	0.000447	1	1	1	0.73	biological_process	ENSBTAG00000017512;ENSBTAG00000014645;ENSBTAG00000002297;ENSBTAG00000007644;ENSBTAG00000005827;ENSBTAG00000018431;ENSBTAG00000003202;ENSBTAG00000040253;ENSBTAG00000008036;ENSBTAG00000012413;ENSBTAG00000021497;ENSBTAG00000001305;ENSBTAG00000004803;ENSBTAG00000008877;ENSBTAG00000007882;ENSBTAG00000010030;ENSBTAG00000005029;ENSBTAG00000017753;ENSBTAG00000014828;ENSBTAG00000016751;ENSBTAG00000047855;…
GO:0055002	e	striated muscle cell development	14/1925	54/19994	0.00045	1	1	1	0.73	biological_process	ENSBTAG00000001086;ENSBTAG00000002297;ENSBTAG00000006999;ENSBTAG00000022699;ENSBTAG00000046176;ENSBTAG00000047561;ENSBTAG00000004554;ENSBTAG00000014008;ENSBTAG00000013861;ENSBTAG00000015988;ENSBTAG00000000698;ENSBTAG00000002216;ENSBTAG00000011154;ENSBTAG00000007496
GO:0001894	e	tissue homeostasis	17/1925	73/19994	0.000459	1	1	1	0.734	biological_process	ENSBTAG00000013369;ENSBTAG00000003711;ENSBTAG00000026199;ENSBTAG00000010992;ENSBTAG00000000060;ENSBTAG00000047561;ENSBTAG00000008938;ENSBTAG00000008631;ENSBTAG00000000442;ENSBTAG00000008318;ENSBTAG00000019497;ENSBTAG00000009816;ENSBTAG00000004347;ENSBTAG00000019302;ENSBTAG00000013155;ENSBTAG00000000944;ENSBTAG00000016006
GO:0070161	e	anchoring junction	30/1925	163/19994	0.000459	1	1	1	0.734	cellular_component	ENSBTAG00000007246;ENSBTAG00000001086;ENSBTAG00000000700;ENSBTAG00000013773;ENSBTAG00000033190;ENSBTAG00000013187;ENSBTAG00000024015;ENSBTAG00000015606;ENSBTAG00000003418;ENSBTAG00000003667;ENSBTAG00000014182;ENSBTAG00000010002;ENSBTAG00000012897;ENSBTAG00000017970;ENSBTAG00000015249;ENSBTAG00000018255;ENSBTAG00000012464;ENSBTAG00000011154;ENSBTAG00000025450;ENSBTAG00000007841;ENSBTAG00000018236;…
GO:0019216	e	regulation of lipid metabolic process	30/1925	163/19994	0.000459	1	1	1	0.734	biological_process	ENSBTAG00000004275;ENSBTAG00000008719;ENSBTAG00000013227;ENSBTAG00000015904;ENSBTAG00000023795;ENSBTAG00000019605;ENSBTAG00000031575;ENSBTAG00000010867;ENSBTAG00000016414;ENSBTAG00000005198;ENSBTAG00000021272;ENSBTAG00000021499;ENSBTAG00000007884;ENSBTAG00000012500;ENSBTAG00000014023;ENSBTAG00000010745;ENSBTAG00000008063;ENSBTAG00000016344;ENSBTAG00000020034;ENSBTAG00000000184;ENSBTAG00000010681;…
GO:0048522	e	positive regulation of cellular process	328/1925	2865/19994	0.000478	1	1	1	0.738	biological_process	ENSBTAG00000046308;ENSBTAG00000034373;ENSBTAG00000017512;ENSBTAG00000007802;ENSBTAG00000014645;ENSBTAG00000021378;ENSBTAG00000014429;ENSBTAG00000027569;ENSBTAG00000001579;ENSBTAG00000005120;ENSBTAG00000000977;ENSBTAG00000017731;ENSBTAG00000012969;ENSBTAG00000005704;ENSBTAG00000000575;ENSBTAG00000004896;ENSBTAG00000003711;ENSBTAG00000000286;ENSBTAG00000004073;ENSBTAG00000000753;ENSBTAG00000004078;…
GO:0006996	e	organelle organization	177/1925	1436/19994	0.000487	1	1	1	0.742	biological_process	ENSBTAG00000026851;ENSBTAG00000007247;ENSBTAG00000007245;ENSBTAG00000012963;ENSBTAG00000007808;ENSBTAG00000014645;ENSBTAG00000014429;ENSBTAG00000004896;ENSBTAG00000003711;ENSBTAG00000004472;ENSBTAG00000003955;ENSBTAG00000000024;ENSBTAG00000002531;ENSBTAG00000026199;ENSBTAG00000000700;ENSBTAG00000012564;ENSBTAG00000008717;ENSBTAG00000007120;ENSBTAG00000008579;ENSBTAG00000020921;ENSBTAG00000018898;…
GO:0008076	e	voltage-gated potassium channel complex	20/1925	92/19994	0.000488	1	1	1	0.742	cellular_component	ENSBTAG00000014645;ENSBTAG00000004078;ENSBTAG00000040496;ENSBTAG00000008710;ENSBTAG00000012798;ENSBTAG00000016613;ENSBTAG00000019277;ENSBTAG00000018193;ENSBTAG00000020061;ENSBTAG00000008322;ENSBTAG00000002205;ENSBTAG00000018465;ENSBTAG00000000983;ENSBTAG00000020725;ENSBTAG00000031654;ENSBTAG00000013300;ENSBTAG00000047879;ENSBTAG00000019097;ENSBTAG00000027832;ENSBTAG00000005424
GO:0034705	e	potassium channel complex	20/1925	92/19994	0.000488	1	1	1	0.742	cellular_component	ENSBTAG00000014645;ENSBTAG00000004078;ENSBTAG00000040496;ENSBTAG00000008710;ENSBTAG00000012798;ENSBTAG00000016613;ENSBTAG00000019277;ENSBTAG00000018193;ENSBTAG00000020061;ENSBTAG00000008322;ENSBTAG00000002205;ENSBTAG00000018465;ENSBTAG00000000983;ENSBTAG00000020725;ENSBTAG00000031654;ENSBTAG00000013300;ENSBTAG00000047879;ENSBTAG00000019097;ENSBTAG00000027832;ENSBTAG00000005424
GO:0022804	e	active transmembrane transporter activity	40/1925	236/19994	0.000493	1	1	1	0.744	molecular_function	ENSBTAG00000010856;ENSBTAG00000013513;ENSBTAG00000001981;ENSBTAG00000000290;ENSBTAG00000003038;ENSBTAG00000009167;ENSBTAG00000044053;ENSBTAG00000009552;ENSBTAG00000005997;ENSBTAG00000008766;ENSBTAG00000014553;ENSBTAG00000013644;ENSBTAG00000045598;ENSBTAG00000031178;ENSBTAG00000006043;ENSBTAG00000030543;ENSBTAG00000015666;ENSBTAG00000015191;ENSBTAG00000021272;ENSBTAG00000013861;ENSBTAG00000001305;…
GO:0042623	e	ATPase activity, coupled	38/1925	222/19994	0.000506	1	1	1	0.746	molecular_function	ENSBTAG00000013513;ENSBTAG00000020922;ENSBTAG00000000290;ENSBTAG00000003038;ENSBTAG00000009552;ENSBTAG00000022185;ENSBTAG00000020126;ENSBTAG00000005997;ENSBTAG00000010867;ENSBTAG00000014553;ENSBTAG00000020482;ENSBTAG00000045598;ENSBTAG00000015666;ENSBTAG00000015191;ENSBTAG00000021272;ENSBTAG00000002117;ENSBTAG00000001305;ENSBTAG00000040477;ENSBTAG00000014598;ENSBTAG00000004147;ENSBTAG00000017053;…
GO:0051899	e	membrane depolarization	11/1925	37/19994	0.000515	1	1	1	0.746	biological_process	ENSBTAG00000038180;ENSBTAG00000004078;ENSBTAG00000002297;ENSBTAG00000010865;ENSBTAG00000046911;ENSBTAG00000009835;ENSBTAG00000007882;ENSBTAG00000004770;ENSBTAG00000010026;ENSBTAG00000014828;ENSBTAG00000007517
GO:0005902	e	microvillus	11/1925	37/19994	0.000515	1	1	1	0.746	cellular_component	ENSBTAG00000008944;ENSBTAG00000003955;ENSBTAG00000010620;ENSBTAG00000013736;ENSBTAG00000010244;ENSBTAG00000021497;ENSBTAG00000015894;ENSBTAG00000026813;ENSBTAG00000000897;ENSBTAG00000015436;ENSBTAG00000015210
GO:0005891	e	voltage-gated calcium channel complex	11/1925	37/19994	0.000515	1	1	1	0.746	cellular_component	ENSBTAG00000000589;ENSBTAG00000002297;ENSBTAG00000006999;ENSBTAG00000010865;ENSBTAG00000001796;ENSBTAG00000009835;ENSBTAG00000007882;ENSBTAG00000010026;ENSBTAG00000014828;ENSBTAG00000007509;ENSBTAG00000019964
GO:0031226	e	intrinsic component of plasma membrane	44/1925	269/19994	0.000519	1	1	1	0.75	cellular_component	ENSBTAG00000046938;ENSBTAG00000001981;ENSBTAG00000046328;ENSBTAG00000001173;ENSBTAG00000003202;ENSBTAG00000013245;ENSBTAG00000003054;ENSBTAG00000020119;ENSBTAG00000013109;ENSBTAG00000013736;ENSBTAG00000005990;ENSBTAG00000039197;ENSBTAG00000013241;ENSBTAG00000001814;ENSBTAG00000006043;ENSBTAG00000015996;ENSBTAG00000019636;ENSBTAG00000013861;ENSBTAG00000015298;ENSBTAG00000005313;ENSBTAG00000010647;…
GO:1903650	e	negative regulation of cytoplasmic transport	15/1925	61/19994	0.000527	1	1	1	0.75	biological_process	ENSBTAG00000006291;ENSBTAG00000013227;ENSBTAG00000008419;ENSBTAG00000005275;ENSBTAG00000007766;ENSBTAG00000021068;ENSBTAG00000008303;ENSBTAG00000007256;ENSBTAG00000010745;ENSBTAG00000019964;ENSBTAG00000011943;ENSBTAG00000019302;ENSBTAG00000021543;ENSBTAG00000015433;ENSBTAG00000015325
GO:0032387	e	negative regulation of intracellular transport	17/1925	74/19994	0.000543	1	1	1	0.752	biological_process	ENSBTAG00000017512;ENSBTAG00000006291;ENSBTAG00000013227;ENSBTAG00000008419;ENSBTAG00000005275;ENSBTAG00000007766;ENSBTAG00000021068;ENSBTAG00000008303;ENSBTAG00000007256;ENSBTAG00000010745;ENSBTAG00000019964;ENSBTAG00000011943;ENSBTAG00000019302;ENSBTAG00000021543;ENSBTAG00000015433;ENSBTAG00000015325;ENSBTAG00000001961
GO:0040012	e	regulation of locomotion	62/1925	417/19994	0.000544	1	1	1	0.752	biological_process	ENSBTAG00000034373;ENSBTAG00000010452;ENSBTAG00000008579;ENSBTAG00000011034;ENSBTAG00000013227;ENSBTAG00000014367;ENSBTAG00000000188;ENSBTAG00000010992;ENSBTAG00000011461;ENSBTAG00000019686;ENSBTAG00000013165;ENSBTAG00000001173;ENSBTAG00000019866;ENSBTAG00000011905;ENSBTAG00000006161;ENSBTAG00000014543;ENSBTAG00000009987;ENSBTAG00000010866;ENSBTAG00000014779;ENSBTAG00000024015;ENSBTAG00000018307;…
GO:0030136	e	clathrin-coated vesicle	12/1925	43/19994	0.000551	1	1	1	0.756	cellular_component	ENSBTAG00000034693;ENSBTAG00000022044;ENSBTAG00000009343;ENSBTAG00000002402;ENSBTAG00000002136;ENSBTAG00000003075;ENSBTAG00000002788;ENSBTAG00000002939;ENSBTAG00000017753;ENSBTAG00000016751;ENSBTAG00000021595;ENSBTAG00000021538
GO:0048589	e	developmental growth	31/1925	170/19994	0.000551	1	1	1	0.758	biological_process	ENSBTAG00000014429;ENSBTAG00000000977;ENSBTAG00000031632;ENSBTAG00000019313;ENSBTAG00000019866;ENSBTAG00000011908;ENSBTAG00000010228;ENSBTAG00000023806;ENSBTAG00000007592;ENSBTAG00000018307;ENSBTAG00000010671;ENSBTAG00000005990;ENSBTAG00000005198;ENSBTAG00000040253;ENSBTAG00000017746;ENSBTAG00000021499;ENSBTAG00000010644;ENSBTAG00000013740;ENSBTAG00000008877;ENSBTAG00000012500;ENSBTAG00000018817;…
GO:0060284	e	regulation of cell development	62/1925	419/19994	0.000577	1	1	1	0.758	biological_process	ENSBTAG00000017512;ENSBTAG00000014645;ENSBTAG00000013369;ENSBTAG00000014357;ENSBTAG00000004472;ENSBTAG00000011851;ENSBTAG00000012025;ENSBTAG00000008717;ENSBTAG00000008571;ENSBTAG00000008579;ENSBTAG00000019866;ENSBTAG00000022699;ENSBTAG00000012004;ENSBTAG00000017232;ENSBTAG00000014543;ENSBTAG00000023806;ENSBTAG00000021427;ENSBTAG00000018307;ENSBTAG00000010671;ENSBTAG00000047561;ENSBTAG00000016414;…
GO:0042592	e	homeostatic process	93/1925	684/19994	0.000589	1	1	1	0.76	biological_process	ENSBTAG00000017195;ENSBTAG00000013369;ENSBTAG00000003711;ENSBTAG00000000286;ENSBTAG00000004078;ENSBTAG00000026199;ENSBTAG00000020921;ENSBTAG00000015582;ENSBTAG00000015904;ENSBTAG00000030669;ENSBTAG00000010620;ENSBTAG00000002297;ENSBTAG00000010992;ENSBTAG00000021953;ENSBTAG00000019686;ENSBTAG00000019592;ENSBTAG00000006999;ENSBTAG00000014191;ENSBTAG00000018880;ENSBTAG00000005479;ENSBTAG00000022699;…
GO:0018107	e	peptidyl-threonine phosphorylation	10/1925	32/19994	0.000593	1	1	1	0.762	biological_process	ENSBTAG00000008719;ENSBTAG00000020921;ENSBTAG00000007766;ENSBTAG00000014825;ENSBTAG00000017037;ENSBTAG00000019832;ENSBTAG00000018130;ENSBTAG00000014463;ENSBTAG00000019302;ENSBTAG00000015325
GO:0009187	e	cyclic nucleotide metabolic process	10/1925	32/19994	0.000593	1	1	1	0.762	biological_process	ENSBTAG00000015904;ENSBTAG00000002297;ENSBTAG00000008419;ENSBTAG00000016629;ENSBTAG00000001305;ENSBTAG00000009520;ENSBTAG00000007457;ENSBTAG00000024888;ENSBTAG00000001052;ENSBTAG00000018777
GO:0005245	e	voltage-gated calcium channel activity	10/1925	32/19994	0.000593	1	1	1	0.762	molecular_function	ENSBTAG00000000589;ENSBTAG00000002297;ENSBTAG00000006999;ENSBTAG00000010865;ENSBTAG00000009835;ENSBTAG00000007882;ENSBTAG00000010026;ENSBTAG00000014828;ENSBTAG00000007509;ENSBTAG00000019964
GO:0008237	e	metallopeptidase activity	31/1925	172/19994	0.000612	1	1	1	0.768	molecular_function	ENSBTAG00000018303;ENSBTAG00000015008;ENSBTAG00000002997;ENSBTAG00000018941;ENSBTAG00000005658;ENSBTAG00000011908;ENSBTAG00000006507;ENSBTAG00000011644;ENSBTAG00000012722;ENSBTAG00000016415;ENSBTAG00000001257;ENSBTAG00000013726;ENSBTAG00000019823;ENSBTAG00000018460;ENSBTAG00000004438;ENSBTAG00000012444;ENSBTAG00000046169;ENSBTAG00000018575;ENSBTAG00000002145;ENSBTAG00000014665;ENSBTAG00000013496;…
GO:0043009	e	chordate embryonic development	35/1925	201/19994	0.000641	1	1	1	0.796	biological_process	ENSBTAG00000014429;ENSBTAG00000018973;ENSBTAG00000017851;ENSBTAG00000003034;ENSBTAG00000014512;ENSBTAG00000019313;ENSBTAG00000012004;ENSBTAG00000046176;ENSBTAG00000013247;ENSBTAG00000010228;ENSBTAG00000017771;ENSBTAG00000010671;ENSBTAG00000047561;ENSBTAG00000019832;ENSBTAG00000000698;ENSBTAG00000018463;ENSBTAG00000008010;ENSBTAG00000013740;ENSBTAG00000008877;ENSBTAG00000001649;ENSBTAG00000020296;…
GO:0008066	e	glutamate receptor activity	9/1925	27/19994	0.000655	1	1	1	0.796	molecular_function	ENSBTAG00000017146;ENSBTAG00000033153;ENSBTAG00000007887;ENSBTAG00000005800;ENSBTAG00000000219;ENSBTAG00000034854;ENSBTAG00000044181;ENSBTAG00000013632;ENSBTAG00000009269
GO:0032991	e	macromolecular complex	543/1925	4994/19994	0.000656	1	1	1	0.796	cellular_component	ENSBTAG00000007247;ENSBTAG00000007245;ENSBTAG00000038180;ENSBTAG00000007808;ENSBTAG00000017512;ENSBTAG00000014645;ENSBTAG00000017195;ENSBTAG00000016869;ENSBTAG00000021553;ENSBTAG00000014426;ENSBTAG00000014429;ENSBTAG00000027569;ENSBTAG00000009427;ENSBTAG00000001081;ENSBTAG00000001086;ENSBTAG00000001579;ENSBTAG00000005120;ENSBTAG00000005127;ENSBTAG00000005704;ENSBTAG00000001888;ENSBTAG00000012390;…
GO:0004879	e	RNA polymerase II transcription factor activity, ligand-activated sequence-specific DNA binding	11/1925	38/19994	0.000662	1	1	1	0.796	molecular_function	ENSBTAG00000017851;ENSBTAG00000015904;ENSBTAG00000007592;ENSBTAG00000016414;ENSBTAG00000006364;ENSBTAG00000011518;ENSBTAG00000012500;ENSBTAG00000010745;ENSBTAG00000008063;ENSBTAG00000010681;ENSBTAG00000017802
GO:0098531	e	transcription factor activity, direct ligand regulated sequence-specific DNA binding	11/1925	38/19994	0.000662	1	1	1	0.796	molecular_function	ENSBTAG00000017851;ENSBTAG00000015904;ENSBTAG00000007592;ENSBTAG00000016414;ENSBTAG00000006364;ENSBTAG00000011518;ENSBTAG00000012500;ENSBTAG00000010745;ENSBTAG00000008063;ENSBTAG00000010681;ENSBTAG00000017802
GO:0031594	e	neuromuscular junction	11/1925	38/19994	0.000662	1	1	1	0.796	cellular_component	ENSBTAG00000008717;ENSBTAG00000007766;ENSBTAG00000017764;ENSBTAG00000010013;ENSBTAG00000012897;ENSBTAG00000018644;ENSBTAG00000021745;ENSBTAG00000017753;ENSBTAG00000014463;ENSBTAG00000009665;ENSBTAG00000010402
GO:0044291	e	cell-cell contact zone	8/1925	22/19994	0.000676	1	1	1	0.796	cellular_component	ENSBTAG00000038180;ENSBTAG00000013773;ENSBTAG00000033190;ENSBTAG00000004554;ENSBTAG00000014182;ENSBTAG00000008010;ENSBTAG00000014463;ENSBTAG00000006720
GO:0009888	e	tissue development	56/1925	371/19994	0.000687	1	1	1	0.802	biological_process	ENSBTAG00000046308;ENSBTAG00000013369;ENSBTAG00000017731;ENSBTAG00000000625;ENSBTAG00000008717;ENSBTAG00000002297;ENSBTAG00000007821;ENSBTAG00000001173;ENSBTAG00000019866;ENSBTAG00000011908;ENSBTAG00000019121;ENSBTAG00000006161;ENSBTAG00000010228;ENSBTAG00000010866;ENSBTAG00000018307;ENSBTAG00000047561;ENSBTAG00000016414;ENSBTAG00000007766;ENSBTAG00000014008;ENSBTAG00000009330;ENSBTAG00000004630;…
GO:0030135	e	coated vesicle	13/1925	50/19994	0.000691	1	1	1	0.802	cellular_component	ENSBTAG00000034693;ENSBTAG00000022044;ENSBTAG00000009343;ENSBTAG00000002402;ENSBTAG00000002136;ENSBTAG00000003075;ENSBTAG00000002788;ENSBTAG00000009026;ENSBTAG00000002939;ENSBTAG00000017753;ENSBTAG00000016751;ENSBTAG00000021595;ENSBTAG00000021538
GO:0010631	e	epithelial cell migration	12/1925	44/19994	0.000692	1	1	1	0.802	biological_process	ENSBTAG00000034373;ENSBTAG00000014367;ENSBTAG00000010195;ENSBTAG00000019866;ENSBTAG00000017604;ENSBTAG00000005339;ENSBTAG00000001814;ENSBTAG00000017037;ENSBTAG00000006214;ENSBTAG00000039261;ENSBTAG00000010402;ENSBTAG00000009851
GO:0051051	e	negative regulation of transport	39/1925	233/19994	0.000694	1	1	1	0.806	biological_process	ENSBTAG00000017512;ENSBTAG00000004078;ENSBTAG00000008717;ENSBTAG00000038337;ENSBTAG00000006291;ENSBTAG00000020921;ENSBTAG00000013227;ENSBTAG00000011461;ENSBTAG00000008419;ENSBTAG00000017086;ENSBTAG00000005275;ENSBTAG00000022699;ENSBTAG00000013749;ENSBTAG00000007766;ENSBTAG00000012413;ENSBTAG00000021068;ENSBTAG00000014227;ENSBTAG00000002931;ENSBTAG00000008303;ENSBTAG00000007884;ENSBTAG00000007256;…
GO:0009792	e	embryo development ending in birth or egg hatching	35/1925	204/19994	0.000726	1	1	1	0.81	biological_process	ENSBTAG00000014429;ENSBTAG00000018973;ENSBTAG00000017851;ENSBTAG00000003034;ENSBTAG00000014512;ENSBTAG00000019313;ENSBTAG00000012004;ENSBTAG00000046176;ENSBTAG00000013247;ENSBTAG00000010228;ENSBTAG00000017771;ENSBTAG00000010671;ENSBTAG00000047561;ENSBTAG00000019832;ENSBTAG00000000698;ENSBTAG00000018463;ENSBTAG00000008010;ENSBTAG00000013740;ENSBTAG00000008877;ENSBTAG00000001649;ENSBTAG00000020296;…
GO:0043129	e	surfactant homeostasis	5/1925	9/19994	0.000744	1	1	1	0.812	biological_process	ENSBTAG00000003711;ENSBTAG00000010992;ENSBTAG00000047561;ENSBTAG00000004347;ENSBTAG00000000944
GO:0048266	e	behavioral response to pain	6/1925	13/19994	0.000747	1	1	1	0.84	biological_process	ENSBTAG00000018880;ENSBTAG00000012866;ENSBTAG00000000219;ENSBTAG00000014828;ENSBTAG00000034854;ENSBTAG00000007496
GO:0000118	e	histone deacetylase complex	20/1925	96/19994	0.000772	1	1	1	0.864	cellular_component	ENSBTAG00000004073;ENSBTAG00000003034;ENSBTAG00000011865;ENSBTAG00000011000;ENSBTAG00000003021;ENSBTAG00000008591;ENSBTAG00000007208;ENSBTAG00000010671;ENSBTAG00000017764;ENSBTAG00000013271;ENSBTAG00000017037;ENSBTAG00000040477;ENSBTAG00000010649;ENSBTAG00000013740;ENSBTAG00000046545;ENSBTAG00000014023;ENSBTAG00000005029;ENSBTAG00000009611;ENSBTAG00000046092;ENSBTAG00000012141
GO:0008235	e	metalloexopeptidase activity	10/1925	33/19994	0.000778	1	1	1	0.864	molecular_function	ENSBTAG00000015008;ENSBTAG00000018941;ENSBTAG00000011908;ENSBTAG00000012722;ENSBTAG00000001257;ENSBTAG00000004438;ENSBTAG00000046169;ENSBTAG00000013496;ENSBTAG00000019944;ENSBTAG00000016004
GO:0005057	e	receptor signaling protein activity	19/1925	89/19994	0.00082	1	1	1	0.868	molecular_function	ENSBTAG00000004078;ENSBTAG00000000625;ENSBTAG00000004877;ENSBTAG00000008710;ENSBTAG00000012798;ENSBTAG00000015909;ENSBTAG00000020455;ENSBTAG00000020048;ENSBTAG00000019277;ENSBTAG00000013245;ENSBTAG00000002313;ENSBTAG00000011628;ENSBTAG00000016714;ENSBTAG00000007725;ENSBTAG00000014825;ENSBTAG00000014927;ENSBTAG00000019832;ENSBTAG00000012441;ENSBTAG00000009907
GO:0050905	e	neuromuscular process	16/1925	70/19994	0.00083	1	1	1	0.868	biological_process	ENSBTAG00000019605;ENSBTAG00000010244;ENSBTAG00000012413;ENSBTAG00000001305;ENSBTAG00000012653;ENSBTAG00000018817;ENSBTAG00000017753;ENSBTAG00000000219;ENSBTAG00000014828;ENSBTAG00000013107;ENSBTAG00000047855;ENSBTAG00000047681;ENSBTAG00000021829;ENSBTAG00000018777;ENSBTAG00000013300;ENSBTAG00000019097
GO:0044853	e	plasma membrane raft	11/1925	39/19994	0.000843	1	1	1	0.868	cellular_component	ENSBTAG00000034373;ENSBTAG00000038321;ENSBTAG00000016918;ENSBTAG00000022699;ENSBTAG00000008938;ENSBTAG00000013861;ENSBTAG00000002117;ENSBTAG00000019832;ENSBTAG00000000736;ENSBTAG00000019290;ENSBTAG00000013300
GO:0005901	e	caveola	11/1925	39/19994	0.000843	1	1	1	0.868	cellular_component	ENSBTAG00000034373;ENSBTAG00000038321;ENSBTAG00000016918;ENSBTAG00000022699;ENSBTAG00000008938;ENSBTAG00000013861;ENSBTAG00000002117;ENSBTAG00000019832;ENSBTAG00000000736;ENSBTAG00000019290;ENSBTAG00000013300
GO:0046823	e	negative regulation of nucleocytoplasmic transport	13/1925	51/19994	0.000847	1	1	1	0.868	biological_process	ENSBTAG00000006291;ENSBTAG00000013227;ENSBTAG00000008419;ENSBTAG00000005275;ENSBTAG00000007766;ENSBTAG00000021068;ENSBTAG00000007256;ENSBTAG00000010745;ENSBTAG00000019964;ENSBTAG00000011943;ENSBTAG00000021543;ENSBTAG00000015433;ENSBTAG00000015325
GO:0034704	e	calcium channel complex	13/1925	51/19994	0.000847	1	1	1	0.868	cellular_component	ENSBTAG00000000589;ENSBTAG00000002297;ENSBTAG00000006999;ENSBTAG00000010865;ENSBTAG00000001796;ENSBTAG00000009835;ENSBTAG00000007882;ENSBTAG00000003876;ENSBTAG00000010026;ENSBTAG00000014828;ENSBTAG00000001933;ENSBTAG00000007509;ENSBTAG00000019964
GO:0050885	e	neuromuscular process controlling balance	12/1925	45/19994	0.000861	1	1	1	0.87	biological_process	ENSBTAG00000010244;ENSBTAG00000001305;ENSBTAG00000012653;ENSBTAG00000018817;ENSBTAG00000017753;ENSBTAG00000014828;ENSBTAG00000013107;ENSBTAG00000047681;ENSBTAG00000021829;ENSBTAG00000018777;ENSBTAG00000013300;ENSBTAG00000019097
GO:0051128	e	regulation of cellular component organization	146/1925	1166/19994	0.000863	1	1	1	0.87	biological_process	ENSBTAG00000026851;ENSBTAG00000034373;ENSBTAG00000017512;ENSBTAG00000007802;ENSBTAG00000014645;ENSBTAG00000013369;ENSBTAG00000027569;ENSBTAG00000014357;ENSBTAG00000004472;ENSBTAG00000010452;ENSBTAG00000011215;ENSBTAG00000011851;ENSBTAG00000000700;ENSBTAG00000000625;ENSBTAG00000012025;ENSBTAG00000008719;ENSBTAG00000008717;ENSBTAG00000008571;ENSBTAG00000008579;ENSBTAG00000038190;ENSBTAG00000006291;…
GO:0048858	e	cell projection morphogenesis	28/1925	154/19994	0.000878	1	1	1	0.872	biological_process	ENSBTAG00000004472;ENSBTAG00000011851;ENSBTAG00000000700;ENSBTAG00000019866;ENSBTAG00000019121;ENSBTAG00000012005;ENSBTAG00000014543;ENSBTAG00000012939;ENSBTAG00000018851;ENSBTAG00000020709;ENSBTAG00000009520;ENSBTAG00000005313;ENSBTAG00000010649;ENSBTAG00000016512;ENSBTAG00000018130;ENSBTAG00000001483;ENSBTAG00000010030;ENSBTAG00000002774;ENSBTAG00000019290;ENSBTAG00000014828;ENSBTAG00000010977;…
GO:0015079	e	potassium ion transmembrane transporter activity	23/1925	118/19994	0.00088	1	1	1	0.874	molecular_function	ENSBTAG00000018975;ENSBTAG00000004078;ENSBTAG00000040496;ENSBTAG00000008710;ENSBTAG00000012798;ENSBTAG00000017500;ENSBTAG00000016613;ENSBTAG00000019277;ENSBTAG00000018193;ENSBTAG00000020061;ENSBTAG00000045598;ENSBTAG00000008322;ENSBTAG00000002205;ENSBTAG00000018465;ENSBTAG00000020725;ENSBTAG00000018249;ENSBTAG00000011882;ENSBTAG00000001246;ENSBTAG00000031654;ENSBTAG00000013300;ENSBTAG00000047879;…
GO:0097306	e	cellular response to alcohol	9/1925	28/19994	0.000883	1	1	1	0.874	biological_process	ENSBTAG00000015904;ENSBTAG00000005578;ENSBTAG00000005339;ENSBTAG00000011628;ENSBTAG00000014182;ENSBTAG00000002216;ENSBTAG00000006208;ENSBTAG00000017685;ENSBTAG00000020614
GO:0090205	e	positive regulation of cholesterol metabolic process	3/1925	3/19994	0.000891	1	1	1	0.876	biological_process	ENSBTAG00000005198;ENSBTAG00000021272;ENSBTAG00000007884
GO:0005220	e	inositol 1,4,5-trisphosphate-sensitive calcium-release channel activity	3/1925	3/19994	0.000891	1	1	1	0.876	molecular_function	ENSBTAG00000020455;ENSBTAG00000013245;ENSBTAG00000002313
GO:0045542	e	positive regulation of cholesterol biosynthetic process	3/1925	3/19994	0.000891	1	1	1	0.876	biological_process	ENSBTAG00000005198;ENSBTAG00000021272;ENSBTAG00000007884
GO:0045179	e	apical cortex	3/1925	3/19994	0.000891	1	1	1	0.876	cellular_component	ENSBTAG00000013247;ENSBTAG00000006504;ENSBTAG00000014119
GO:0048878	e	chemical homeostasis	63/1925	433/19994	0.000926	1	1	1	0.974	biological_process	ENSBTAG00000003711;ENSBTAG00000000286;ENSBTAG00000004078;ENSBTAG00000020921;ENSBTAG00000015582;ENSBTAG00000015904;ENSBTAG00000010620;ENSBTAG00000002297;ENSBTAG00000010992;ENSBTAG00000019592;ENSBTAG00000006999;ENSBTAG00000005479;ENSBTAG00000022699;ENSBTAG00000006161;ENSBTAG00000013245;ENSBTAG00000008766;ENSBTAG00000014553;ENSBTAG00000047561;ENSBTAG00000016414;ENSBTAG00000017942;ENSBTAG00000045598;…
GO:0051568	e	histone H3-K4 methylation	7/1925	18/19994	0.000928	1	1	1	0.974	biological_process	ENSBTAG00000014429;ENSBTAG00000018898;ENSBTAG00000018310;ENSBTAG00000002345;ENSBTAG00000015566;ENSBTAG00000024199;ENSBTAG00000002763
GO:0050974	e	detection of mechanical stimulus involved in sensory perception	7/1925	18/19994	0.000928	1	1	1	0.974	biological_process	ENSBTAG00000011851;ENSBTAG00000008717;ENSBTAG00000025200;ENSBTAG00000001305;ENSBTAG00000018811;ENSBTAG00000000219;ENSBTAG00000011598
GO:0070509	e	calcium ion import	8/1925	23/19994	0.00095	1	1	1	0.978	biological_process	ENSBTAG00000007766;ENSBTAG00000013861;ENSBTAG00000009835;ENSBTAG00000007882;ENSBTAG00000003876;ENSBTAG00000010026;ENSBTAG00000014828;ENSBTAG00000014809
GO:0055117	e	regulation of cardiac muscle contraction	8/1925	23/19994	0.00095	1	1	1	0.978	biological_process	ENSBTAG00000031632;ENSBTAG00000022699;ENSBTAG00000017764;ENSBTAG00000040253;ENSBTAG00000046911;ENSBTAG00000011500;ENSBTAG00000024888;ENSBTAG00000012441
GO:0015662	e	ATPase activity, coupled to transmembrane movement of ions, phosphorylative mechanism	8/1925	23/19994	0.00095	1	1	1	0.978	molecular_function	ENSBTAG00000013513;ENSBTAG00000009552;ENSBTAG00000014553;ENSBTAG00000045598;ENSBTAG00000001305;ENSBTAG00000001246;ENSBTAG00000000520;ENSBTAG00000010551
GO:0050789	e	regulation of biological process	880/1925	8432/19994	0.000961	1	1	1	0.978	biological_process	ENSBTAG00000012498;ENSBTAG00000026851;ENSBTAG00000007246;ENSBTAG00000012361;ENSBTAG00000046308;ENSBTAG00000038180;ENSBTAG00000034373;ENSBTAG00000007808;ENSBTAG00000017512;ENSBTAG00000007802;ENSBTAG00000006280;ENSBTAG00000014645;ENSBTAG00000020155;ENSBTAG00000021378;ENSBTAG00000001629;ENSBTAG00000013369;ENSBTAG00000021553;ENSBTAG00000014426;ENSBTAG00000014429;ENSBTAG00000021156;ENSBTAG00000027569;…
GO:0044087	e	regulation of cellular component biogenesis	51/1925	334/19994	0.000975	1	1	1	0.978	biological_process	ENSBTAG00000017512;ENSBTAG00000007802;ENSBTAG00000010452;ENSBTAG00000000625;ENSBTAG00000008719;ENSBTAG00000008571;ENSBTAG00000008579;ENSBTAG00000013227;ENSBTAG00000025200;ENSBTAG00000019686;ENSBTAG00000007821;ENSBTAG00000022699;ENSBTAG00000012004;ENSBTAG00000007964;ENSBTAG00000020126;ENSBTAG00000008585;ENSBTAG00000013749;ENSBTAG00000018996;ENSBTAG00000047561;ENSBTAG00000008938;ENSBTAG00000008403;…
GO:0051960	e	regulation of nervous system development	56/1925	374/19994	0.000977	1	1	1	0.978	biological_process	ENSBTAG00000017512;ENSBTAG00000014645;ENSBTAG00000014357;ENSBTAG00000004472;ENSBTAG00000011851;ENSBTAG00000012025;ENSBTAG00000008717;ENSBTAG00000008571;ENSBTAG00000025200;ENSBTAG00000005827;ENSBTAG00000019866;ENSBTAG00000017232;ENSBTAG00000014543;ENSBTAG00000023806;ENSBTAG00000021427;ENSBTAG00000018307;ENSBTAG00000010671;ENSBTAG00000047561;ENSBTAG00000007766;ENSBTAG00000007780;ENSBTAG00000017767;…
GO:0007154	e	cell communication	53/1925	352/19994	0.00098	1	1	1	0.978	biological_process	ENSBTAG00000000575;ENSBTAG00000010856;ENSBTAG00000038662;ENSBTAG00000013990;ENSBTAG00000002297;ENSBTAG00000012584;ENSBTAG00000002883;ENSBTAG00000006161;ENSBTAG00000013536;ENSBTAG00000010865;ENSBTAG00000002252;ENSBTAG00000018996;ENSBTAG00000020634;ENSBTAG00000017146;ENSBTAG00000007766;ENSBTAG00000005198;ENSBTAG00000013657;ENSBTAG00000012413;ENSBTAG00000013861;ENSBTAG00000046911;ENSBTAG00000009835;…
GO:0016772	e	transferase activity, transferring phosphorus-containing groups	117/1925	907/19994	0.000998	1	1	1	0.978	molecular_function	ENSBTAG00000016869;ENSBTAG00000007937;ENSBTAG00000009845;ENSBTAG00000014426;ENSBTAG00000015773;ENSBTAG00000030674;ENSBTAG00000019933;ENSBTAG00000004092;ENSBTAG00000000286;ENSBTAG00000004078;ENSBTAG00000011851;ENSBTAG00000008719;ENSBTAG00000008710;ENSBTAG00000044119;ENSBTAG00000012798;ENSBTAG00000020921;ENSBTAG00000001164;ENSBTAG00000014367;ENSBTAG00000030669;ENSBTAG00000010195;ENSBTAG00000008143;…
GO:0031344	e	regulation of cell projection organization	36/1925	215/19994	0.001	1	1	1	0.978	biological_process	ENSBTAG00000017512;ENSBTAG00000014645;ENSBTAG00000014357;ENSBTAG00000010452;ENSBTAG00000011851;ENSBTAG00000008719;ENSBTAG00000008571;ENSBTAG00000019866;ENSBTAG00000012004;ENSBTAG00000017232;ENSBTAG00000020126;ENSBTAG00000014543;ENSBTAG00000023806;ENSBTAG00000013749;ENSBTAG00000018307;ENSBTAG00000047561;ENSBTAG00000007766;ENSBTAG00000007780;ENSBTAG00000031001;ENSBTAG00000005339;ENSBTAG00000011249;…
GO:0005088	e	Ras guanyl-nucleotide exchange factor activity	21/1925	102/19994	0.00101	1	1	1	0.978	molecular_function	ENSBTAG00000012361;ENSBTAG00000017850;ENSBTAG00000022169;ENSBTAG00000031575;ENSBTAG00000002640;ENSBTAG00000013245;ENSBTAG00000008585;ENSBTAG00000015609;ENSBTAG00000006561;ENSBTAG00000006789;ENSBTAG00000010395;ENSBTAG00000010394;ENSBTAG00000018711;ENSBTAG00000008006;ENSBTAG00000014030;ENSBTAG00000012505;ENSBTAG00000009679;ENSBTAG00000017812;ENSBTAG00000003610;ENSBTAG00000019545;ENSBTAG00000023843
GO:0005829	e	cytosol	110/1925	844/19994	0.00101	1	1	1	0.98	cellular_component	ENSBTAG00000038321;ENSBTAG00000017512;ENSBTAG00000017195;ENSBTAG00000021378;ENSBTAG00000030775;ENSBTAG00000001579;ENSBTAG00000003955;ENSBTAG00000009715;ENSBTAG00000002531;ENSBTAG00000026199;ENSBTAG00000000700;ENSBTAG00000008717;ENSBTAG00000044119;ENSBTAG00000007120;ENSBTAG00000016296;ENSBTAG00000006291;ENSBTAG00000020922;ENSBTAG00000005578;ENSBTAG00000010620;ENSBTAG00000019851;ENSBTAG00000018318;…
GO:0003707	e	steroid hormone receptor activity	13/1925	52/19994	0.00103	1	1	1	0.98	molecular_function	ENSBTAG00000017851;ENSBTAG00000015904;ENSBTAG00000007592;ENSBTAG00000016414;ENSBTAG00000012285;ENSBTAG00000025494;ENSBTAG00000011518;ENSBTAG00000012500;ENSBTAG00000010745;ENSBTAG00000008063;ENSBTAG00000027182;ENSBTAG00000010681;ENSBTAG00000017802
GO:0032956	e	regulation of actin cytoskeleton organization	29/1925	161/19994	0.00106	1	1	1	0.98	biological_process	ENSBTAG00000008719;ENSBTAG00000019044;ENSBTAG00000019686;ENSBTAG00000007821;ENSBTAG00000022699;ENSBTAG00000007964;ENSBTAG00000008585;ENSBTAG00000013749;ENSBTAG00000018996;ENSBTAG00000007766;ENSBTAG00000005190;ENSBTAG00000005665;ENSBTAG00000004554;ENSBTAG00000016620;ENSBTAG00000008036;ENSBTAG00000008631;ENSBTAG00000007725;ENSBTAG00000021656;ENSBTAG00000010223;ENSBTAG00000016515;ENSBTAG00000021933;…
GO:0010810	e	regulation of cell-substrate adhesion	21/1925	103/19994	0.00106	1	1	1	0.982	biological_process	ENSBTAG00000034373;ENSBTAG00000008579;ENSBTAG00000011034;ENSBTAG00000047561;ENSBTAG00000011818;ENSBTAG00000008403;ENSBTAG00000005190;ENSBTAG00000005339;ENSBTAG00000044033;ENSBTAG00000016515;ENSBTAG00000030599;ENSBTAG00000021933;ENSBTAG00000009665;ENSBTAG00000018236;ENSBTAG00000002626;ENSBTAG00000015414;ENSBTAG00000019595;ENSBTAG00000019302;ENSBTAG00000006811;ENSBTAG00000022799;ENSBTAG00000020614
GO:0015277	e	kainate selective glutamate receptor activity	4/1925	6/19994	0.0011	1	1	1	0.982	molecular_function	ENSBTAG00000017146;ENSBTAG00000033153;ENSBTAG00000034854;ENSBTAG00000009269
GO:0045792	e	negative regulation of cell size	4/1925	6/19994	0.0011	1	1	1	0.982	biological_process	ENSBTAG00000015341;ENSBTAG00000022699;ENSBTAG00000005190;ENSBTAG00000015325
GO:0048869	e	cellular developmental process	189/1925	1572/19994	0.00113	1	1	1	0.984	biological_process	ENSBTAG00000008944;ENSBTAG00000007246;ENSBTAG00000046308;ENSBTAG00000007808;ENSBTAG00000020155;ENSBTAG00000017195;ENSBTAG00000001086;ENSBTAG00000000977;ENSBTAG00000017731;ENSBTAG00000003711;ENSBTAG00000003719;ENSBTAG00000004472;ENSBTAG00000018303;ENSBTAG00000011851;ENSBTAG00000000700;ENSBTAG00000012025;ENSBTAG00000017851;ENSBTAG00000008376;ENSBTAG00000013990;ENSBTAG00000011034;ENSBTAG00000018898;…
GO:0044444	e	cytoplasmic part	534/1925	4932/19994	0.00114	1	1	1	0.984	cellular_component	ENSBTAG00000039851;ENSBTAG00000039855;ENSBTAG00000038321;ENSBTAG00000017512;ENSBTAG00000017195;ENSBTAG00000021378;ENSBTAG00000016869;ENSBTAG00000030775;ENSBTAG00000016918;ENSBTAG00000001579;ENSBTAG00000000977;ENSBTAG00000004891;ENSBTAG00000030674;ENSBTAG00000004476;ENSBTAG00000003719;ENSBTAG00000004472;ENSBTAG00000003955;ENSBTAG00000009715;ENSBTAG00000000286;ENSBTAG00000000024;ENSBTAG00000002531;…
GO:0005912	e	adherens junction	27/1925	149/19994	0.00117	1	1	1	0.984	cellular_component	ENSBTAG00000007246;ENSBTAG00000001086;ENSBTAG00000000700;ENSBTAG00000033190;ENSBTAG00000013187;ENSBTAG00000024015;ENSBTAG00000003418;ENSBTAG00000003667;ENSBTAG00000014182;ENSBTAG00000010002;ENSBTAG00000012897;ENSBTAG00000017970;ENSBTAG00000018255;ENSBTAG00000012464;ENSBTAG00000011154;ENSBTAG00000025450;ENSBTAG00000007841;ENSBTAG00000018236;ENSBTAG00000012441;ENSBTAG00000015414;ENSBTAG00000010402;…
GO:0004177	e	aminopeptidase activity	9/1925	29/19994	0.00117	1	1	1	0.984	molecular_function	ENSBTAG00000010992;ENSBTAG00000016415;ENSBTAG00000013726;ENSBTAG00000031941;ENSBTAG00000010345;ENSBTAG00000004438;ENSBTAG00000016881;ENSBTAG00000019944;ENSBTAG00000016004
GO:0030553	e	cGMP binding	6/1925	14/19994	0.0012	1	1	1	0.984	molecular_function	ENSBTAG00000008419;ENSBTAG00000000354;ENSBTAG00000016396;ENSBTAG00000002205;ENSBTAG00000020725;ENSBTAG00000024888
GO:0015278	e	calcium-release channel activity	6/1925	14/19994	0.0012	1	1	1	0.984	molecular_function	ENSBTAG00000020455;ENSBTAG00000006999;ENSBTAG00000013245;ENSBTAG00000002313;ENSBTAG00000025642;ENSBTAG00000019967
GO:0016477	e	cell migration	62/1925	430/19994	0.00121	1	1	1	0.986	biological_process	ENSBTAG00000034373;ENSBTAG00000017512;ENSBTAG00000014645;ENSBTAG00000027569;ENSBTAG00000010452;ENSBTAG00000011851;ENSBTAG00000000700;ENSBTAG00000013227;ENSBTAG00000014367;ENSBTAG00000010195;ENSBTAG00000001173;ENSBTAG00000031575;ENSBTAG00000019866;ENSBTAG00000005888;ENSBTAG00000006161;ENSBTAG00000010228;ENSBTAG00000009984;ENSBTAG00000018307;ENSBTAG00000017604;ENSBTAG00000010671;ENSBTAG00000047561;…
GO:0005887	e	integral component of plasma membrane	39/1925	239/19994	0.00122	1	1	1	0.986	cellular_component	ENSBTAG00000046938;ENSBTAG00000001981;ENSBTAG00000046328;ENSBTAG00000001173;ENSBTAG00000003202;ENSBTAG00000013245;ENSBTAG00000003054;ENSBTAG00000020119;ENSBTAG00000013109;ENSBTAG00000013736;ENSBTAG00000039197;ENSBTAG00000013241;ENSBTAG00000001814;ENSBTAG00000006043;ENSBTAG00000015996;ENSBTAG00000019636;ENSBTAG00000013861;ENSBTAG00000015298;ENSBTAG00000005313;ENSBTAG00000010647;ENSBTAG00000020510;…
GO:0016773	e	phosphotransferase activity, alcohol group as acceptor	89/1925	662/19994	0.00125	1	1	1	0.986	molecular_function	ENSBTAG00000009845;ENSBTAG00000014426;ENSBTAG00000019933;ENSBTAG00000000286;ENSBTAG00000004078;ENSBTAG00000011851;ENSBTAG00000008719;ENSBTAG00000008710;ENSBTAG00000044119;ENSBTAG00000012798;ENSBTAG00000020921;ENSBTAG00000014367;ENSBTAG00000030669;ENSBTAG00000010195;ENSBTAG00000008143;ENSBTAG00000008963;ENSBTAG00000019465;ENSBTAG00000020048;ENSBTAG00000019866;ENSBTAG00000032234;ENSBTAG00000002640;…
GO:0048167	e	regulation of synaptic plasticity	17/1925	77/19994	0.00129	1	1	1	0.986	biological_process	ENSBTAG00000014645;ENSBTAG00000008717;ENSBTAG00000019044;ENSBTAG00000017222;ENSBTAG00000013245;ENSBTAG00000007766;ENSBTAG00000033153;ENSBTAG00000007725;ENSBTAG00000001305;ENSBTAG00000010647;ENSBTAG00000012653;ENSBTAG00000012500;ENSBTAG00000000219;ENSBTAG00000016751;ENSBTAG00000020975;ENSBTAG00000047855;ENSBTAG00000020087
GO:0009582	e	detection of abiotic stimulus	17/1925	77/19994	0.00129	1	1	1	0.986	biological_process	ENSBTAG00000011851;ENSBTAG00000008717;ENSBTAG00000002297;ENSBTAG00000025200;ENSBTAG00000024493;ENSBTAG00000015996;ENSBTAG00000000442;ENSBTAG00000002205;ENSBTAG00000008318;ENSBTAG00000001305;ENSBTAG00000018811;ENSBTAG00000020725;ENSBTAG00000000219;ENSBTAG00000012693;ENSBTAG00000017685;ENSBTAG00000015210;ENSBTAG00000011598
GO:1901888	e	regulation of cell junction assembly	10/1925	35/19994	0.00129	1	1	1	0.986	biological_process	ENSBTAG00000008579;ENSBTAG00000013227;ENSBTAG00000047561;ENSBTAG00000008403;ENSBTAG00000005190;ENSBTAG00000005339;ENSBTAG00000016515;ENSBTAG00000018236;ENSBTAG00000002626;ENSBTAG00000006811
GO:0048588	e	developmental cell growth	8/1925	24/19994	0.00131	1	1	1	0.986	biological_process	ENSBTAG00000014429;ENSBTAG00000019866;ENSBTAG00000023806;ENSBTAG00000007592;ENSBTAG00000018307;ENSBTAG00000017746;ENSBTAG00000018817;ENSBTAG00000017753
GO:1900181	e	negative regulation of protein localization to nucleus	12/1925	47/19994	0.00131	1	1	1	0.986	biological_process	ENSBTAG00000006291;ENSBTAG00000013227;ENSBTAG00000008419;ENSBTAG00000005275;ENSBTAG00000021068;ENSBTAG00000008010;ENSBTAG00000007256;ENSBTAG00000010745;ENSBTAG00000019964;ENSBTAG00000021543;ENSBTAG00000015433;ENSBTAG00000015325
GO:0015629	e	actin cytoskeleton	21/1925	106/19994	0.00132	1	1	1	0.986	cellular_component	ENSBTAG00000001086;ENSBTAG00000000700;ENSBTAG00000019044;ENSBTAG00000002474;ENSBTAG00000021602;ENSBTAG00000005665;ENSBTAG00000010244;ENSBTAG00000003667;ENSBTAG00000018270;ENSBTAG00000014182;ENSBTAG00000000052;ENSBTAG00000021867;ENSBTAG00000012464;ENSBTAG00000020407;ENSBTAG00000019181;ENSBTAG00000002626;ENSBTAG00000031669;ENSBTAG00000017685;ENSBTAG00000025868;ENSBTAG00000015926;ENSBTAG00000022009
GO:1901681	e	sulfur compound binding	24/1925	128/19994	0.00134	1	1	1	0.988	molecular_function	ENSBTAG00000008717;ENSBTAG00000021957;ENSBTAG00000008708;ENSBTAG00000005479;ENSBTAG00000018431;ENSBTAG00000003718;ENSBTAG00000001535;ENSBTAG00000047561;ENSBTAG00000005198;ENSBTAG00000000253;ENSBTAG00000012413;ENSBTAG00000015996;ENSBTAG00000004630;ENSBTAG00000015066;ENSBTAG00000011741;ENSBTAG00000033679;ENSBTAG00000012866;ENSBTAG00000017753;ENSBTAG00000008505;ENSBTAG00000020406;ENSBTAG00000014809;…
GO:0005217	e	intracellular ligand-gated ion channel activity	7/1925	19/19994	0.00135	1	1	1	0.988	molecular_function	ENSBTAG00000020455;ENSBTAG00000006999;ENSBTAG00000013245;ENSBTAG00000002313;ENSBTAG00000002205;ENSBTAG00000025642;ENSBTAG00000020725
GO:0042490	e	mechanoreceptor differentiation	7/1925	19/19994	0.00135	1	1	1	0.988	biological_process	ENSBTAG00000010659;ENSBTAG00000010223;ENSBTAG00000010647;ENSBTAG00000018817;ENSBTAG00000016751;ENSBTAG00000013300;ENSBTAG00000015326
GO:0048841	e	regulation of axon extension involved in axon guidance	5/1925	10/19994	0.00137	1	1	1	0.99	biological_process	ENSBTAG00000019866;ENSBTAG00000014543;ENSBTAG00000018307;ENSBTAG00000047561;ENSBTAG00000031001
GO:0000160	e	phosphorelay signal transduction system	5/1925	10/19994	0.00137	1	1	1	0.99	biological_process	ENSBTAG00000004078;ENSBTAG00000008710;ENSBTAG00000012798;ENSBTAG00000015909;ENSBTAG00000019277
GO:0048583	e	regulation of response to stimulus	234/1925	2003/19994	0.00138	1	1	1	0.99	biological_process	ENSBTAG00000007246;ENSBTAG00000012361;ENSBTAG00000034373;ENSBTAG00000007802;ENSBTAG00000014645;ENSBTAG00000021378;ENSBTAG00000013369;ENSBTAG00000014429;ENSBTAG00000016918;ENSBTAG00000001579;ENSBTAG00000005120;ENSBTAG00000000977;ENSBTAG00000012969;ENSBTAG00000005704;ENSBTAG00000005410;ENSBTAG00000004472;ENSBTAG00000010529;ENSBTAG00000000753;ENSBTAG00000046900;ENSBTAG00000004275;ENSBTAG00000011851;…
GO:0009581	e	detection of external stimulus	17/1925	78/19994	0.00139	1	1	1	0.99	biological_process	ENSBTAG00000011851;ENSBTAG00000008717;ENSBTAG00000002297;ENSBTAG00000025200;ENSBTAG00000024493;ENSBTAG00000015996;ENSBTAG00000000442;ENSBTAG00000002205;ENSBTAG00000008318;ENSBTAG00000001305;ENSBTAG00000018811;ENSBTAG00000020725;ENSBTAG00000000219;ENSBTAG00000012693;ENSBTAG00000017685;ENSBTAG00000015210;ENSBTAG00000011598
GO:0016887	e	ATPase activity	46/1925	298/19994	0.00141	1	1	1	0.99	molecular_function	ENSBTAG00000047794;ENSBTAG00000013513;ENSBTAG00000020922;ENSBTAG00000000290;ENSBTAG00000003038;ENSBTAG00000009552;ENSBTAG00000008605;ENSBTAG00000022185;ENSBTAG00000020126;ENSBTAG00000005997;ENSBTAG00000010867;ENSBTAG00000014553;ENSBTAG00000020482;ENSBTAG00000045598;ENSBTAG00000000920;ENSBTAG00000015666;ENSBTAG00000015191;ENSBTAG00000021272;ENSBTAG00000002117;ENSBTAG00000001305;ENSBTAG00000040477;…
GO:0045893	e	positive regulation of transcription, DNA-templated	144/1925	1161/19994	0.00145	1	1	1	0.99	biological_process	ENSBTAG00000046308;ENSBTAG00000034373;ENSBTAG00000007802;ENSBTAG00000014429;ENSBTAG00000017731;ENSBTAG00000004896;ENSBTAG00000003711;ENSBTAG00000021943;ENSBTAG00000021943;ENSBTAG00000017986;ENSBTAG00000017851;ENSBTAG00000013990;ENSBTAG00000020921;ENSBTAG00000020921;ENSBTAG00000015904;ENSBTAG00000005578;ENSBTAG00000005578;ENSBTAG00000018310;ENSBTAG00000018310;ENSBTAG00000015016;ENSBTAG00000015016;…
GO:1902494	e	catalytic complex	120/1925	941/19994	0.00148	1	1	1	0.99	cellular_component	ENSBTAG00000016869;ENSBTAG00000014426;ENSBTAG00000014429;ENSBTAG00000009427;ENSBTAG00000001579;ENSBTAG00000005410;ENSBTAG00000004472;ENSBTAG00000000286;ENSBTAG00000004073;ENSBTAG00000004078;ENSBTAG00000026199;ENSBTAG00000012564;ENSBTAG00000047794;ENSBTAG00000008710;ENSBTAG00000012798;ENSBTAG00000016296;ENSBTAG00000005578;ENSBTAG00000014367;ENSBTAG00000009541;ENSBTAG00000019851;ENSBTAG00000003034;…
GO:0004713	e	protein tyrosine kinase activity	23/1925	120/19994	0.0015	1	1	1	0.99	molecular_function	ENSBTAG00000011851;ENSBTAG00000019866;ENSBTAG00000006161;ENSBTAG00000020904;ENSBTAG00000003054;ENSBTAG00000012103;ENSBTAG00000008938;ENSBTAG00000011628;ENSBTAG00000005049;ENSBTAG00000005313;ENSBTAG00000010647;ENSBTAG00000007256;ENSBTAG00000020510;ENSBTAG00000010030;ENSBTAG00000020034;ENSBTAG00000044111;ENSBTAG00000010682;ENSBTAG00000012695;ENSBTAG00000003147;ENSBTAG00000010543;ENSBTAG00000012312;…
GO:0043401	e	steroid hormone mediated signaling pathway	13/1925	54/19994	0.0015	1	1	1	0.99	biological_process	ENSBTAG00000017851;ENSBTAG00000015904;ENSBTAG00000007592;ENSBTAG00000016414;ENSBTAG00000012285;ENSBTAG00000025494;ENSBTAG00000011518;ENSBTAG00000012500;ENSBTAG00000010745;ENSBTAG00000008063;ENSBTAG00000027182;ENSBTAG00000010681;ENSBTAG00000017802
GO:0048646	e	anatomical structure formation involved in morphogenesis	72/1925	520/19994	0.00152	1	1	1	0.99	biological_process	ENSBTAG00000007245;ENSBTAG00000034373;ENSBTAG00000021553;ENSBTAG00000001086;ENSBTAG00000003711;ENSBTAG00000010529;ENSBTAG00000000700;ENSBTAG00000013990;ENSBTAG00000015904;ENSBTAG00000014367;ENSBTAG00000003034;ENSBTAG00000014512;ENSBTAG00000007821;ENSBTAG00000001173;ENSBTAG00000005827;ENSBTAG00000019121;ENSBTAG00000022699;ENSBTAG00000013242;ENSBTAG00000009987;ENSBTAG00000023806;ENSBTAG00000018603;…
GO:0019213	e	deacetylase activity	9/1925	30/19994	0.00153	1	1	1	0.99	molecular_function	ENSBTAG00000003131;ENSBTAG00000017181;ENSBTAG00000011865;ENSBTAG00000011000;ENSBTAG00000007208;ENSBTAG00000017764;ENSBTAG00000013273;ENSBTAG00000014023;ENSBTAG00000046092
GO:0010975	e	regulation of neuron projection development	30/1925	172/19994	0.00156	1	1	1	0.99	biological_process	ENSBTAG00000017512;ENSBTAG00000014645;ENSBTAG00000014357;ENSBTAG00000011851;ENSBTAG00000008571;ENSBTAG00000019866;ENSBTAG00000017232;ENSBTAG00000014543;ENSBTAG00000023806;ENSBTAG00000018307;ENSBTAG00000047561;ENSBTAG00000007766;ENSBTAG00000007780;ENSBTAG00000031001;ENSBTAG00000005339;ENSBTAG00000011249;ENSBTAG00000012137;ENSBTAG00000005313;ENSBTAG00000010647;ENSBTAG00000018463;ENSBTAG00000012653;…
GO:0031253	e	cell projection membrane	26/1925	144/19994	0.00157	1	1	1	0.99	cellular_component	ENSBTAG00000007808;ENSBTAG00000010452;ENSBTAG00000006995;ENSBTAG00000000354;ENSBTAG00000003202;ENSBTAG00000020126;ENSBTAG00000022044;ENSBTAG00000024493;ENSBTAG00000000668;ENSBTAG00000013736;ENSBTAG00000003418;ENSBTAG00000001796;ENSBTAG00000002205;ENSBTAG00000015249;ENSBTAG00000005800;ENSBTAG00000010977;ENSBTAG00000025450;ENSBTAG00000018236;ENSBTAG00000002631;ENSBTAG00000017871;ENSBTAG00000009851;…
GO:0044089	e	positive regulation of cellular component biogenesis	30/1925	173/19994	0.00162	1	1	1	0.992	biological_process	ENSBTAG00000017512;ENSBTAG00000007802;ENSBTAG00000008571;ENSBTAG00000025200;ENSBTAG00000019686;ENSBTAG00000007821;ENSBTAG00000012004;ENSBTAG00000007964;ENSBTAG00000008585;ENSBTAG00000013749;ENSBTAG00000047561;ENSBTAG00000008938;ENSBTAG00000008403;ENSBTAG00000005190;ENSBTAG00000005339;ENSBTAG00000044106;ENSBTAG00000005313;ENSBTAG00000005029;ENSBTAG00000021933;ENSBTAG00000018806;ENSBTAG00000007992;…
GO:2001239	e	regulation of extrinsic apoptotic signaling pathway in absence of ligand	10/1925	36/19994	0.00163	1	1	1	0.992	biological_process	ENSBTAG00000013227;ENSBTAG00000019851;ENSBTAG00000020904;ENSBTAG00000014182;ENSBTAG00000002912;ENSBTAG00000015894;ENSBTAG00000010785;ENSBTAG00000001136;ENSBTAG00000019302;ENSBTAG00000013155
GO:0005913	e	cell-cell adherens junction	11/1925	42/19994	0.00164	1	1	1	0.992	cellular_component	ENSBTAG00000033190;ENSBTAG00000013187;ENSBTAG00000024015;ENSBTAG00000003667;ENSBTAG00000014182;ENSBTAG00000017970;ENSBTAG00000018255;ENSBTAG00000012441;ENSBTAG00000010402;ENSBTAG00000017685;ENSBTAG00000014991
GO:0045595	e	regulation of cell differentiation	118/1925	926/19994	0.00166	1	1	1	0.992	biological_process	ENSBTAG00000017512;ENSBTAG00000014645;ENSBTAG00000013369;ENSBTAG00000005120;ENSBTAG00000005704;ENSBTAG00000014357;ENSBTAG00000004472;ENSBTAG00000011851;ENSBTAG00000012025;ENSBTAG00000008717;ENSBTAG00000008571;ENSBTAG00000008579;ENSBTAG00000038190;ENSBTAG00000006747;ENSBTAG00000013227;ENSBTAG00000015904;ENSBTAG00000014367;ENSBTAG00000018310;ENSBTAG00000019686;ENSBTAG00000019866;ENSBTAG00000018185;…
GO:0009612	e	response to mechanical stimulus	17/1925	80/19994	0.00168	1	1	1	0.992	biological_process	ENSBTAG00000011851;ENSBTAG00000008717;ENSBTAG00000008419;ENSBTAG00000025200;ENSBTAG00000012103;ENSBTAG00000001305;ENSBTAG00000018811;ENSBTAG00000009816;ENSBTAG00000000219;ENSBTAG00000017804;ENSBTAG00000012693;ENSBTAG00000015312;ENSBTAG00000010785;ENSBTAG00000021566;ENSBTAG00000017685;ENSBTAG00000015210;ENSBTAG00000011598
GO:0006813	e	potassium ion transport	23/1925	122/19994	0.00169	1	1	1	0.992	biological_process	ENSBTAG00000018975;ENSBTAG00000040496;ENSBTAG00000008710;ENSBTAG00000012798;ENSBTAG00000017500;ENSBTAG00000016613;ENSBTAG00000019277;ENSBTAG00000018193;ENSBTAG00000020061;ENSBTAG00000005190;ENSBTAG00000008322;ENSBTAG00000002688;ENSBTAG00000002205;ENSBTAG00000000983;ENSBTAG00000020725;ENSBTAG00000018249;ENSBTAG00000001246;ENSBTAG00000031654;ENSBTAG00000013300;ENSBTAG00000047879;ENSBTAG00000010145;…
GO:0043412	e	macromolecule modification	219/1925	1867/19994	0.00172	1	1	1	0.992	biological_process	ENSBTAG00000021553;ENSBTAG00000014426;ENSBTAG00000014429;ENSBTAG00000009427;ENSBTAG00000019933;ENSBTAG00000004078;ENSBTAG00000011851;ENSBTAG00000012564;ENSBTAG00000035007;ENSBTAG00000018973;ENSBTAG00000008718;ENSBTAG00000008719;ENSBTAG00000008710;ENSBTAG00000025403;ENSBTAG00000044119;ENSBTAG00000012798;ENSBTAG00000006291;ENSBTAG00000017181;ENSBTAG00000020921;ENSBTAG00000018898;ENSBTAG00000005578;…
GO:0045664	e	regulation of neuron differentiation	42/1925	270/19994	0.00173	1	1	1	0.992	biological_process	ENSBTAG00000017512;ENSBTAG00000014645;ENSBTAG00000014357;ENSBTAG00000011851;ENSBTAG00000012025;ENSBTAG00000008571;ENSBTAG00000019866;ENSBTAG00000017232;ENSBTAG00000014543;ENSBTAG00000023806;ENSBTAG00000018307;ENSBTAG00000010671;ENSBTAG00000047561;ENSBTAG00000007766;ENSBTAG00000007780;ENSBTAG00000031001;ENSBTAG00000005339;ENSBTAG00000011249;ENSBTAG00000012137;ENSBTAG00000005313;ENSBTAG00000010647;…
GO:0010769	e	regulation of cell morphogenesis involved in differentiation	28/1925	160/19994	0.00174	1	1	1	0.992	biological_process	ENSBTAG00000017512;ENSBTAG00000014645;ENSBTAG00000014357;ENSBTAG00000008571;ENSBTAG00000008579;ENSBTAG00000019866;ENSBTAG00000012004;ENSBTAG00000017232;ENSBTAG00000014543;ENSBTAG00000018307;ENSBTAG00000047561;ENSBTAG00000007766;ENSBTAG00000031001;ENSBTAG00000005339;ENSBTAG00000012137;ENSBTAG00000005313;ENSBTAG00000012653;ENSBTAG00000010030;ENSBTAG00000024269;ENSBTAG00000014828;ENSBTAG00000020975;…
GO:0030672	e	synaptic vesicle membrane	8/1925	25/19994	0.00176	1	1	1	0.992	cellular_component	ENSBTAG00000001981;ENSBTAG00000020260;ENSBTAG00000034693;ENSBTAG00000013537;ENSBTAG00000012939;ENSBTAG00000020636;ENSBTAG00000018833;ENSBTAG00000021318
GO:0042169	e	SH2 domain binding	8/1925	25/19994	0.00176	1	1	1	0.992	molecular_function	ENSBTAG00000015566;ENSBTAG00000043990;ENSBTAG00000008938;ENSBTAG00000005665;ENSBTAG00000014825;ENSBTAG00000009019;ENSBTAG00000014026;ENSBTAG00000012695
GO:0000226	e	microtubule cytoskeleton organization	32/1925	190/19994	0.00177	1	1	1	0.992	biological_process	ENSBTAG00000014645;ENSBTAG00000004472;ENSBTAG00000003215;ENSBTAG00000013436;ENSBTAG00000022699;ENSBTAG00000008585;ENSBTAG00000032782;ENSBTAG00000011032;ENSBTAG00000012601;ENSBTAG00000008934;ENSBTAG00000013271;ENSBTAG00000019822;ENSBTAG00000002117;ENSBTAG00000020709;ENSBTAG00000040477;ENSBTAG00000018130;ENSBTAG00000001483;ENSBTAG00000014119;ENSBTAG00000016038;ENSBTAG00000014479;ENSBTAG00000001028;…
GO:0003006	e	developmental process involved in reproduction	60/1925	417/19994	0.0018	1	1	1	0.992	biological_process	ENSBTAG00000017195;ENSBTAG00000014429;ENSBTAG00000017731;ENSBTAG00000000575;ENSBTAG00000003711;ENSBTAG00000003719;ENSBTAG00000008717;ENSBTAG00000017851;ENSBTAG00000012584;ENSBTAG00000003021;ENSBTAG00000006161;ENSBTAG00000015361;ENSBTAG00000009984;ENSBTAG00000003054;ENSBTAG00000007592;ENSBTAG00000006157;ENSBTAG00000017604;ENSBTAG00000000060;ENSBTAG00000047561;ENSBTAG00000016414;ENSBTAG00000012285;…
GO:0005089	e	Rho guanyl-nucleotide exchange factor activity	16/1925	72/19994	0.00182	1	1	1	0.992	molecular_function	ENSBTAG00000012361;ENSBTAG00000017850;ENSBTAG00000022169;ENSBTAG00000031575;ENSBTAG00000002640;ENSBTAG00000013245;ENSBTAG00000008585;ENSBTAG00000015609;ENSBTAG00000006789;ENSBTAG00000010395;ENSBTAG00000010394;ENSBTAG00000014030;ENSBTAG00000012505;ENSBTAG00000009679;ENSBTAG00000017812;ENSBTAG00000019545
GO:2001241	e	positive regulation of extrinsic apoptotic signaling pathway in absence of ligand	6/1925	15/19994	0.00184	1	1	1	0.992	biological_process	ENSBTAG00000019851;ENSBTAG00000020904;ENSBTAG00000014182;ENSBTAG00000002912;ENSBTAG00000015894;ENSBTAG00000010785
GO:0019228	e	neuronal action potential	7/1925	20/19994	0.0019	1	1	1	0.992	biological_process	ENSBTAG00000038180;ENSBTAG00000021941;ENSBTAG00000033153;ENSBTAG00000046911;ENSBTAG00000047979;ENSBTAG00000004770;ENSBTAG00000013300
GO:0017124	e	SH3 domain binding	14/1925	62/19994	0.00194	1	1	1	0.992	molecular_function	ENSBTAG00000017512;ENSBTAG00000030257;ENSBTAG00000008147;ENSBTAG00000019044;ENSBTAG00000043990;ENSBTAG00000015066;ENSBTAG00000020034;ENSBTAG00000016355;ENSBTAG00000020407;ENSBTAG00000019181;ENSBTAG00000012444;ENSBTAG00000003610;ENSBTAG00000003490;ENSBTAG00000012141
GO:0060249	e	anatomical structure homeostasis	25/1925	139/19994	0.0021	1	1	1	0.996	biological_process	ENSBTAG00000013369;ENSBTAG00000003711;ENSBTAG00000000286;ENSBTAG00000026199;ENSBTAG00000030669;ENSBTAG00000010992;ENSBTAG00000021953;ENSBTAG00000022699;ENSBTAG00000000837;ENSBTAG00000000060;ENSBTAG00000047561;ENSBTAG00000008938;ENSBTAG00000008631;ENSBTAG00000000442;ENSBTAG00000008318;ENSBTAG00000019497;ENSBTAG00000017019;ENSBTAG00000009816;ENSBTAG00000000500;ENSBTAG00000004347;ENSBTAG00000000267;…
GO:1902589	e	single-organism organelle organization	135/1925	1091/19994	0.00217	1	1	1	0.996	biological_process	ENSBTAG00000026851;ENSBTAG00000007247;ENSBTAG00000007245;ENSBTAG00000007808;ENSBTAG00000014645;ENSBTAG00000014429;ENSBTAG00000004896;ENSBTAG00000004472;ENSBTAG00000026199;ENSBTAG00000000700;ENSBTAG00000012564;ENSBTAG00000020921;ENSBTAG00000018898;ENSBTAG00000005578;ENSBTAG00000018310;ENSBTAG00000011865;ENSBTAG00000011000;ENSBTAG00000003215;ENSBTAG00000019686;ENSBTAG00000002078;ENSBTAG00000014512;…
GO:0043005	e	neuron projection	46/1925	303/19994	0.00217	1	1	1	0.996	cellular_component	ENSBTAG00000034373;ENSBTAG00000017512;ENSBTAG00000000977;ENSBTAG00000026199;ENSBTAG00000008419;ENSBTAG00000025200;ENSBTAG00000019044;ENSBTAG00000018880;ENSBTAG00000019866;ENSBTAG00000017232;ENSBTAG00000034693;ENSBTAG00000020126;ENSBTAG00000013245;ENSBTAG00000030994;ENSBTAG00000017604;ENSBTAG00000012939;ENSBTAG00000017146;ENSBTAG00000007766;ENSBTAG00000018851;ENSBTAG00000033153;ENSBTAG00000007725;…
GO:0048568	e	embryonic organ development	19/1925	94/19994	0.0022	1	1	1	0.996	biological_process	ENSBTAG00000003711;ENSBTAG00000014512;ENSBTAG00000003021;ENSBTAG00000023806;ENSBTAG00000006157;ENSBTAG00000017771;ENSBTAG00000012285;ENSBTAG00000011628;ENSBTAG00000013861;ENSBTAG00000006052;ENSBTAG00000019832;ENSBTAG00000013740;ENSBTAG00000001649;ENSBTAG00000014598;ENSBTAG00000022471;ENSBTAG00000032657;ENSBTAG00000013801;ENSBTAG00000013155;ENSBTAG00000013150
GO:0032409	e	regulation of transporter activity	19/1925	94/19994	0.0022	1	1	1	0.996	biological_process	ENSBTAG00000008719;ENSBTAG00000000589;ENSBTAG00000002297;ENSBTAG00000025200;ENSBTAG00000022699;ENSBTAG00000010865;ENSBTAG00000013109;ENSBTAG00000012413;ENSBTAG00000014227;ENSBTAG00000026283;ENSBTAG00000018465;ENSBTAG00000008303;ENSBTAG00000011500;ENSBTAG00000010026;ENSBTAG00000013107;ENSBTAG00000007509;ENSBTAG00000003762;ENSBTAG00000011227;ENSBTAG00000019302
GO:2000145	e	regulation of cell motility	56/1925	388/19994	0.00223	1	1	1	0.996	biological_process	ENSBTAG00000034373;ENSBTAG00000010452;ENSBTAG00000008579;ENSBTAG00000011034;ENSBTAG00000013227;ENSBTAG00000014367;ENSBTAG00000010992;ENSBTAG00000011461;ENSBTAG00000019686;ENSBTAG00000013165;ENSBTAG00000001173;ENSBTAG00000011905;ENSBTAG00000006161;ENSBTAG00000009987;ENSBTAG00000010866;ENSBTAG00000014779;ENSBTAG00000024015;ENSBTAG00000047561;ENSBTAG00000007766;ENSBTAG00000017767;ENSBTAG00000005198;…
GO:0042221	e	response to chemical	136/1925	1099/19994	0.00224	1	1	1	0.996	biological_process	ENSBTAG00000014429;ENSBTAG00000001086;ENSBTAG00000004078;ENSBTAG00000031851;ENSBTAG00000011851;ENSBTAG00000017851;ENSBTAG00000016296;ENSBTAG00000008571;ENSBTAG00000020921;ENSBTAG00000013227;ENSBTAG00000015582;ENSBTAG00000015904;ENSBTAG00000005578;ENSBTAG00000018318;ENSBTAG00000010992;ENSBTAG00000008419;ENSBTAG00000025200;ENSBTAG00000019686;ENSBTAG00000013760;ENSBTAG00000006999;ENSBTAG00000018880;…
GO:0046847	e	filopodium assembly	5/1925	11/19994	0.00231	1	1	1	0.996	biological_process	ENSBTAG00000019044;ENSBTAG00000001483;ENSBTAG00000020407;ENSBTAG00000019181;ENSBTAG00000018169
GO:0098533	e	ATPase dependent transmembrane transport complex	5/1925	11/19994	0.00231	1	1	1	0.996	cellular_component	ENSBTAG00000045598;ENSBTAG00000002688;ENSBTAG00000008920;ENSBTAG00000001246;ENSBTAG00000010551
GO:0021602	e	cranial nerve morphogenesis	5/1925	11/19994	0.00231	1	1	1	0.996	biological_process	ENSBTAG00000019866;ENSBTAG00000014543;ENSBTAG00000021427;ENSBTAG00000010671;ENSBTAG00000007517
GO:0016079	e	synaptic vesicle exocytosis	5/1925	11/19994	0.00231	1	1	1	0.996	biological_process	ENSBTAG00000001192;ENSBTAG00000034693;ENSBTAG00000013537;ENSBTAG00000021426;ENSBTAG00000007766
GO:0048875	e	chemical homeostasis within a tissue	5/1925	11/19994	0.00231	1	1	1	0.996	biological_process	ENSBTAG00000003711;ENSBTAG00000010992;ENSBTAG00000047561;ENSBTAG00000004347;ENSBTAG00000000944
GO:0090533	e	cation-transporting ATPase complex	5/1925	11/19994	0.00231	1	1	1	0.996	cellular_component	ENSBTAG00000045598;ENSBTAG00000002688;ENSBTAG00000008920;ENSBTAG00000001246;ENSBTAG00000010551
GO:0014069	e	postsynaptic density	12/1925	50/19994	0.00232	1	1	1	0.996	cellular_component	ENSBTAG00000026199;ENSBTAG00000030994;ENSBTAG00000012939;ENSBTAG00000007766;ENSBTAG00000007725;ENSBTAG00000001483;ENSBTAG00000005800;ENSBTAG00000000219;ENSBTAG00000005372;ENSBTAG00000013107;ENSBTAG00000007509;ENSBTAG00000044181
GO:0097305	e	response to alcohol	17/1925	83/19994	0.00232	1	1	1	0.996	biological_process	ENSBTAG00000011851;ENSBTAG00000015904;ENSBTAG00000005578;ENSBTAG00000006986;ENSBTAG00000005339;ENSBTAG00000011628;ENSBTAG00000017746;ENSBTAG00000019832;ENSBTAG00000014182;ENSBTAG00000002216;ENSBTAG00000006208;ENSBTAG00000012500;ENSBTAG00000000219;ENSBTAG00000007517;ENSBTAG00000017685;ENSBTAG00000008951;ENSBTAG00000020614
GO:0050770	e	regulation of axonogenesis	17/1925	83/19994	0.00232	1	1	1	0.996	biological_process	ENSBTAG00000017512;ENSBTAG00000014645;ENSBTAG00000019866;ENSBTAG00000017232;ENSBTAG00000014543;ENSBTAG00000018307;ENSBTAG00000047561;ENSBTAG00000007766;ENSBTAG00000031001;ENSBTAG00000005339;ENSBTAG00000012137;ENSBTAG00000005313;ENSBTAG00000010030;ENSBTAG00000014828;ENSBTAG00000020975;ENSBTAG00000009851;ENSBTAG00000001961
GO:0055013	e	cardiac muscle cell development	8/1925	26/19994	0.00233	1	1	1	0.996	biological_process	ENSBTAG00000001086;ENSBTAG00000022699;ENSBTAG00000046176;ENSBTAG00000047561;ENSBTAG00000014008;ENSBTAG00000013861;ENSBTAG00000015988;ENSBTAG00000000698
GO:0032990	e	cell part morphogenesis	29/1925	170/19994	0.00236	1	1	1	0.996	biological_process	ENSBTAG00000004472;ENSBTAG00000011851;ENSBTAG00000000700;ENSBTAG00000019605;ENSBTAG00000019866;ENSBTAG00000019121;ENSBTAG00000012005;ENSBTAG00000014543;ENSBTAG00000012939;ENSBTAG00000018851;ENSBTAG00000020709;ENSBTAG00000009520;ENSBTAG00000005313;ENSBTAG00000010649;ENSBTAG00000016512;ENSBTAG00000018130;ENSBTAG00000001483;ENSBTAG00000010030;ENSBTAG00000002774;ENSBTAG00000019290;ENSBTAG00000014828;…
GO:0034713	e	type I transforming growth factor beta receptor binding	4/1925	7/19994	0.00236	1	1	1	0.996	molecular_function	ENSBTAG00000000625;ENSBTAG00000012004;ENSBTAG00000019832;ENSBTAG00000012441
GO:0017154	e	semaphorin receptor activity	4/1925	7/19994	0.00236	1	1	1	0.996	molecular_function	ENSBTAG00000001173;ENSBTAG00000019866;ENSBTAG00000014543;ENSBTAG00000001814
GO:0042491	e	auditory receptor cell differentiation	4/1925	7/19994	0.00236	1	1	1	0.996	biological_process	ENSBTAG00000010659;ENSBTAG00000018817;ENSBTAG00000016751;ENSBTAG00000013300
GO:0016192	e	vesicle-mediated transport	71/1925	516/19994	0.00238	1	1	1	0.998	biological_process	ENSBTAG00000014645;ENSBTAG00000021378;ENSBTAG00000019455;ENSBTAG00000007120;ENSBTAG00000016591;ENSBTAG00000013165;ENSBTAG00000006995;ENSBTAG00000007910;ENSBTAG00000015802;ENSBTAG00000001517;ENSBTAG00000021291;ENSBTAG00000001192;ENSBTAG00000018322;ENSBTAG00000022699;ENSBTAG00000034693;ENSBTAG00000001349;ENSBTAG00000013537;ENSBTAG00000015363;ENSBTAG00000000905;ENSBTAG00000004598;ENSBTAG00000021426;…
GO:0042308	e	negative regulation of protein import into nucleus	11/1925	44/19994	0.00246	1	1	1	0.998	biological_process	ENSBTAG00000006291;ENSBTAG00000013227;ENSBTAG00000008419;ENSBTAG00000005275;ENSBTAG00000021068;ENSBTAG00000007256;ENSBTAG00000010745;ENSBTAG00000019964;ENSBTAG00000021543;ENSBTAG00000015433;ENSBTAG00000015325
GO:0001525	e	angiogenesis	24/1925	131/19994	0.00246	1	1	1	0.998	biological_process	ENSBTAG00000034373;ENSBTAG00000003711;ENSBTAG00000000700;ENSBTAG00000015904;ENSBTAG00000014367;ENSBTAG00000009987;ENSBTAG00000006157;ENSBTAG00000021427;ENSBTAG00000004037;ENSBTAG00000005990;ENSBTAG00000005339;ENSBTAG00000009513;ENSBTAG00000006052;ENSBTAG00000005313;ENSBTAG00000014023;ENSBTAG00000015249;ENSBTAG00000046199;ENSBTAG00000006214;ENSBTAG00000005029;ENSBTAG00000003968;ENSBTAG00000010402;…
GO:0051493	e	regulation of cytoskeleton organization	39/1925	251/19994	0.00248	1	1	1	0.998	biological_process	ENSBTAG00000017512;ENSBTAG00000004472;ENSBTAG00000008719;ENSBTAG00000006291;ENSBTAG00000019044;ENSBTAG00000019686;ENSBTAG00000007821;ENSBTAG00000022699;ENSBTAG00000007964;ENSBTAG00000008585;ENSBTAG00000013749;ENSBTAG00000018996;ENSBTAG00000011032;ENSBTAG00000007766;ENSBTAG00000018851;ENSBTAG00000005190;ENSBTAG00000005665;ENSBTAG00000004554;ENSBTAG00000016620;ENSBTAG00000008036;ENSBTAG00000008631;…
GO:0044422	e	organelle part	521/1925	4841/19994	0.0025	1	1	1	0.998	cellular_component	ENSBTAG00000007247;ENSBTAG00000007245;ENSBTAG00000039855;ENSBTAG00000017512;ENSBTAG00000007802;ENSBTAG00000017195;ENSBTAG00000001629;ENSBTAG00000007937;ENSBTAG00000014429;ENSBTAG00000021156;ENSBTAG00000001081;ENSBTAG00000005120;ENSBTAG00000001888;ENSBTAG00000030674;ENSBTAG00000004472;ENSBTAG00000003955;ENSBTAG00000009715;ENSBTAG00000004073;ENSBTAG00000000753;ENSBTAG00000004078;ENSBTAG00000011215;…
GO:0005249	e	voltage-gated potassium channel activity	16/1925	76/19994	0.00254	1	1	1	0.998	molecular_function	ENSBTAG00000004078;ENSBTAG00000040496;ENSBTAG00000008710;ENSBTAG00000012798;ENSBTAG00000016613;ENSBTAG00000019277;ENSBTAG00000018193;ENSBTAG00000020061;ENSBTAG00000008322;ENSBTAG00000002205;ENSBTAG00000018465;ENSBTAG00000020725;ENSBTAG00000031654;ENSBTAG00000013300;ENSBTAG00000047879;ENSBTAG00000005424
GO:0050810	e	regulation of steroid biosynthetic process	10/1925	38/19994	0.00255	1	1	1	0.998	biological_process	ENSBTAG00000004275;ENSBTAG00000013227;ENSBTAG00000016414;ENSBTAG00000005198;ENSBTAG00000021272;ENSBTAG00000007884;ENSBTAG00000014023;ENSBTAG00000008505;ENSBTAG00000001246;ENSBTAG00000010543
GO:0045121	e	membrane raft	22/1925	119/19994	0.00261	1	1	1	0.998	cellular_component	ENSBTAG00000034373;ENSBTAG00000038321;ENSBTAG00000016918;ENSBTAG00000001192;ENSBTAG00000022699;ENSBTAG00000003202;ENSBTAG00000013749;ENSBTAG00000008938;ENSBTAG00000005990;ENSBTAG00000011628;ENSBTAG00000015996;ENSBTAG00000002939;ENSBTAG00000013861;ENSBTAG00000002117;ENSBTAG00000019832;ENSBTAG00000014026;ENSBTAG00000000736;ENSBTAG00000019290;ENSBTAG00000012695;ENSBTAG00000010785;ENSBTAG00000013300;…
GO:0004970	e	ionotropic glutamate receptor activity	7/1925	21/19994	0.00262	1	1	1	0.998	molecular_function	ENSBTAG00000017146;ENSBTAG00000033153;ENSBTAG00000007887;ENSBTAG00000005800;ENSBTAG00000000219;ENSBTAG00000034854;ENSBTAG00000009269
GO:0005234	e	extracellular-glutamate-gated ion channel activity	7/1925	21/19994	0.00262	1	1	1	0.998	molecular_function	ENSBTAG00000017146;ENSBTAG00000033153;ENSBTAG00000007887;ENSBTAG00000005800;ENSBTAG00000000219;ENSBTAG00000034854;ENSBTAG00000009269
GO:1900077	e	negative regulation of cellular response to insulin stimulus	7/1925	21/19994	0.00262	1	1	1	0.998	biological_process	ENSBTAG00000008719;ENSBTAG00000038337;ENSBTAG00000020921;ENSBTAG00000017086;ENSBTAG00000005190;ENSBTAG00000014119;ENSBTAG00000020617
GO:0030315	e	T-tubule	7/1925	21/19994	0.00262	1	1	1	0.998	cellular_component	ENSBTAG00000038180;ENSBTAG00000006999;ENSBTAG00000022699;ENSBTAG00000013861;ENSBTAG00000014463;ENSBTAG00000001246;ENSBTAG00000010551
GO:0016820	e	hydrolase activity, acting on acid anhydrides, catalyzing transmembrane movement of substances	19/1925	97/19994	0.00266	1	1	1	0.998	molecular_function	ENSBTAG00000013513;ENSBTAG00000010620;ENSBTAG00000000290;ENSBTAG00000003038;ENSBTAG00000009552;ENSBTAG00000005997;ENSBTAG00000014553;ENSBTAG00000045598;ENSBTAG00000015666;ENSBTAG00000015191;ENSBTAG00000021272;ENSBTAG00000001305;ENSBTAG00000017053;ENSBTAG00000000983;ENSBTAG00000011156;ENSBTAG00000001246;ENSBTAG00000000520;ENSBTAG00000005738;ENSBTAG00000010551
GO:0045879	e	negative regulation of smoothened signaling pathway	6/1925	16/19994	0.0027	1	1	1	0.998	biological_process	ENSBTAG00000008717;ENSBTAG00000019121;ENSBTAG00000009199;ENSBTAG00000010671;ENSBTAG00000021068;ENSBTAG00000020406
GO:0071526	e	semaphorin-plexin signaling pathway	6/1925	16/19994	0.0027	1	1	1	0.998	biological_process	ENSBTAG00000001173;ENSBTAG00000019866;ENSBTAG00000006161;ENSBTAG00000014543;ENSBTAG00000018307;ENSBTAG00000001814
GO:0070252	e	actin-mediated cell contraction	6/1925	16/19994	0.0027	1	1	1	0.998	biological_process	ENSBTAG00000000700;ENSBTAG00000008403;ENSBTAG00000018236;ENSBTAG00000011424;ENSBTAG00000031707;ENSBTAG00000014991
GO:0043226	e	organelle	661/1925	6258/19994	0.0027	1	1	1	0.998	cellular_component	ENSBTAG00000012498;ENSBTAG00000007245;ENSBTAG00000039851;ENSBTAG00000007666;ENSBTAG00000046308;ENSBTAG00000038321;ENSBTAG00000007802;ENSBTAG00000006280;ENSBTAG00000020155;ENSBTAG00000021378;ENSBTAG00000016869;ENSBTAG00000001629;ENSBTAG00000007937;ENSBTAG00000021553;ENSBTAG00000030775;ENSBTAG00000014426;ENSBTAG00000021156;ENSBTAG00000027569;ENSBTAG00000016918;ENSBTAG00000001081;ENSBTAG00000001080;…
GO:0030018	e	Z disc	15/1925	68/19994	0.00276	1	1	1	0.998	cellular_component	ENSBTAG00000011215;ENSBTAG00000000700;ENSBTAG00000033190;ENSBTAG00000019554;ENSBTAG00000004554;ENSBTAG00000016399;ENSBTAG00000000698;ENSBTAG00000018255;ENSBTAG00000011500;ENSBTAG00000010026;ENSBTAG00000025450;ENSBTAG00000026266;ENSBTAG00000001610;ENSBTAG00000017685;ENSBTAG00000000771
GO:0005871	e	kinesin complex	15/1925	68/19994	0.00276	1	1	1	0.998	cellular_component	ENSBTAG00000026199;ENSBTAG00000003215;ENSBTAG00000017232;ENSBTAG00000019470;ENSBTAG00000001349;ENSBTAG00000008585;ENSBTAG00000038978;ENSBTAG00000004832;ENSBTAG00000018125;ENSBTAG00000002117;ENSBTAG00000011170;ENSBTAG00000019138;ENSBTAG00000007181;ENSBTAG00000047274;ENSBTAG00000005424
GO:0007612	e	learning	16/1925	77/19994	0.00281	1	1	1	0.998	biological_process	ENSBTAG00000014645;ENSBTAG00000017222;ENSBTAG00000007766;ENSBTAG00000040253;ENSBTAG00000010647;ENSBTAG00000015655;ENSBTAG00000017753;ENSBTAG00000000219;ENSBTAG00000013107;ENSBTAG00000020975;ENSBTAG00000047855;ENSBTAG00000007517;ENSBTAG00000013632;ENSBTAG00000020179;ENSBTAG00000027832;ENSBTAG00000010551
GO:0045597	e	positive regulation of cell differentiation	66/1925	480/19994	0.00287	1	1	1	0.998	biological_process	ENSBTAG00000017512;ENSBTAG00000005120;ENSBTAG00000005704;ENSBTAG00000011851;ENSBTAG00000008717;ENSBTAG00000008571;ENSBTAG00000038190;ENSBTAG00000013227;ENSBTAG00000018310;ENSBTAG00000019686;ENSBTAG00000019866;ENSBTAG00000018185;ENSBTAG00000022699;ENSBTAG00000012004;ENSBTAG00000023806;ENSBTAG00000010671;ENSBTAG00000047561;ENSBTAG00000016414;ENSBTAG00000013736;ENSBTAG00000007780;ENSBTAG00000031001;…
GO:0042802	e	identical protein binding	108/1925	851/19994	0.00292	1	1	1	0.998	molecular_function	ENSBTAG00000039855;ENSBTAG00000034373;ENSBTAG00000021378;ENSBTAG00000001086;ENSBTAG00000000977;ENSBTAG00000005127;ENSBTAG00000004472;ENSBTAG00000000286;ENSBTAG00000004078;ENSBTAG00000026199;ENSBTAG00000016296;ENSBTAG00000015582;ENSBTAG00000008419;ENSBTAG00000019044;ENSBTAG00000016591;ENSBTAG00000005658;ENSBTAG00000003021;ENSBTAG00000011908;ENSBTAG00000012004;ENSBTAG00000008821;ENSBTAG00000014960;…
GO:0010469	e	regulation of receptor activity	13/1925	58/19994	0.00297	1	1	1	0.998	biological_process	ENSBTAG00000000589;ENSBTAG00000022699;ENSBTAG00000010865;ENSBTAG00000007766;ENSBTAG00000026283;ENSBTAG00000008688;ENSBTAG00000017753;ENSBTAG00000003741;ENSBTAG00000013107;ENSBTAG00000007509;ENSBTAG00000012943;ENSBTAG00000038866;ENSBTAG00000020614
GO:0044446	e	intracellular organelle part	507/1925	4713/19994	0.00301	1	1	1	0.998	cellular_component	ENSBTAG00000007247;ENSBTAG00000007245;ENSBTAG00000039855;ENSBTAG00000017512;ENSBTAG00000007802;ENSBTAG00000017195;ENSBTAG00000001629;ENSBTAG00000007937;ENSBTAG00000014429;ENSBTAG00000021156;ENSBTAG00000001081;ENSBTAG00000005120;ENSBTAG00000001888;ENSBTAG00000030674;ENSBTAG00000004472;ENSBTAG00000003955;ENSBTAG00000009715;ENSBTAG00000004073;ENSBTAG00000000753;ENSBTAG00000004078;ENSBTAG00000011215;…
GO:0043235	e	receptor complex	40/1925	262/19994	0.00307	1	1	1	1	cellular_component	ENSBTAG00000005704;ENSBTAG00000046938;ENSBTAG00000000589;ENSBTAG00000017086;ENSBTAG00000001173;ENSBTAG00000013245;ENSBTAG00000009987;ENSBTAG00000011640;ENSBTAG00000010865;ENSBTAG00000002252;ENSBTAG00000014779;ENSBTAG00000017146;ENSBTAG00000033153;ENSBTAG00000012700;ENSBTAG00000013657;ENSBTAG00000003667;ENSBTAG00000015264;ENSBTAG00000018474;ENSBTAG00000019832;ENSBTAG00000012897;ENSBTAG00000019289;…
GO:0030516	e	regulation of axon extension	9/1925	33/19994	0.00317	1	1	1	1	biological_process	ENSBTAG00000017512;ENSBTAG00000019866;ENSBTAG00000014543;ENSBTAG00000018307;ENSBTAG00000047561;ENSBTAG00000007766;ENSBTAG00000031001;ENSBTAG00000012137;ENSBTAG00000001961
GO:0005884	e	actin filament	9/1925	33/19994	0.00317	1	1	1	1	cellular_component	ENSBTAG00000001081;ENSBTAG00000003955;ENSBTAG00000023806;ENSBTAG00000013749;ENSBTAG00000005190;ENSBTAG00000008631;ENSBTAG00000010013;ENSBTAG00000010402;ENSBTAG00000015433
GO:0010959	e	regulation of metal ion transport	24/1925	136/19994	0.00319	1	1	1	1	biological_process	ENSBTAG00000004078;ENSBTAG00000021941;ENSBTAG00000008717;ENSBTAG00000002297;ENSBTAG00000022699;ENSBTAG00000003202;ENSBTAG00000013109;ENSBTAG00000012413;ENSBTAG00000026283;ENSBTAG00000013861;ENSBTAG00000001305;ENSBTAG00000047979;ENSBTAG00000018465;ENSBTAG00000008303;ENSBTAG00000007882;ENSBTAG00000000512;ENSBTAG00000011500;ENSBTAG00000010026;ENSBTAG00000014463;ENSBTAG00000001246;ENSBTAG00000003762;…
GO:0030334	e	regulation of cell migration	53/1925	371/19994	0.00329	1	1	1	1	biological_process	ENSBTAG00000034373;ENSBTAG00000010452;ENSBTAG00000008579;ENSBTAG00000011034;ENSBTAG00000013227;ENSBTAG00000014367;ENSBTAG00000010992;ENSBTAG00000011461;ENSBTAG00000019686;ENSBTAG00000013165;ENSBTAG00000001173;ENSBTAG00000011905;ENSBTAG00000006161;ENSBTAG00000009987;ENSBTAG00000010866;ENSBTAG00000014779;ENSBTAG00000024015;ENSBTAG00000047561;ENSBTAG00000007766;ENSBTAG00000017767;ENSBTAG00000005198;…
GO:1902669	e	positive regulation of axon guidance	3/1925	4/19994	0.00331	1	1	1	1	biological_process	ENSBTAG00000019866;ENSBTAG00000047561;ENSBTAG00000031001
GO:0098900	e	regulation of action potential	3/1925	4/19994	0.00331	1	1	1	1	biological_process	ENSBTAG00000022699;ENSBTAG00000007517;ENSBTAG00000006720
GO:0004127	e	cytidylate kinase activity	3/1925	4/19994	0.00331	1	1	1	1	molecular_function	ENSBTAG00000004092;ENSBTAG00000019979;ENSBTAG00000019956
GO:0014832	e	urinary bladder smooth muscle contraction	3/1925	4/19994	0.00331	1	1	1	1	biological_process	ENSBTAG00000018880;ENSBTAG00000013300;ENSBTAG00000007496
GO:0090259	e	regulation of retinal ganglion cell axon guidance	3/1925	4/19994	0.00331	1	1	1	1	biological_process	ENSBTAG00000019866;ENSBTAG00000047561;ENSBTAG00000005339
GO:0072367	e	regulation of lipid transport by regulation of transcription from RNA polymerase II promoter	3/1925	4/19994	0.00331	1	1	1	1	biological_process	ENSBTAG00000013271;ENSBTAG00000008063;ENSBTAG00000014265
GO:0045334	e	clathrin-coated endocytic vesicle	3/1925	4/19994	0.00331	1	1	1	1	cellular_component	ENSBTAG00000022044;ENSBTAG00000016751;ENSBTAG00000021538
GO:0031000	e	response to caffeine	3/1925	4/19994	0.00331	1	1	1	1	biological_process	ENSBTAG00000006999;ENSBTAG00000008303;ENSBTAG00000011500
GO:0014051	e	gamma-aminobutyric acid secretion	3/1925	4/19994	0.00331	1	1	1	1	biological_process	ENSBTAG00000002297;ENSBTAG00000008877;ENSBTAG00000014828
GO:0048842	e	positive regulation of axon extension involved in axon guidance	3/1925	4/19994	0.00331	1	1	1	1	biological_process	ENSBTAG00000019866;ENSBTAG00000047561;ENSBTAG00000031001
GO:0019838	e	growth factor binding	18/1925	91/19994	0.00342	1	1	1	1	molecular_function	ENSBTAG00000021378;ENSBTAG00000008389;ENSBTAG00000021957;ENSBTAG00000016846;ENSBTAG00000019866;ENSBTAG00000012004;ENSBTAG00000008611;ENSBTAG00000002402;ENSBTAG00000015996;ENSBTAG00000002939;ENSBTAG00000018474;ENSBTAG00000019832;ENSBTAG00000010647;ENSBTAG00000024269;ENSBTAG00000012849;ENSBTAG00000020775;ENSBTAG00000010543;ENSBTAG00000013155
GO:0031012	e	extracellular matrix	34/1925	215/19994	0.0035	1	1	1	1	cellular_component	ENSBTAG00000013369;ENSBTAG00000000575;ENSBTAG00000009150;ENSBTAG00000002997;ENSBTAG00000008717;ENSBTAG00000018941;ENSBTAG00000013990;ENSBTAG00000008389;ENSBTAG00000021957;ENSBTAG00000008708;ENSBTAG00000018431;ENSBTAG00000012004;ENSBTAG00000006507;ENSBTAG00000030190;ENSBTAG00000011644;ENSBTAG00000011818;ENSBTAG00000005198;ENSBTAG00000008102;ENSBTAG00000015996;ENSBTAG00000009513;ENSBTAG00000019823;…
GO:0016529	e	sarcoplasmic reticulum	7/1925	22/19994	0.00353	1	1	1	1	cellular_component	ENSBTAG00000038849;ENSBTAG00000007129;ENSBTAG00000009552;ENSBTAG00000001305;ENSBTAG00000012866;ENSBTAG00000025450;ENSBTAG00000000520
GO:0001892	e	embryonic placenta development	7/1925	22/19994	0.00353	1	1	1	1	biological_process	ENSBTAG00000003711;ENSBTAG00000003021;ENSBTAG00000012285;ENSBTAG00000011628;ENSBTAG00000013861;ENSBTAG00000014598;ENSBTAG00000022471
GO:0008201	e	heparin binding	18/1925	92/19994	0.00365	1	1	1	1	molecular_function	ENSBTAG00000008717;ENSBTAG00000021957;ENSBTAG00000005479;ENSBTAG00000018431;ENSBTAG00000001535;ENSBTAG00000047561;ENSBTAG00000005198;ENSBTAG00000000253;ENSBTAG00000012413;ENSBTAG00000004630;ENSBTAG00000011741;ENSBTAG00000012866;ENSBTAG00000017753;ENSBTAG00000008505;ENSBTAG00000014809;ENSBTAG00000016026;ENSBTAG00000010543;ENSBTAG00000004063
GO:0030224	e	monocyte differentiation	5/1925	12/19994	0.00365	1	1	1	1	biological_process	ENSBTAG00000008419;ENSBTAG00000004037;ENSBTAG00000047561;ENSBTAG00000010402;ENSBTAG00000013150
GO:0007413	e	axonal fasciculation	5/1925	12/19994	0.00365	1	1	1	1	biological_process	ENSBTAG00000014645;ENSBTAG00000019866;ENSBTAG00000031001;ENSBTAG00000005313;ENSBTAG00000010030
GO:0050919	e	negative chemotaxis	5/1925	12/19994	0.00365	1	1	1	1	biological_process	ENSBTAG00000014543;ENSBTAG00000018307;ENSBTAG00000017746;ENSBTAG00000016515;ENSBTAG00000009851
GO:0023021	e	termination of signal transduction	10/1925	40/19994	0.00382	1	1	1	1	biological_process	ENSBTAG00000012361;ENSBTAG00000005410;ENSBTAG00000008719;ENSBTAG00000003439;ENSBTAG00000016714;ENSBTAG00000010351;ENSBTAG00000014841;ENSBTAG00000007981;ENSBTAG00000018220;ENSBTAG00000021886
GO:0098636	e	protein complex involved in cell adhesion	15/1925	72/19994	0.00383	1	1	1	1	cellular_component	ENSBTAG00000009987;ENSBTAG00000011640;ENSBTAG00000014779;ENSBTAG00000015264;ENSBTAG00000012897;ENSBTAG00000019289;ENSBTAG00000018255;ENSBTAG00000016525;ENSBTAG00000012866;ENSBTAG00000009256;ENSBTAG00000017060;ENSBTAG00000009665;ENSBTAG00000018169;ENSBTAG00000010402;ENSBTAG00000025868
GO:0008305	e	integrin complex	15/1925	72/19994	0.00383	1	1	1	1	cellular_component	ENSBTAG00000009987;ENSBTAG00000011640;ENSBTAG00000014779;ENSBTAG00000015264;ENSBTAG00000012897;ENSBTAG00000019289;ENSBTAG00000018255;ENSBTAG00000016525;ENSBTAG00000012866;ENSBTAG00000009256;ENSBTAG00000017060;ENSBTAG00000009665;ENSBTAG00000018169;ENSBTAG00000010402;ENSBTAG00000025868
GO:0045773	e	positive regulation of axon extension	6/1925	17/19994	0.00384	1	1	1	1	biological_process	ENSBTAG00000017512;ENSBTAG00000019866;ENSBTAG00000047561;ENSBTAG00000031001;ENSBTAG00000012137;ENSBTAG00000001961
GO:0009719	e	response to endogenous stimulus	57/1925	408/19994	0.00387	1	1	1	1	biological_process	ENSBTAG00000014429;ENSBTAG00000001086;ENSBTAG00000016296;ENSBTAG00000013227;ENSBTAG00000015582;ENSBTAG00000005578;ENSBTAG00000008419;ENSBTAG00000013760;ENSBTAG00000006999;ENSBTAG00000018880;ENSBTAG00000002883;ENSBTAG00000012004;ENSBTAG00000013536;ENSBTAG00000013245;ENSBTAG00000000837;ENSBTAG00000022044;ENSBTAG00000017604;ENSBTAG00000017767;ENSBTAG00000005339;ENSBTAG00000040253;ENSBTAG00000011628;…
GO:0001508	e	action potential	12/1925	53/19994	0.00389	1	1	1	1	biological_process	ENSBTAG00000038180;ENSBTAG00000004078;ENSBTAG00000021941;ENSBTAG00000033153;ENSBTAG00000012413;ENSBTAG00000046911;ENSBTAG00000047979;ENSBTAG00000000512;ENSBTAG00000004770;ENSBTAG00000013300;ENSBTAG00000017685;ENSBTAG00000006720
GO:0043542	e	endothelial cell migration	9/1925	34/19994	0.00395	1	1	1	1	biological_process	ENSBTAG00000034373;ENSBTAG00000014367;ENSBTAG00000019866;ENSBTAG00000017604;ENSBTAG00000005339;ENSBTAG00000001814;ENSBTAG00000006214;ENSBTAG00000010402;ENSBTAG00000009851
GO:0048747	e	muscle fiber development	9/1925	34/19994	0.00395	1	1	1	1	biological_process	ENSBTAG00000002297;ENSBTAG00000006999;ENSBTAG00000047561;ENSBTAG00000004554;ENSBTAG00000013861;ENSBTAG00000015988;ENSBTAG00000000698;ENSBTAG00000002216;ENSBTAG00000007496
GO:0010647	e	positive regulation of cell communication	110/1925	877/19994	0.00404	1	1	1	1	biological_process	ENSBTAG00000034373;ENSBTAG00000007802;ENSBTAG00000014645;ENSBTAG00000021378;ENSBTAG00000014429;ENSBTAG00000005120;ENSBTAG00000012969;ENSBTAG00000000286;ENSBTAG00000000753;ENSBTAG00000008719;ENSBTAG00000008717;ENSBTAG00000044119;ENSBTAG00000008571;ENSBTAG00000006291;ENSBTAG00000020921;ENSBTAG00000015582;ENSBTAG00000031444;ENSBTAG00000019851;ENSBTAG00000031632;ENSBTAG00000010992;ENSBTAG00000019592;…
GO:0006898	e	receptor-mediated endocytosis	21/1925	116/19994	0.00406	1	1	1	1	biological_process	ENSBTAG00000014645;ENSBTAG00000013165;ENSBTAG00000022699;ENSBTAG00000005072;ENSBTAG00000002136;ENSBTAG00000044158;ENSBTAG00000019636;ENSBTAG00000012275;ENSBTAG00000012652;ENSBTAG00000000736;ENSBTAG00000019290;ENSBTAG00000006214;ENSBTAG00000030371;ENSBTAG00000005800;ENSBTAG00000019375;ENSBTAG00000020196;ENSBTAG00000001050;ENSBTAG00000014782;ENSBTAG00000021595;ENSBTAG00000009132;ENSBTAG00000020895
GO:0043231	e	intracellular membrane-bounded organelle	499/1925	4650/19994	0.00414	1	1	1	1	cellular_component	ENSBTAG00000012498;ENSBTAG00000039851;ENSBTAG00000007666;ENSBTAG00000046308;ENSBTAG00000038321;ENSBTAG00000006280;ENSBTAG00000021378;ENSBTAG00000016869;ENSBTAG00000001629;ENSBTAG00000021553;ENSBTAG00000030775;ENSBTAG00000014426;ENSBTAG00000027569;ENSBTAG00000016918;ENSBTAG00000001081;ENSBTAG00000001080;ENSBTAG00000001086;ENSBTAG00000001579;ENSBTAG00000000977;ENSBTAG00000005127;ENSBTAG00000004891;…
GO:0030036	e	actin cytoskeleton organization	29/1925	175/19994	0.00414	1	1	1	1	biological_process	ENSBTAG00000026851;ENSBTAG00000007808;ENSBTAG00000004896;ENSBTAG00000026199;ENSBTAG00000000700;ENSBTAG00000019686;ENSBTAG00000003054;ENSBTAG00000013749;ENSBTAG00000014779;ENSBTAG00000017604;ENSBTAG00000012939;ENSBTAG00000014945;ENSBTAG00000007766;ENSBTAG00000008403;ENSBTAG00000005990;ENSBTAG00000011249;ENSBTAG00000010649;ENSBTAG00000012505;ENSBTAG00000019290;ENSBTAG00000016533;ENSBTAG00000006715;…
GO:0005543	e	phospholipid binding	33/1925	208/19994	0.00422	1	1	1	1	molecular_function	ENSBTAG00000016918;ENSBTAG00000026371;ENSBTAG00000006995;ENSBTAG00000020126;ENSBTAG00000013245;ENSBTAG00000022044;ENSBTAG00000014779;ENSBTAG00000015609;ENSBTAG00000001822;ENSBTAG00000000460;ENSBTAG00000044153;ENSBTAG00000006955;ENSBTAG00000024633;ENSBTAG00000009019;ENSBTAG00000010351;ENSBTAG00000013708;ENSBTAG00000013298;ENSBTAG00000022471;ENSBTAG00000019290;ENSBTAG00000008505;ENSBTAG00000001050;…
GO:0042626	e	ATPase activity, coupled to transmembrane movement of substances	18/1925	94/19994	0.00423	1	1	1	1	molecular_function	ENSBTAG00000013513;ENSBTAG00000000290;ENSBTAG00000003038;ENSBTAG00000009552;ENSBTAG00000005997;ENSBTAG00000014553;ENSBTAG00000045598;ENSBTAG00000015666;ENSBTAG00000015191;ENSBTAG00000021272;ENSBTAG00000001305;ENSBTAG00000017053;ENSBTAG00000000983;ENSBTAG00000011156;ENSBTAG00000001246;ENSBTAG00000000520;ENSBTAG00000005738;ENSBTAG00000010551
GO:0051254	e	positive regulation of RNA metabolic process	132/1925	1084/19994	0.00423	1	1	1	1	biological_process	ENSBTAG00000046308;ENSBTAG00000034373;ENSBTAG00000007802;ENSBTAG00000014429;ENSBTAG00000001579;ENSBTAG00000017731;ENSBTAG00000004896;ENSBTAG00000003711;ENSBTAG00000021943;ENSBTAG00000017986;ENSBTAG00000017851;ENSBTAG00000013990;ENSBTAG00000020921;ENSBTAG00000015904;ENSBTAG00000005578;ENSBTAG00000018310;ENSBTAG00000015016;ENSBTAG00000011865;ENSBTAG00000010379;ENSBTAG00000017150;ENSBTAG00000020268;…
GO:1903508	e	positive regulation of nucleic acid-templated transcription	128/1925	1047/19994	0.00431	1	1	1	1	biological_process	ENSBTAG00000046308;ENSBTAG00000034373;ENSBTAG00000007802;ENSBTAG00000014429;ENSBTAG00000017731;ENSBTAG00000004896;ENSBTAG00000003711;ENSBTAG00000021943;ENSBTAG00000017986;ENSBTAG00000017851;ENSBTAG00000013990;ENSBTAG00000020921;ENSBTAG00000015904;ENSBTAG00000005578;ENSBTAG00000018310;ENSBTAG00000015016;ENSBTAG00000011865;ENSBTAG00000010379;ENSBTAG00000017150;ENSBTAG00000020268;ENSBTAG00000015802;…
GO:0043171	e	peptide catabolic process	4/1925	8/19994	0.00436	1	1	1	1	biological_process	ENSBTAG00000010992;ENSBTAG00000011908;ENSBTAG00000016415;ENSBTAG00000004438
GO:0003708	e	retinoic acid receptor activity	4/1925	8/19994	0.00436	1	1	1	1	molecular_function	ENSBTAG00000017851;ENSBTAG00000007592;ENSBTAG00000011518;ENSBTAG00000012500
GO:0060088	e	auditory receptor cell stereocilium organization	4/1925	8/19994	0.00436	1	1	1	1	biological_process	ENSBTAG00000003955;ENSBTAG00000010244;ENSBTAG00000021497;ENSBTAG00000001305
GO:0000155	e	phosphorelay sensor kinase activity	4/1925	8/19994	0.00436	1	1	1	1	molecular_function	ENSBTAG00000004078;ENSBTAG00000008710;ENSBTAG00000012798;ENSBTAG00000019277
GO:0008331	e	high voltage-gated calcium channel activity	4/1925	8/19994	0.00436	1	1	1	1	molecular_function	ENSBTAG00000002297;ENSBTAG00000007882;ENSBTAG00000010026;ENSBTAG00000014828
GO:2001026	e	regulation of endothelial cell chemotaxis	4/1925	8/19994	0.00436	1	1	1	1	biological_process	ENSBTAG00000006161;ENSBTAG00000047561;ENSBTAG00000005339;ENSBTAG00000022799
GO:0004016	e	adenylate cyclase activity	4/1925	8/19994	0.00436	1	1	1	1	molecular_function	ENSBTAG00000009520;ENSBTAG00000006208;ENSBTAG00000001052;ENSBTAG00000018777
GO:0005890	e	sodium:potassium-exchanging ATPase complex	4/1925	8/19994	0.00436	1	1	1	1	cellular_component	ENSBTAG00000002688;ENSBTAG00000008920;ENSBTAG00000001246;ENSBTAG00000010551
GO:0032983	e	kainate selective glutamate receptor complex	4/1925	8/19994	0.00436	1	1	1	1	cellular_component	ENSBTAG00000017146;ENSBTAG00000033153;ENSBTAG00000034854;ENSBTAG00000009269
GO:2000188	e	regulation of cholesterol homeostasis	4/1925	8/19994	0.00436	1	1	1	1	biological_process	ENSBTAG00000015904;ENSBTAG00000010681;ENSBTAG00000014265;ENSBTAG00000010543
GO:0030234	e	enzyme regulator activity	81/1925	620/19994	0.00449	1	1	1	1	molecular_function	ENSBTAG00000021156;ENSBTAG00000016911;ENSBTAG00000005410;ENSBTAG00000002531;ENSBTAG00000008719;ENSBTAG00000012022;ENSBTAG00000008717;ENSBTAG00000038190;ENSBTAG00000022169;ENSBTAG00000012480;ENSBTAG00000018086;ENSBTAG00000004190;ENSBTAG00000010992;ENSBTAG00000019686;ENSBTAG00000008963;ENSBTAG00000013699;ENSBTAG00000020598;ENSBTAG00000005275;ENSBTAG00000004294;ENSBTAG00000045500;ENSBTAG00000030190;…
GO:0051241	e	negative regulation of multicellular organismal process	81/1925	621/19994	0.00455	1	1	1	1	biological_process	ENSBTAG00000014645;ENSBTAG00000004472;ENSBTAG00000012025;ENSBTAG00000008719;ENSBTAG00000008717;ENSBTAG00000011034;ENSBTAG00000006747;ENSBTAG00000013227;ENSBTAG00000005578;ENSBTAG00000000188;ENSBTAG00000031632;ENSBTAG00000011461;ENSBTAG00000019686;ENSBTAG00000007357;ENSBTAG00000005827;ENSBTAG00000019866;ENSBTAG00000022699;ENSBTAG00000012004;ENSBTAG00000020904;ENSBTAG00000015566;ENSBTAG00000007592;…
GO:0051650	e	establishment of vesicle localization	12/1925	54/19994	0.00457	1	1	1	1	biological_process	ENSBTAG00000003955;ENSBTAG00000001192;ENSBTAG00000034693;ENSBTAG00000013537;ENSBTAG00000021426;ENSBTAG00000012939;ENSBTAG00000007766;ENSBTAG00000034077;ENSBTAG00000000211;ENSBTAG00000006472;ENSBTAG00000003610;ENSBTAG00000015698
GO:0043492	e	ATPase activity, coupled to movement of substances	18/1925	95/19994	0.00459	1	1	1	1	molecular_function	ENSBTAG00000013513;ENSBTAG00000000290;ENSBTAG00000003038;ENSBTAG00000009552;ENSBTAG00000005997;ENSBTAG00000014553;ENSBTAG00000045598;ENSBTAG00000015666;ENSBTAG00000015191;ENSBTAG00000021272;ENSBTAG00000001305;ENSBTAG00000017053;ENSBTAG00000000983;ENSBTAG00000011156;ENSBTAG00000001246;ENSBTAG00000000520;ENSBTAG00000005738;ENSBTAG00000010551
GO:0032006	e	regulation of TOR signaling	10/1925	41/19994	0.00463	1	1	1	1	biological_process	ENSBTAG00000015341;ENSBTAG00000002883;ENSBTAG00000005190;ENSBTAG00000008010;ENSBTAG00000014023;ENSBTAG00000015083;ENSBTAG00000020617;ENSBTAG00000019964;ENSBTAG00000019086;ENSBTAG00000017871
GO:0045471	e	response to ethanol	7/1925	23/19994	0.00465	1	1	1	1	biological_process	ENSBTAG00000011851;ENSBTAG00000006986;ENSBTAG00000006208;ENSBTAG00000012500;ENSBTAG00000000219;ENSBTAG00000007517;ENSBTAG00000020614
GO:0043229	e	intracellular organelle	631/1925	5987/19994	0.00469	1	1	1	1	cellular_component	ENSBTAG00000012498;ENSBTAG00000039851;ENSBTAG00000007666;ENSBTAG00000046308;ENSBTAG00000038321;ENSBTAG00000007802;ENSBTAG00000006280;ENSBTAG00000021378;ENSBTAG00000016869;ENSBTAG00000001629;ENSBTAG00000007937;ENSBTAG00000021553;ENSBTAG00000030775;ENSBTAG00000014426;ENSBTAG00000021156;ENSBTAG00000027569;ENSBTAG00000016918;ENSBTAG00000001081;ENSBTAG00000001080;ENSBTAG00000001086;ENSBTAG00000001579;…
GO:0000122	e	negative regulation of transcription from RNA polymerase II promoter	62/1925	455/19994	0.00482	1	1	1	1	biological_process	ENSBTAG00000001086;ENSBTAG00000000753;ENSBTAG00000017986;ENSBTAG00000017851;ENSBTAG00000013227;ENSBTAG00000005578;ENSBTAG00000018318;ENSBTAG00000011865;ENSBTAG00000011000;ENSBTAG00000008419;ENSBTAG00000007228;ENSBTAG00000005275;ENSBTAG00000046959;ENSBTAG00000015566;ENSBTAG00000007592;ENSBTAG00000021427;ENSBTAG00000009199;ENSBTAG00000010671;ENSBTAG00000047561;ENSBTAG00000016414;ENSBTAG00000002224;…
GO:0007229	e	integrin-mediated signaling pathway	14/1925	66/19994	0.00483	1	1	1	1	biological_process	ENSBTAG00000031575;ENSBTAG00000006507;ENSBTAG00000009987;ENSBTAG00000015264;ENSBTAG00000004805;ENSBTAG00000012897;ENSBTAG00000019289;ENSBTAG00000016525;ENSBTAG00000009256;ENSBTAG00000044027;ENSBTAG00000017060;ENSBTAG00000018169;ENSBTAG00000014665;ENSBTAG00000001735
GO:0019538	e	protein metabolic process	324/1925	2924/19994	0.00484	1	1	1	1	biological_process	ENSBTAG00000007668;ENSBTAG00000021553;ENSBTAG00000014426;ENSBTAG00000014429;ENSBTAG00000009427;ENSBTAG00000017429;ENSBTAG00000005127;ENSBTAG00000019933;ENSBTAG00000004078;ENSBTAG00000018303;ENSBTAG00000015008;ENSBTAG00000002997;ENSBTAG00000011851;ENSBTAG00000026199;ENSBTAG00000012564;ENSBTAG00000035007;ENSBTAG00000018973;ENSBTAG00000021941;ENSBTAG00000021943;ENSBTAG00000008718;ENSBTAG00000008719;…
GO:0023056	e	positive regulation of signaling	109/1925	875/19994	0.00485	1	1	1	1	biological_process	ENSBTAG00000034373;ENSBTAG00000007802;ENSBTAG00000014645;ENSBTAG00000021378;ENSBTAG00000014429;ENSBTAG00000005120;ENSBTAG00000012969;ENSBTAG00000000286;ENSBTAG00000000753;ENSBTAG00000008719;ENSBTAG00000008717;ENSBTAG00000044119;ENSBTAG00000008571;ENSBTAG00000006291;ENSBTAG00000020921;ENSBTAG00000015582;ENSBTAG00000031444;ENSBTAG00000019851;ENSBTAG00000031632;ENSBTAG00000010992;ENSBTAG00000019592;…
GO:0086010	e	membrane depolarization during action potential	8/1925	29/19994	0.00493	1	1	1	1	biological_process	ENSBTAG00000038180;ENSBTAG00000004078;ENSBTAG00000046911;ENSBTAG00000009835;ENSBTAG00000007882;ENSBTAG00000004770;ENSBTAG00000010026;ENSBTAG00000014828
GO:0048468	e	cell development	54/1925	385/19994	0.00504	1	1	1	1	biological_process	ENSBTAG00000008944;ENSBTAG00000020155;ENSBTAG00000017195;ENSBTAG00000001086;ENSBTAG00000003719;ENSBTAG00000018898;ENSBTAG00000013227;ENSBTAG00000002297;ENSBTAG00000008419;ENSBTAG00000019686;ENSBTAG00000006999;ENSBTAG00000007821;ENSBTAG00000005827;ENSBTAG00000022699;ENSBTAG00000046176;ENSBTAG00000010228;ENSBTAG00000006157;ENSBTAG00000017604;ENSBTAG00000000060;ENSBTAG00000047561;ENSBTAG00000008938;…
GO:0022898	e	regulation of transmembrane transporter activity	17/1925	87/19994	0.00505	1	1	1	1	biological_process	ENSBTAG00000000589;ENSBTAG00000002297;ENSBTAG00000025200;ENSBTAG00000022699;ENSBTAG00000010865;ENSBTAG00000013109;ENSBTAG00000012413;ENSBTAG00000026283;ENSBTAG00000018465;ENSBTAG00000008303;ENSBTAG00000011500;ENSBTAG00000010026;ENSBTAG00000013107;ENSBTAG00000007509;ENSBTAG00000003762;ENSBTAG00000011227;ENSBTAG00000019302
GO:0031214	e	biomineral tissue development	11/1925	48/19994	0.00508	1	1	1	1	biological_process	ENSBTAG00000017566;ENSBTAG00000001305;ENSBTAG00000008063;ENSBTAG00000000184;ENSBTAG00000021933;ENSBTAG00000020406;ENSBTAG00000014809;ENSBTAG00000021574;ENSBTAG00000003607;ENSBTAG00000002606;ENSBTAG00000008951
GO:0005231	e	excitatory extracellular ligand-gated ion channel activity	11/1925	48/19994	0.00508	1	1	1	1	molecular_function	ENSBTAG00000002252;ENSBTAG00000017146;ENSBTAG00000033153;ENSBTAG00000013657;ENSBTAG00000007887;ENSBTAG00000005800;ENSBTAG00000000219;ENSBTAG00000034854;ENSBTAG00000007517;ENSBTAG00000009269;ENSBTAG00000007496
GO:0023052	e	signaling	43/1925	294/19994	0.00516	1	1	1	1	biological_process	ENSBTAG00000000575;ENSBTAG00000004078;ENSBTAG00000013990;ENSBTAG00000000589;ENSBTAG00000002297;ENSBTAG00000006161;ENSBTAG00000013536;ENSBTAG00000010865;ENSBTAG00000002252;ENSBTAG00000017146;ENSBTAG00000007766;ENSBTAG00000005198;ENSBTAG00000013657;ENSBTAG00000012413;ENSBTAG00000009835;ENSBTAG00000010223;ENSBTAG00000010649;ENSBTAG00000008877;ENSBTAG00000007887;ENSBTAG00000015460;ENSBTAG00000021745;…
GO:0044700	e	single organism signaling	43/1925	294/19994	0.00516	1	1	1	1	biological_process	ENSBTAG00000000575;ENSBTAG00000004078;ENSBTAG00000013990;ENSBTAG00000000589;ENSBTAG00000002297;ENSBTAG00000006161;ENSBTAG00000013536;ENSBTAG00000010865;ENSBTAG00000002252;ENSBTAG00000017146;ENSBTAG00000007766;ENSBTAG00000005198;ENSBTAG00000013657;ENSBTAG00000012413;ENSBTAG00000009835;ENSBTAG00000010223;ENSBTAG00000010649;ENSBTAG00000008877;ENSBTAG00000007887;ENSBTAG00000015460;ENSBTAG00000021745;…
GO:0005539	e	glycosaminoglycan binding	22/1925	124/19994	0.00518	1	1	1	1	molecular_function	ENSBTAG00000008717;ENSBTAG00000021957;ENSBTAG00000005479;ENSBTAG00000018431;ENSBTAG00000001535;ENSBTAG00000047561;ENSBTAG00000005198;ENSBTAG00000000253;ENSBTAG00000012413;ENSBTAG00000004630;ENSBTAG00000011741;ENSBTAG00000019832;ENSBTAG00000012866;ENSBTAG00000024269;ENSBTAG00000017753;ENSBTAG00000008505;ENSBTAG00000014782;ENSBTAG00000014809;ENSBTAG00000016026;ENSBTAG00000019595;ENSBTAG00000010543;…
GO:0051641	e	cellular localization	76/1925	579/19994	0.00521	1	1	1	1	biological_process	ENSBTAG00000034373;ENSBTAG00000017512;ENSBTAG00000021378;ENSBTAG00000004472;ENSBTAG00000003955;ENSBTAG00000008419;ENSBTAG00000014512;ENSBTAG00000006995;ENSBTAG00000001517;ENSBTAG00000001173;ENSBTAG00000001192;ENSBTAG00000019121;ENSBTAG00000022699;ENSBTAG00000034693;ENSBTAG00000013537;ENSBTAG00000022044;ENSBTAG00000010867;ENSBTAG00000021426;ENSBTAG00000017604;ENSBTAG00000004037;ENSBTAG00000001822;…
GO:0009887	e	organ morphogenesis	46/1925	318/19994	0.00522	1	1	1	1	biological_process	ENSBTAG00000003955;ENSBTAG00000038662;ENSBTAG00000013990;ENSBTAG00000006747;ENSBTAG00000013227;ENSBTAG00000014367;ENSBTAG00000014512;ENSBTAG00000019313;ENSBTAG00000019866;ENSBTAG00000003021;ENSBTAG00000019121;ENSBTAG00000012004;ENSBTAG00000013247;ENSBTAG00000009984;ENSBTAG00000007592;ENSBTAG00000021427;ENSBTAG00000010671;ENSBTAG00000047561;ENSBTAG00000016414;ENSBTAG00000031001;ENSBTAG00000005339;…
GO:1903828	e	negative regulation of cellular protein localization	15/1925	75/19994	0.00523	1	1	1	1	biological_process	ENSBTAG00000006291;ENSBTAG00000013227;ENSBTAG00000008419;ENSBTAG00000005275;ENSBTAG00000025667;ENSBTAG00000013749;ENSBTAG00000007766;ENSBTAG00000021068;ENSBTAG00000008010;ENSBTAG00000007256;ENSBTAG00000010745;ENSBTAG00000019964;ENSBTAG00000021543;ENSBTAG00000015433;ENSBTAG00000015325
GO:0014704	e	intercalated disc	6/1925	18/19994	0.0053	1	1	1	1	cellular_component	ENSBTAG00000038180;ENSBTAG00000033190;ENSBTAG00000004554;ENSBTAG00000014182;ENSBTAG00000014463;ENSBTAG00000006720
GO:0034706	e	sodium channel complex	6/1925	18/19994	0.0053	1	1	1	1	cellular_component	ENSBTAG00000038180;ENSBTAG00000025200;ENSBTAG00000012290;ENSBTAG00000046911;ENSBTAG00000004770;ENSBTAG00000002631
GO:0060412	e	ventricular septum morphogenesis	6/1925	18/19994	0.0053	1	1	1	1	biological_process	ENSBTAG00000001649;ENSBTAG00000008688;ENSBTAG00000012441;ENSBTAG00000012555;ENSBTAG00000006720;ENSBTAG00000022799
GO:0030866	e	cortical actin cytoskeleton organization	6/1925	18/19994	0.0053	1	1	1	1	biological_process	ENSBTAG00000026851;ENSBTAG00000019686;ENSBTAG00000013749;ENSBTAG00000017604;ENSBTAG00000007766;ENSBTAG00000025868
GO:2000811	e	negative regulation of anoikis	5/1925	13/19994	0.00547	1	1	1	1	biological_process	ENSBTAG00000013227;ENSBTAG00000008938;ENSBTAG00000010647;ENSBTAG00000019302;ENSBTAG00000022799
GO:0010829	e	negative regulation of glucose transport	5/1925	13/19994	0.00547	1	1	1	1	biological_process	ENSBTAG00000038337;ENSBTAG00000020921;ENSBTAG00000017086;ENSBTAG00000013749;ENSBTAG00000005793
GO:0001967	e	suckling behavior	5/1925	13/19994	0.00547	1	1	1	1	biological_process	ENSBTAG00000015361;ENSBTAG00000020296;ENSBTAG00000017753;ENSBTAG00000000219;ENSBTAG00000009611
GO:0019201	e	nucleotide kinase activity	5/1925	13/19994	0.00547	1	1	1	1	molecular_function	ENSBTAG00000030674;ENSBTAG00000004092;ENSBTAG00000017411;ENSBTAG00000019979;ENSBTAG00000019956
GO:0060113	e	inner ear receptor cell differentiation	5/1925	13/19994	0.00547	1	1	1	1	biological_process	ENSBTAG00000010659;ENSBTAG00000018817;ENSBTAG00000016751;ENSBTAG00000013300;ENSBTAG00000015326
GO:0007603	e	phototransduction, visible light	5/1925	13/19994	0.00547	1	1	1	1	biological_process	ENSBTAG00000024493;ENSBTAG00000015996;ENSBTAG00000002205;ENSBTAG00000008318;ENSBTAG00000020725
GO:0010628	e	positive regulation of gene expression	144/1925	1203/19994	0.00552	1	1	1	1	biological_process	ENSBTAG00000046308;ENSBTAG00000034373;ENSBTAG00000007802;ENSBTAG00000014645;ENSBTAG00000014426;ENSBTAG00000014429;ENSBTAG00000001579;ENSBTAG00000017731;ENSBTAG00000000575;ENSBTAG00000004896;ENSBTAG00000003711;ENSBTAG00000021943;ENSBTAG00000017986;ENSBTAG00000017851;ENSBTAG00000013773;ENSBTAG00000008571;ENSBTAG00000013990;ENSBTAG00000020921;ENSBTAG00000015904;ENSBTAG00000020858;ENSBTAG00000005578;…
GO:0022414	e	reproductive process	84/1925	652/19994	0.00557	1	1	1	1	biological_process	ENSBTAG00000007808;ENSBTAG00000017195;ENSBTAG00000001629;ENSBTAG00000014429;ENSBTAG00000017731;ENSBTAG00000000575;ENSBTAG00000003711;ENSBTAG00000003719;ENSBTAG00000046900;ENSBTAG00000008717;ENSBTAG00000017851;ENSBTAG00000008376;ENSBTAG00000012584;ENSBTAG00000003021;ENSBTAG00000006161;ENSBTAG00000013247;ENSBTAG00000015361;ENSBTAG00000009984;ENSBTAG00000003054;ENSBTAG00000007592;ENSBTAG00000006157;…
GO:0006357	e	regulation of transcription from RNA polymerase II promoter	135/1925	1119/19994	0.00565	1	1	1	1	biological_process	ENSBTAG00000046308;ENSBTAG00000034373;ENSBTAG00000014429;ENSBTAG00000001086;ENSBTAG00000017731;ENSBTAG00000001888;ENSBTAG00000004896;ENSBTAG00000003711;ENSBTAG00000000753;ENSBTAG00000021943;ENSBTAG00000017986;ENSBTAG00000017851;ENSBTAG00000020921;ENSBTAG00000013227;ENSBTAG00000015904;ENSBTAG00000005578;ENSBTAG00000018310;ENSBTAG00000015016;ENSBTAG00000018318;ENSBTAG00000011865;ENSBTAG00000011000;…
GO:0016023	e	cytoplasmic membrane-bounded vesicle	58/1925	422/19994	0.00573	1	1	1	1	cellular_component	ENSBTAG00000000977;ENSBTAG00000003955;ENSBTAG00000008717;ENSBTAG00000010992;ENSBTAG00000001192;ENSBTAG00000044053;ENSBTAG00000034693;ENSBTAG00000017143;ENSBTAG00000000905;ENSBTAG00000022044;ENSBTAG00000009343;ENSBTAG00000034643;ENSBTAG00000038291;ENSBTAG00000014553;ENSBTAG00000005072;ENSBTAG00000017604;ENSBTAG00000047561;ENSBTAG00000002402;ENSBTAG00000000460;ENSBTAG00000007306;ENSBTAG00000002136;…
GO:0000981	e	RNA polymerase II transcription factor activity, sequence-specific DNA binding	37/1925	243/19994	0.00581	1	1	1	1	molecular_function	ENSBTAG00000046308;ENSBTAG00000017731;ENSBTAG00000003711;ENSBTAG00000017851;ENSBTAG00000013227;ENSBTAG00000015904;ENSBTAG00000011001;ENSBTAG00000017150;ENSBTAG00000003021;ENSBTAG00000046959;ENSBTAG00000018334;ENSBTAG00000007592;ENSBTAG00000014605;ENSBTAG00000009199;ENSBTAG00000039091;ENSBTAG00000016414;ENSBTAG00000006364;ENSBTAG00000013895;ENSBTAG00000010649;ENSBTAG00000011518;ENSBTAG00000046545;…
GO:0030551	e	cyclic nucleotide binding	7/1925	24/19994	0.00603	1	1	1	1	molecular_function	ENSBTAG00000008419;ENSBTAG00000000354;ENSBTAG00000016396;ENSBTAG00000002205;ENSBTAG00000014205;ENSBTAG00000020725;ENSBTAG00000024888
GO:0008038	e	neuron recognition	7/1925	24/19994	0.00603	1	1	1	1	biological_process	ENSBTAG00000014645;ENSBTAG00000019866;ENSBTAG00000031001;ENSBTAG00000005313;ENSBTAG00000010030;ENSBTAG00000017753;ENSBTAG00000009851
GO:0009584	e	detection of visible light	7/1925	24/19994	0.00603	1	1	1	1	biological_process	ENSBTAG00000002297;ENSBTAG00000024493;ENSBTAG00000015996;ENSBTAG00000000442;ENSBTAG00000002205;ENSBTAG00000008318;ENSBTAG00000020725
GO:0032844	e	regulation of homeostatic process	32/1925	206/19994	0.00611	1	1	1	1	biological_process	ENSBTAG00000038190;ENSBTAG00000006747;ENSBTAG00000015904;ENSBTAG00000019686;ENSBTAG00000006999;ENSBTAG00000022699;ENSBTAG00000000668;ENSBTAG00000008938;ENSBTAG00000005990;ENSBTAG00000005339;ENSBTAG00000016620;ENSBTAG00000012413;ENSBTAG00000026283;ENSBTAG00000046911;ENSBTAG00000009835;ENSBTAG00000008010;ENSBTAG00000016515;ENSBTAG00000008303;ENSBTAG00000002912;ENSBTAG00000011500;ENSBTAG00000020034;…
GO:1902930	e	regulation of alcohol biosynthetic process	8/1925	30/19994	0.00617	1	1	1	1	biological_process	ENSBTAG00000004275;ENSBTAG00000013227;ENSBTAG00000016414;ENSBTAG00000005198;ENSBTAG00000021272;ENSBTAG00000007884;ENSBTAG00000008505;ENSBTAG00000000944
GO:0071310	e	cellular response to organic substance	62/1925	458/19994	0.00624	1	1	1	1	biological_process	ENSBTAG00000031851;ENSBTAG00000016296;ENSBTAG00000008571;ENSBTAG00000020921;ENSBTAG00000013227;ENSBTAG00000015904;ENSBTAG00000005578;ENSBTAG00000008419;ENSBTAG00000013760;ENSBTAG00000006999;ENSBTAG00000019866;ENSBTAG00000002883;ENSBTAG00000003202;ENSBTAG00000013536;ENSBTAG00000013245;ENSBTAG00000015566;ENSBTAG00000000837;ENSBTAG00000022044;ENSBTAG00000002879;ENSBTAG00000012103;ENSBTAG00000017604;…
GO:0050767	e	regulation of neurogenesis	47/1925	331/19994	0.00632	1	1	1	1	biological_process	ENSBTAG00000017512;ENSBTAG00000014645;ENSBTAG00000014357;ENSBTAG00000004472;ENSBTAG00000011851;ENSBTAG00000012025;ENSBTAG00000008717;ENSBTAG00000008571;ENSBTAG00000019866;ENSBTAG00000017232;ENSBTAG00000014543;ENSBTAG00000023806;ENSBTAG00000021427;ENSBTAG00000018307;ENSBTAG00000010671;ENSBTAG00000047561;ENSBTAG00000007766;ENSBTAG00000007780;ENSBTAG00000017767;ENSBTAG00000031001;ENSBTAG00000005339;…
GO:0098802	e	plasma membrane receptor complex	35/1925	229/19994	0.00641	1	1	1	1	cellular_component	ENSBTAG00000005704;ENSBTAG00000000589;ENSBTAG00000017086;ENSBTAG00000009987;ENSBTAG00000011640;ENSBTAG00000010865;ENSBTAG00000002252;ENSBTAG00000014779;ENSBTAG00000017146;ENSBTAG00000033153;ENSBTAG00000012700;ENSBTAG00000013657;ENSBTAG00000003667;ENSBTAG00000015264;ENSBTAG00000018474;ENSBTAG00000012897;ENSBTAG00000019289;ENSBTAG00000018255;ENSBTAG00000016525;ENSBTAG00000012866;ENSBTAG00000005800;…
GO:0005578	e	proteinaceous extracellular matrix	24/1925	143/19994	0.00641	1	1	1	1	cellular_component	ENSBTAG00000013369;ENSBTAG00000000575;ENSBTAG00000009150;ENSBTAG00000002997;ENSBTAG00000013990;ENSBTAG00000021957;ENSBTAG00000008708;ENSBTAG00000018431;ENSBTAG00000006507;ENSBTAG00000011818;ENSBTAG00000005198;ENSBTAG00000008102;ENSBTAG00000015996;ENSBTAG00000009513;ENSBTAG00000019823;ENSBTAG00000004630;ENSBTAG00000018460;ENSBTAG00000020406;ENSBTAG00000014665;ENSBTAG00000019595;ENSBTAG00000003604;…
GO:0070887	e	cellular response to chemical stimulus	76/1925	583/19994	0.00662	1	1	1	1	biological_process	ENSBTAG00000004078;ENSBTAG00000031851;ENSBTAG00000016296;ENSBTAG00000008571;ENSBTAG00000020921;ENSBTAG00000013227;ENSBTAG00000015582;ENSBTAG00000015904;ENSBTAG00000005578;ENSBTAG00000008419;ENSBTAG00000025200;ENSBTAG00000013760;ENSBTAG00000006999;ENSBTAG00000019866;ENSBTAG00000002883;ENSBTAG00000003202;ENSBTAG00000013536;ENSBTAG00000013245;ENSBTAG00000015566;ENSBTAG00000000837;ENSBTAG00000022044;…
GO:0002027	e	regulation of heart rate	13/1925	61/19994	0.00678	1	1	1	1	biological_process	ENSBTAG00000003711;ENSBTAG00000004078;ENSBTAG00000031632;ENSBTAG00000022699;ENSBTAG00000040253;ENSBTAG00000046911;ENSBTAG00000009835;ENSBTAG00000007884;ENSBTAG00000000512;ENSBTAG00000011500;ENSBTAG00000010026;ENSBTAG00000017685;ENSBTAG00000006720
GO:0051648	e	vesicle localization	13/1925	61/19994	0.00678	1	1	1	1	biological_process	ENSBTAG00000003955;ENSBTAG00000001192;ENSBTAG00000034693;ENSBTAG00000013537;ENSBTAG00000021426;ENSBTAG00000012939;ENSBTAG00000007766;ENSBTAG00000034077;ENSBTAG00000000211;ENSBTAG00000006472;ENSBTAG00000003610;ENSBTAG00000021574;ENSBTAG00000015698
GO:0005874	e	microtubule	40/1925	273/19994	0.00698	1	1	1	1	cellular_component	ENSBTAG00000017512;ENSBTAG00000004472;ENSBTAG00000047794;ENSBTAG00000006291;ENSBTAG00000003215;ENSBTAG00000020046;ENSBTAG00000017232;ENSBTAG00000008605;ENSBTAG00000001349;ENSBTAG00000013109;ENSBTAG00000012601;ENSBTAG00000014689;ENSBTAG00000014700;ENSBTAG00000000920;ENSBTAG00000038978;ENSBTAG00000013271;ENSBTAG00000004832;ENSBTAG00000019822;ENSBTAG00000018125;ENSBTAG00000002117;ENSBTAG00000020709;…
GO:0031589	e	cell-substrate adhesion	16/1925	82/19994	0.00703	1	1	1	1	biological_process	ENSBTAG00000007808;ENSBTAG00000000700;ENSBTAG00000000625;ENSBTAG00000014367;ENSBTAG00000009987;ENSBTAG00000007766;ENSBTAG00000008631;ENSBTAG00000011741;ENSBTAG00000005313;ENSBTAG00000006860;ENSBTAG00000017060;ENSBTAG00000018236;ENSBTAG00000018169;ENSBTAG00000019964;ENSBTAG00000013203;ENSBTAG00000011445
GO:0004407	e	histone deacetylase activity	6/1925	19/19994	0.00712	1	1	1	1	molecular_function	ENSBTAG00000011865;ENSBTAG00000011000;ENSBTAG00000007208;ENSBTAG00000017764;ENSBTAG00000014023;ENSBTAG00000046092
GO:0007269	e	neurotransmitter secretion	6/1925	19/19994	0.00712	1	1	1	1	biological_process	ENSBTAG00000020260;ENSBTAG00000000244;ENSBTAG00000020636;ENSBTAG00000007882;ENSBTAG00000014828;ENSBTAG00000025324
GO:0030865	e	cortical cytoskeleton organization	6/1925	19/19994	0.00712	1	1	1	1	biological_process	ENSBTAG00000026851;ENSBTAG00000019686;ENSBTAG00000013749;ENSBTAG00000017604;ENSBTAG00000007766;ENSBTAG00000025868
GO:0045296	e	cadherin binding	6/1925	19/19994	0.00712	1	1	1	1	molecular_function	ENSBTAG00000034373;ENSBTAG00000024015;ENSBTAG00000013736;ENSBTAG00000014182;ENSBTAG00000031669;ENSBTAG00000017685
GO:0060306	e	regulation of membrane repolarization	6/1925	19/19994	0.00712	1	1	1	1	biological_process	ENSBTAG00000004078;ENSBTAG00000022699;ENSBTAG00000000512;ENSBTAG00000011500;ENSBTAG00000010026;ENSBTAG00000006720
GO:0007044	e	cell-substrate junction assembly	6/1925	19/19994	0.00712	1	1	1	1	biological_process	ENSBTAG00000009987;ENSBTAG00000020829;ENSBTAG00000018255;ENSBTAG00000018169;ENSBTAG00000019302;ENSBTAG00000025868
GO:0009365	e	protein histidine kinase complex	4/1925	9/19994	0.00726	1	1	1	1	cellular_component	ENSBTAG00000004078;ENSBTAG00000008710;ENSBTAG00000012798;ENSBTAG00000019277
GO:0047555	e	3',5'-cyclic-GMP phosphodiesterase activity	4/1925	9/19994	0.00726	1	1	1	1	molecular_function	ENSBTAG00000000354;ENSBTAG00000012100;ENSBTAG00000021899;ENSBTAG00000024888
GO:0006171	e	cAMP biosynthetic process	4/1925	9/19994	0.00726	1	1	1	1	biological_process	ENSBTAG00000016629;ENSBTAG00000009520;ENSBTAG00000001052;ENSBTAG00000018777
GO:0004673	e	protein histidine kinase activity	4/1925	9/19994	0.00726	1	1	1	1	molecular_function	ENSBTAG00000004078;ENSBTAG00000008710;ENSBTAG00000012798;ENSBTAG00000019277
GO:0034399	e	nuclear periphery	4/1925	9/19994	0.00726	1	1	1	1	cellular_component	ENSBTAG00000017512;ENSBTAG00000018130;ENSBTAG00000011943;ENSBTAG00000011127
GO:0045540	e	regulation of cholesterol biosynthetic process	4/1925	9/19994	0.00726	1	1	1	1	biological_process	ENSBTAG00000005198;ENSBTAG00000021272;ENSBTAG00000007884;ENSBTAG00000008505
GO:0010811	e	positive regulation of cell-substrate adhesion	13/1925	62/19994	0.00732	1	1	1	1	biological_process	ENSBTAG00000034373;ENSBTAG00000047561;ENSBTAG00000011818;ENSBTAG00000008403;ENSBTAG00000005190;ENSBTAG00000005339;ENSBTAG00000044033;ENSBTAG00000030599;ENSBTAG00000021933;ENSBTAG00000009665;ENSBTAG00000018236;ENSBTAG00000019595;ENSBTAG00000020614
GO:0030534	e	adult behavior	21/1925	120/19994	0.00733	1	1	1	1	biological_process	ENSBTAG00000017512;ENSBTAG00000014645;ENSBTAG00000002297;ENSBTAG00000003202;ENSBTAG00000006161;ENSBTAG00000007766;ENSBTAG00000040253;ENSBTAG00000013657;ENSBTAG00000012413;ENSBTAG00000034077;ENSBTAG00000004803;ENSBTAG00000010030;ENSBTAG00000017753;ENSBTAG00000014828;ENSBTAG00000013107;ENSBTAG00000047855;ENSBTAG00000034854;ENSBTAG00000007517;ENSBTAG00000013300;ENSBTAG00000027832;ENSBTAG00000010551
GO:0030100	e	regulation of endocytosis	19/1925	106/19994	0.00735	1	1	1	1	biological_process	ENSBTAG00000034373;ENSBTAG00000011215;ENSBTAG00000038190;ENSBTAG00000019686;ENSBTAG00000009343;ENSBTAG00000047561;ENSBTAG00000018857;ENSBTAG00000005339;ENSBTAG00000007725;ENSBTAG00000010223;ENSBTAG00000019290;ENSBTAG00000020617;ENSBTAG00000010681;ENSBTAG00000021933;ENSBTAG00000020406;ENSBTAG00000001050;ENSBTAG00000019964;ENSBTAG00000019177;ENSBTAG00000021318
GO:0032412	e	regulation of ion transmembrane transporter activity	16/1925	83/19994	0.00743	1	1	1	1	biological_process	ENSBTAG00000000589;ENSBTAG00000002297;ENSBTAG00000025200;ENSBTAG00000022699;ENSBTAG00000010865;ENSBTAG00000013109;ENSBTAG00000012413;ENSBTAG00000026283;ENSBTAG00000018465;ENSBTAG00000008303;ENSBTAG00000011500;ENSBTAG00000010026;ENSBTAG00000013107;ENSBTAG00000007509;ENSBTAG00000003762;ENSBTAG00000011227
GO:1902680	e	positive regulation of RNA biosynthetic process	128/1925	1063/19994	0.00749	1	1	1	1	biological_process	ENSBTAG00000046308;ENSBTAG00000034373;ENSBTAG00000007802;ENSBTAG00000014429;ENSBTAG00000017731;ENSBTAG00000004896;ENSBTAG00000003711;ENSBTAG00000021943;ENSBTAG00000017986;ENSBTAG00000017851;ENSBTAG00000013990;ENSBTAG00000020921;ENSBTAG00000015904;ENSBTAG00000005578;ENSBTAG00000018310;ENSBTAG00000015016;ENSBTAG00000011865;ENSBTAG00000010379;ENSBTAG00000017150;ENSBTAG00000020268;ENSBTAG00000015802;…
GO:0008361	e	regulation of cell size	8/1925	31/19994	0.00762	1	1	1	1	biological_process	ENSBTAG00000015341;ENSBTAG00000002883;ENSBTAG00000022699;ENSBTAG00000005190;ENSBTAG00000001305;ENSBTAG00000013030;ENSBTAG00000013300;ENSBTAG00000015325
GO:0048814	e	regulation of dendrite morphogenesis	8/1925	31/19994	0.00762	1	1	1	1	biological_process	ENSBTAG00000014357;ENSBTAG00000008571;ENSBTAG00000007766;ENSBTAG00000012653;ENSBTAG00000010030;ENSBTAG00000020412;ENSBTAG00000007517;ENSBTAG00000009851
GO:0008542	e	visual learning	8/1925	31/19994	0.00762	1	1	1	1	biological_process	ENSBTAG00000007766;ENSBTAG00000040253;ENSBTAG00000015655;ENSBTAG00000017753;ENSBTAG00000020975;ENSBTAG00000047855;ENSBTAG00000007517;ENSBTAG00000010551
GO:0030173	e	integral component of Golgi membrane	8/1925	31/19994	0.00762	1	1	1	1	cellular_component	ENSBTAG00000014191;ENSBTAG00000004870;ENSBTAG00000003052;ENSBTAG00000015043;ENSBTAG00000021445;ENSBTAG00000010659;ENSBTAG00000015255;ENSBTAG00000016805
GO:0031103	e	axon regeneration	3/1925	5/19994	0.00768	1	1	1	1	biological_process	ENSBTAG00000000575;ENSBTAG00000004037;ENSBTAG00000019302
GO:0014848	e	urinary tract smooth muscle contraction	3/1925	5/19994	0.00768	1	1	1	1	biological_process	ENSBTAG00000018880;ENSBTAG00000013300;ENSBTAG00000007496
GO:2000668	e	regulation of dendritic cell apoptotic process	3/1925	5/19994	0.00768	1	1	1	1	biological_process	ENSBTAG00000020904;ENSBTAG00000020034;ENSBTAG00000019964
GO:0016010	e	dystrophin-associated glycoprotein complex	3/1925	5/19994	0.00768	1	1	1	1	cellular_component	ENSBTAG00000033190;ENSBTAG00000022699;ENSBTAG00000009665
GO:0010761	e	fibroblast migration	3/1925	5/19994	0.00768	1	1	1	1	biological_process	ENSBTAG00000009984;ENSBTAG00000025450;ENSBTAG00000006729
GO:0090331	e	negative regulation of platelet aggregation	3/1925	5/19994	0.00768	1	1	1	1	biological_process	ENSBTAG00000008719;ENSBTAG00000008717;ENSBTAG00000021933
GO:0060157	e	urinary bladder development	3/1925	5/19994	0.00768	1	1	1	1	biological_process	ENSBTAG00000000442;ENSBTAG00000015460;ENSBTAG00000009913
GO:2001028	e	positive regulation of endothelial cell chemotaxis	3/1925	5/19994	0.00768	1	1	1	1	biological_process	ENSBTAG00000006161;ENSBTAG00000047561;ENSBTAG00000005339
GO:0008556	e	potassium-transporting ATPase activity	3/1925	5/19994	0.00768	1	1	1	1	molecular_function	ENSBTAG00000045598;ENSBTAG00000001246;ENSBTAG00000010551
GO:2000674	e	regulation of type B pancreatic cell apoptotic process	3/1925	5/19994	0.00768	1	1	1	1	biological_process	ENSBTAG00000005824;ENSBTAG00000000874;ENSBTAG00000021574
GO:0099738	e	cell cortex region	3/1925	5/19994	0.00768	1	1	1	1	cellular_component	ENSBTAG00000013247;ENSBTAG00000006504;ENSBTAG00000014119
GO:0070006	e	metalloaminopeptidase activity	3/1925	5/19994	0.00768	1	1	1	1	molecular_function	ENSBTAG00000004438;ENSBTAG00000019944;ENSBTAG00000016004
GO:0043117	e	positive regulation of vascular permeability	3/1925	5/19994	0.00768	1	1	1	1	biological_process	ENSBTAG00000008419;ENSBTAG00000047561;ENSBTAG00000005339
GO:0032589	e	neuron projection membrane	7/1925	25/19994	0.00769	1	1	1	1	cellular_component	ENSBTAG00000006995;ENSBTAG00000003202;ENSBTAG00000005800;ENSBTAG00000010977;ENSBTAG00000009851;ENSBTAG00000027832;ENSBTAG00000005424
GO:0017158	e	regulation of calcium ion-dependent exocytosis	7/1925	25/19994	0.00769	1	1	1	1	biological_process	ENSBTAG00000007766;ENSBTAG00000009835;ENSBTAG00000015249;ENSBTAG00000014828;ENSBTAG00000032079;ENSBTAG00000021318;ENSBTAG00000022799
GO:0046626	e	regulation of insulin receptor signaling pathway	7/1925	25/19994	0.00769	1	1	1	1	biological_process	ENSBTAG00000008719;ENSBTAG00000020921;ENSBTAG00000017086;ENSBTAG00000005190;ENSBTAG00000014023;ENSBTAG00000014119;ENSBTAG00000020617
GO:0019900	e	kinase binding	52/1925	375/19994	0.00773	1	1	1	1	molecular_function	ENSBTAG00000038321;ENSBTAG00000017512;ENSBTAG00000021553;ENSBTAG00000000286;ENSBTAG00000018097;ENSBTAG00000026199;ENSBTAG00000044119;ENSBTAG00000006291;ENSBTAG00000011034;ENSBTAG00000020921;ENSBTAG00000002297;ENSBTAG00000002883;ENSBTAG00000017232;ENSBTAG00000019470;ENSBTAG00000005861;ENSBTAG00000012103;ENSBTAG00000018996;ENSBTAG00000017604;ENSBTAG00000017764;ENSBTAG00000003418;ENSBTAG00000013895;…
GO:0018108	e	peptidyl-tyrosine phosphorylation	19/1925	107/19994	0.00784	1	1	1	1	biological_process	ENSBTAG00000011851;ENSBTAG00000006161;ENSBTAG00000020904;ENSBTAG00000003054;ENSBTAG00000012103;ENSBTAG00000008938;ENSBTAG00000005049;ENSBTAG00000005313;ENSBTAG00000010647;ENSBTAG00000007256;ENSBTAG00000020510;ENSBTAG00000010030;ENSBTAG00000044111;ENSBTAG00000010682;ENSBTAG00000003147;ENSBTAG00000010543;ENSBTAG00000012312;ENSBTAG00000006811;ENSBTAG00000004885
GO:0070482	e	response to oxygen levels	19/1925	107/19994	0.00784	1	1	1	1	biological_process	ENSBTAG00000015582;ENSBTAG00000015904;ENSBTAG00000018948;ENSBTAG00000006999;ENSBTAG00000012004;ENSBTAG00000005339;ENSBTAG00000002216;ENSBTAG00000014023;ENSBTAG00000006214;ENSBTAG00000020617;ENSBTAG00000007841;ENSBTAG00000047855;ENSBTAG00000010785;ENSBTAG00000007517;ENSBTAG00000013300;ENSBTAG00000019302;ENSBTAG00000007496;ENSBTAG00000015325;ENSBTAG00000020614
GO:0060347	e	heart trabecula formation	5/1925	14/19994	0.00784	1	1	1	1	biological_process	ENSBTAG00000001086;ENSBTAG00000022699;ENSBTAG00000000442;ENSBTAG00000008303;ENSBTAG00000024269
GO:0005614	e	interstitial matrix	5/1925	14/19994	0.00784	1	1	1	1	cellular_component	ENSBTAG00000013369;ENSBTAG00000000575;ENSBTAG00000018431;ENSBTAG00000019595;ENSBTAG00000003604
GO:0005003	e	ephrin receptor activity	5/1925	14/19994	0.00784	1	1	1	1	molecular_function	ENSBTAG00000005313;ENSBTAG00000020510;ENSBTAG00000010030;ENSBTAG00000044111;ENSBTAG00000006811
GO:0033017	e	sarcoplasmic reticulum membrane	5/1925	14/19994	0.00784	1	1	1	1	cellular_component	ENSBTAG00000006999;ENSBTAG00000008303;ENSBTAG00000012653;ENSBTAG00000025642;ENSBTAG00000014463
GO:0031965	e	nuclear membrane	21/1925	122/19994	0.00809	1	1	1	1	cellular_component	ENSBTAG00000008710;ENSBTAG00000031632;ENSBTAG00000008821;ENSBTAG00000013245;ENSBTAG00000003434;ENSBTAG00000015606;ENSBTAG00000040253;ENSBTAG00000018362;ENSBTAG00000035226;ENSBTAG00000014023;ENSBTAG00000008920;ENSBTAG00000005766;ENSBTAG00000016751;ENSBTAG00000025450;ENSBTAG00000000152;ENSBTAG00000012068;ENSBTAG00000020179;ENSBTAG00000011943;ENSBTAG00000011127;ENSBTAG00000019302;ENSBTAG00000016315
GO:2000113	e	negative regulation of cellular macromolecule biosynthetic process	107/1925	871/19994	0.00814	1	1	1	1	biological_process	ENSBTAG00000007802;ENSBTAG00000014429;ENSBTAG00000001086;ENSBTAG00000001579;ENSBTAG00000010529;ENSBTAG00000000753;ENSBTAG00000004275;ENSBTAG00000017986;ENSBTAG00000017851;ENSBTAG00000016294;ENSBTAG00000008571;ENSBTAG00000006291;ENSBTAG00000018898;ENSBTAG00000013227;ENSBTAG00000005578;ENSBTAG00000003034;ENSBTAG00000018318;ENSBTAG00000011865;ENSBTAG00000011000;ENSBTAG00000008419;ENSBTAG00000002073;…
GO:0070603	e	SWI/SNF superfamily-type complex	11/1925	51/19994	0.00819	1	1	1	1	cellular_component	ENSBTAG00000004073;ENSBTAG00000005578;ENSBTAG00000003929;ENSBTAG00000003034;ENSBTAG00000011865;ENSBTAG00000020268;ENSBTAG00000025458;ENSBTAG00000040477;ENSBTAG00000014598;ENSBTAG00000020998;ENSBTAG00000002728
GO:0030139	e	endocytic vesicle	11/1925	51/19994	0.00819	1	1	1	1	cellular_component	ENSBTAG00000001192;ENSBTAG00000022044;ENSBTAG00000005072;ENSBTAG00000017604;ENSBTAG00000002402;ENSBTAG00000011628;ENSBTAG00000001483;ENSBTAG00000016751;ENSBTAG00000021538;ENSBTAG00000020940;ENSBTAG00000010073
GO:0007268	e	synaptic transmission	27/1925	169/19994	0.00829	1	1	1	1	biological_process	ENSBTAG00000002297;ENSBTAG00000013536;ENSBTAG00000010865;ENSBTAG00000002252;ENSBTAG00000017146;ENSBTAG00000007766;ENSBTAG00000013657;ENSBTAG00000012413;ENSBTAG00000009835;ENSBTAG00000010223;ENSBTAG00000008877;ENSBTAG00000007887;ENSBTAG00000021745;ENSBTAG00000005800;ENSBTAG00000000219;ENSBTAG00000014828;ENSBTAG00000004352;ENSBTAG00000031654;ENSBTAG00000007509;ENSBTAG00000020413;ENSBTAG00000018777;…
GO:0032403	e	protein complex binding	69/1925	524/19994	0.0084	1	1	1	1	molecular_function	ENSBTAG00000007808;ENSBTAG00000017512;ENSBTAG00000003955;ENSBTAG00000011215;ENSBTAG00000026199;ENSBTAG00000005578;ENSBTAG00000003215;ENSBTAG00000019686;ENSBTAG00000017086;ENSBTAG00000015973;ENSBTAG00000002883;ENSBTAG00000022699;ENSBTAG00000017232;ENSBTAG00000007964;ENSBTAG00000001349;ENSBTAG00000020126;ENSBTAG00000009343;ENSBTAG00000009987;ENSBTAG00000011640;ENSBTAG00000014779;ENSBTAG00000014553;…
GO:0048812	e	neuron projection morphogenesis	21/1925	123/19994	0.00855	1	1	1	1	biological_process	ENSBTAG00000004472;ENSBTAG00000011851;ENSBTAG00000019866;ENSBTAG00000014543;ENSBTAG00000012939;ENSBTAG00000018851;ENSBTAG00000020709;ENSBTAG00000009520;ENSBTAG00000005313;ENSBTAG00000010649;ENSBTAG00000018130;ENSBTAG00000001483;ENSBTAG00000010030;ENSBTAG00000014828;ENSBTAG00000010977;ENSBTAG00000013107;ENSBTAG00000007517;ENSBTAG00000014530;ENSBTAG00000019097;ENSBTAG00000019302;ENSBTAG00000022799
GO:0001503	e	ossification	13/1925	64/19994	0.00873	1	1	1	1	biological_process	ENSBTAG00000010620;ENSBTAG00000006999;ENSBTAG00000003021;ENSBTAG00000012004;ENSBTAG00000011741;ENSBTAG00000046545;ENSBTAG00000010745;ENSBTAG00000017122;ENSBTAG00000009816;ENSBTAG00000012943;ENSBTAG00000008951;ENSBTAG00000013155;ENSBTAG00000004263
GO:2001235	e	positive regulation of apoptotic signaling pathway	23/1925	139/19994	0.00894	1	1	1	1	biological_process	ENSBTAG00000007802;ENSBTAG00000000753;ENSBTAG00000008719;ENSBTAG00000006291;ENSBTAG00000019851;ENSBTAG00000010992;ENSBTAG00000020904;ENSBTAG00000018334;ENSBTAG00000005824;ENSBTAG00000014182;ENSBTAG00000008010;ENSBTAG00000012653;ENSBTAG00000015460;ENSBTAG00000005761;ENSBTAG00000002912;ENSBTAG00000015894;ENSBTAG00000005793;ENSBTAG00000017804;ENSBTAG00000012695;ENSBTAG00000015312;ENSBTAG00000010785;…
GO:0044449	e	contractile fiber part	21/1925	124/19994	0.00908	1	1	1	1	cellular_component	ENSBTAG00000011215;ENSBTAG00000000700;ENSBTAG00000033190;ENSBTAG00000006995;ENSBTAG00000006999;ENSBTAG00000019554;ENSBTAG00000004554;ENSBTAG00000016399;ENSBTAG00000007725;ENSBTAG00000015988;ENSBTAG00000000698;ENSBTAG00000018255;ENSBTAG00000011500;ENSBTAG00000010026;ENSBTAG00000025450;ENSBTAG00000026266;ENSBTAG00000021581;ENSBTAG00000001610;ENSBTAG00000011424;ENSBTAG00000017685;ENSBTAG00000000771
GO:0015631	e	tubulin binding	30/1925	192/19994	0.00914	1	1	1	1	molecular_function	ENSBTAG00000017512;ENSBTAG00000011851;ENSBTAG00000008376;ENSBTAG00000003215;ENSBTAG00000015973;ENSBTAG00000022699;ENSBTAG00000017232;ENSBTAG00000001349;ENSBTAG00000012722;ENSBTAG00000013109;ENSBTAG00000004554;ENSBTAG00000038978;ENSBTAG00000004832;ENSBTAG00000019822;ENSBTAG00000018125;ENSBTAG00000002117;ENSBTAG00000020709;ENSBTAG00000011170;ENSBTAG00000018130;ENSBTAG00000019138;ENSBTAG00000015249;…
GO:0006897	e	endocytosis	32/1925	210/19994	0.00915	1	1	1	1	biological_process	ENSBTAG00000014645;ENSBTAG00000013165;ENSBTAG00000022699;ENSBTAG00000015363;ENSBTAG00000005072;ENSBTAG00000017771;ENSBTAG00000007766;ENSBTAG00000002136;ENSBTAG00000044158;ENSBTAG00000019636;ENSBTAG00000012275;ENSBTAG00000012652;ENSBTAG00000012500;ENSBTAG00000000736;ENSBTAG00000019290;ENSBTAG00000006214;ENSBTAG00000030371;ENSBTAG00000005800;ENSBTAG00000017753;ENSBTAG00000010681;ENSBTAG00000016751;…
GO:0001948	e	glycoprotein binding	10/1925	45/19994	0.00925	1	1	1	1	molecular_function	ENSBTAG00000014645;ENSBTAG00000008708;ENSBTAG00000002402;ENSBTAG00000015996;ENSBTAG00000004630;ENSBTAG00000018130;ENSBTAG00000011154;ENSBTAG00000012695;ENSBTAG00000017060;ENSBTAG00000020406
GO:0050773	e	regulation of dendrite development	10/1925	45/19994	0.00925	1	1	1	1	biological_process	ENSBTAG00000014357;ENSBTAG00000008571;ENSBTAG00000023806;ENSBTAG00000007766;ENSBTAG00000007780;ENSBTAG00000012653;ENSBTAG00000010030;ENSBTAG00000020412;ENSBTAG00000007517;ENSBTAG00000009851
GO:0097155	e	fasciculation of sensory neuron axon	2/1925	2/19994	0.00927	1	1	1	1	biological_process	ENSBTAG00000031001;ENSBTAG00000010030
GO:0071436	e	sodium ion export	2/1925	2/19994	0.00927	1	1	1	1	biological_process	ENSBTAG00000008766;ENSBTAG00000013861
GO:0009041	e	uridylate kinase activity	2/1925	2/19994	0.00927	1	1	1	1	molecular_function	ENSBTAG00000019979;ENSBTAG00000019956
GO:0035385	e	Roundabout signaling pathway	2/1925	2/19994	0.00927	1	1	1	1	biological_process	ENSBTAG00000017746;ENSBTAG00000009851
GO:0001156	e	TFIIIC-class transcription factor binding	2/1925	2/19994	0.00927	1	1	1	1	molecular_function	ENSBTAG00000002883;ENSBTAG00000015325
GO:1901249	e	regulation of lung goblet cell differentiation	2/1925	2/19994	0.00927	1	1	1	1	biological_process	ENSBTAG00000014211;ENSBTAG00000016533
GO:0032796	e	uropod organization	2/1925	2/19994	0.00927	1	1	1	1	biological_process	ENSBTAG00000008631;ENSBTAG00000010402
GO:0098902	e	regulation of membrane depolarization during action potential	2/1925	2/19994	0.00927	1	1	1	1	biological_process	ENSBTAG00000022699;ENSBTAG00000006720
GO:0098901	e	regulation of cardiac muscle cell action potential	2/1925	2/19994	0.00927	1	1	1	1	biological_process	ENSBTAG00000022699;ENSBTAG00000006720
GO:1902336	e	positive regulation of retinal ganglion cell axon guidance	2/1925	2/19994	0.00927	1	1	1	1	biological_process	ENSBTAG00000019866;ENSBTAG00000047561
GO:0071415	e	cellular response to purine-containing compound	2/1925	2/19994	0.00927	1	1	1	1	biological_process	ENSBTAG00000006999;ENSBTAG00000011500
GO:0048669	e	collateral sprouting in absence of injury	2/1925	2/19994	0.00927	1	1	1	1	biological_process	ENSBTAG00000023806;ENSBTAG00000017753
GO:0060083	e	smooth muscle contraction involved in micturition	2/1925	2/19994	0.00927	1	1	1	1	biological_process	ENSBTAG00000018880;ENSBTAG00000013300
GO:1901420	e	negative regulation of response to alcohol	2/1925	2/19994	0.00927	1	1	1	1	biological_process	ENSBTAG00000013227;ENSBTAG00000014023
GO:0032541	e	cortical endoplasmic reticulum	2/1925	2/19994	0.00927	1	1	1	1	cellular_component	ENSBTAG00000013109;ENSBTAG00000026283
GO:0051639	e	actin filament network formation	2/1925	2/19994	0.00927	1	1	1	1	biological_process	ENSBTAG00000023806;ENSBTAG00000021581
GO:0055014	e	atrial cardiac muscle cell development	2/1925	2/19994	0.00927	1	1	1	1	biological_process	ENSBTAG00000001086;ENSBTAG00000014008
GO:0046069	e	cGMP catabolic process	2/1925	2/19994	0.00927	1	1	1	1	biological_process	ENSBTAG00000008419;ENSBTAG00000024888
GO:0033159	e	negative regulation of protein import into nucleus, translocation	2/1925	2/19994	0.00927	1	1	1	1	biological_process	ENSBTAG00000008419;ENSBTAG00000019964
GO:0035279	e	mRNA cleavage involved in gene silencing by miRNA	2/1925	2/19994	0.00927	1	1	1	1	biological_process	ENSBTAG00000001579;ENSBTAG00000014297
GO:1901250	e	negative regulation of lung goblet cell differentiation	2/1925	2/19994	0.00927	1	1	1	1	biological_process	ENSBTAG00000014211;ENSBTAG00000016533
GO:0003169	e	coronary vein morphogenesis	2/1925	2/19994	0.00927	1	1	1	1	biological_process	ENSBTAG00000047561;ENSBTAG00000022799
GO:0021636	e	trigeminal nerve morphogenesis	2/1925	2/19994	0.00927	1	1	1	1	biological_process	ENSBTAG00000019866;ENSBTAG00000014543
GO:0072361	e	regulation of glycolytic process by regulation of transcription from RNA polymerase II promoter	2/1925	2/19994	0.00927	1	1	1	1	biological_process	ENSBTAG00000013271;ENSBTAG00000008063
GO:0072368	e	regulation of lipid transport by negative regulation of transcription from RNA polymerase II promoter	2/1925	2/19994	0.00927	1	1	1	1	biological_process	ENSBTAG00000013271;ENSBTAG00000014265
GO:0098795	e	mRNA cleavage involved in gene silencing	2/1925	2/19994	0.00927	1	1	1	1	biological_process	ENSBTAG00000001579;ENSBTAG00000014297
GO:0032810	e	sterol response element binding	2/1925	2/19994	0.00927	1	1	1	1	molecular_function	ENSBTAG00000007884;ENSBTAG00000010681
GO:0048807	e	female genitalia morphogenesis	2/1925	2/19994	0.00927	1	1	1	1	biological_process	ENSBTAG00000000442;ENSBTAG00000015460
GO:0051306	e	mitotic sister chromatid separation	2/1925	2/19994	0.00927	1	1	1	1	biological_process	ENSBTAG00000010167;ENSBTAG00000011964
GO:0001025	e	RNA polymerase III transcription factor binding	2/1925	2/19994	0.00927	1	1	1	1	molecular_function	ENSBTAG00000002883;ENSBTAG00000015325
GO:0030617	e	transforming growth factor beta receptor, inhibitory cytoplasmic mediator activity	2/1925	2/19994	0.00927	1	1	1	1	molecular_function	ENSBTAG00000000625;ENSBTAG00000012441
GO:0035721	e	intraciliary retrograde transport	2/1925	2/19994	0.00927	1	1	1	1	biological_process	ENSBTAG00000019121;ENSBTAG00000012005
GO:0045799	e	positive regulation of chromatin assembly or disassembly	2/1925	2/19994	0.00927	1	1	1	1	biological_process	ENSBTAG00000005029;ENSBTAG00000011943
GO:1900825	e	regulation of membrane depolarization during cardiac muscle cell action potential	2/1925	2/19994	0.00927	1	1	1	1	biological_process	ENSBTAG00000022699;ENSBTAG00000006720
GO:0071313	e	cellular response to caffeine	2/1925	2/19994	0.00927	1	1	1	1	biological_process	ENSBTAG00000006999;ENSBTAG00000011500
GO:0035368	e	selenocysteine insertion sequence binding	2/1925	2/19994	0.00927	1	1	1	1	molecular_function	ENSBTAG00000030962;ENSBTAG00000001939
GO:0003241	e	growth involved in heart morphogenesis	2/1925	2/19994	0.00927	1	1	1	1	biological_process	ENSBTAG00000005990;ENSBTAG00000022799
GO:0004180	e	carboxypeptidase activity	8/1925	32/19994	0.00933	1	1	1	1	molecular_function	ENSBTAG00000015008;ENSBTAG00000018941;ENSBTAG00000011908;ENSBTAG00000012722;ENSBTAG00000001257;ENSBTAG00000007146;ENSBTAG00000046169;ENSBTAG00000013496
GO:0050853	e	B cell receptor signaling pathway	6/1925	20/19994	0.00936	1	1	1	1	biological_process	ENSBTAG00000019686;ENSBTAG00000031575;ENSBTAG00000018270;ENSBTAG00000005049;ENSBTAG00000012695;ENSBTAG00000019302
GO:0004181	e	metallocarboxypeptidase activity	6/1925	20/19994	0.00936	1	1	1	1	molecular_function	ENSBTAG00000015008;ENSBTAG00000018941;ENSBTAG00000012722;ENSBTAG00000001257;ENSBTAG00000046169;ENSBTAG00000013496
GO:0046627	e	negative regulation of insulin receptor signaling pathway	6/1925	20/19994	0.00936	1	1	1	1	biological_process	ENSBTAG00000008719;ENSBTAG00000020921;ENSBTAG00000017086;ENSBTAG00000005190;ENSBTAG00000014119;ENSBTAG00000020617
GO:0045892	e	negative regulation of transcription, DNA-templated	106/1925	865/19994	0.00941	1	1	1	1	biological_process	ENSBTAG00000007802;ENSBTAG00000014429;ENSBTAG00000001086;ENSBTAG00000010529;ENSBTAG00000000753;ENSBTAG00000004275;ENSBTAG00000017986;ENSBTAG00000017851;ENSBTAG00000016294;ENSBTAG00000008571;ENSBTAG00000006291;ENSBTAG00000018898;ENSBTAG00000013227;ENSBTAG00000005578;ENSBTAG00000003034;ENSBTAG00000018318;ENSBTAG00000011865;ENSBTAG00000011000;ENSBTAG00000008419;ENSBTAG00000002078;ENSBTAG00000007228;…
GO:0001501	e	skeletal system development	13/1925	65/19994	0.00961	1	1	1	1	biological_process	ENSBTAG00000002278;ENSBTAG00000003021;ENSBTAG00000016414;ENSBTAG00000017764;ENSBTAG00000000442;ENSBTAG00000018395;ENSBTAG00000015460;ENSBTAG00000009816;ENSBTAG00000004768;ENSBTAG00000003607;ENSBTAG00000013801;ENSBTAG00000007490;ENSBTAG00000006720
GO:0001952	e	regulation of cell-matrix adhesion	12/1925	56/19994	0.00964	1	1	1	1	biological_process	ENSBTAG00000034373;ENSBTAG00000008579;ENSBTAG00000047561;ENSBTAG00000008403;ENSBTAG00000005190;ENSBTAG00000005339;ENSBTAG00000016515;ENSBTAG00000009665;ENSBTAG00000018236;ENSBTAG00000002626;ENSBTAG00000019302;ENSBTAG00000006811
GO:0019218	e	regulation of steroid metabolic process	12/1925	56/19994	0.00964	1	1	1	1	biological_process	ENSBTAG00000004275;ENSBTAG00000013227;ENSBTAG00000015904;ENSBTAG00000016414;ENSBTAG00000005198;ENSBTAG00000021272;ENSBTAG00000007884;ENSBTAG00000014023;ENSBTAG00000008505;ENSBTAG00000001246;ENSBTAG00000013300;ENSBTAG00000010543
GO:0016358	e	dendrite development	7/1925	26/19994	0.00967	1	1	1	1	biological_process	ENSBTAG00000019044;ENSBTAG00000019866;ENSBTAG00000017753;ENSBTAG00000016751;ENSBTAG00000020975;ENSBTAG00000047855;ENSBTAG00000001961
GO:0005201	e	extracellular matrix structural constituent	7/1925	26/19994	0.00967	1	1	1	1	molecular_function	ENSBTAG00000013760;ENSBTAG00000002278;ENSBTAG00000019807;ENSBTAG00000004630;ENSBTAG00000012849;ENSBTAG00000021310;ENSBTAG00000013155
GO:0090257	e	regulation of muscle system process	15/1925	77/19994	0.00986	1	1	1	1	biological_process	ENSBTAG00000013369;ENSBTAG00000031632;ENSBTAG00000022699;ENSBTAG00000017764;ENSBTAG00000040253;ENSBTAG00000046911;ENSBTAG00000012653;ENSBTAG00000011500;ENSBTAG00000024888;ENSBTAG00000014463;ENSBTAG00000001246;ENSBTAG00000012441;ENSBTAG00000014809;ENSBTAG00000013300;ENSBTAG00000010551
GO:0044448	e	cell cortex part	16/1925	87/19994	0.00987	1	1	1	1	cellular_component	ENSBTAG00000011215;ENSBTAG00000026199;ENSBTAG00000006995;ENSBTAG00000007910;ENSBTAG00000000354;ENSBTAG00000013247;ENSBTAG00000013109;ENSBTAG00000006504;ENSBTAG00000004554;ENSBTAG00000008631;ENSBTAG00000026283;ENSBTAG00000014119;ENSBTAG00000014863;ENSBTAG00000001610;ENSBTAG00000010402;ENSBTAG00000004732
GO:0015405	e	P-P-bond-hydrolysis-driven transmembrane transporter activity	18/1925	101/19994	0.00994	1	1	1	1	molecular_function	ENSBTAG00000013513;ENSBTAG00000000290;ENSBTAG00000003038;ENSBTAG00000009552;ENSBTAG00000005997;ENSBTAG00000014553;ENSBTAG00000045598;ENSBTAG00000015666;ENSBTAG00000015191;ENSBTAG00000021272;ENSBTAG00000001305;ENSBTAG00000017053;ENSBTAG00000000983;ENSBTAG00000011156;ENSBTAG00000001246;ENSBTAG00000000520;ENSBTAG00000005738;ENSBTAG00000010551
GO:0015399	e	primary active transmembrane transporter activity	18/1925	101/19994	0.00994	1	1	1	1	molecular_function	ENSBTAG00000013513;ENSBTAG00000000290;ENSBTAG00000003038;ENSBTAG00000009552;ENSBTAG00000005997;ENSBTAG00000014553;ENSBTAG00000045598;ENSBTAG00000015666;ENSBTAG00000015191;ENSBTAG00000021272;ENSBTAG00000001305;ENSBTAG00000017053;ENSBTAG00000000983;ENSBTAG00000011156;ENSBTAG00000001246;ENSBTAG00000000520;ENSBTAG00000005738;ENSBTAG00000010551
GO:0090317	e	negative regulation of intracellular protein transport	12/1925	57/19994	0.0103	1	1	1	1	biological_process	ENSBTAG00000006291;ENSBTAG00000013227;ENSBTAG00000008419;ENSBTAG00000005275;ENSBTAG00000007766;ENSBTAG00000021068;ENSBTAG00000007256;ENSBTAG00000010745;ENSBTAG00000019964;ENSBTAG00000021543;ENSBTAG00000015433;ENSBTAG00000015325
GO:0001726	e	ruffle	12/1925	57/19994	0.0103	1	1	1	1	cellular_component	ENSBTAG00000010452;ENSBTAG00000019044;ENSBTAG00000020126;ENSBTAG00000023806;ENSBTAG00000008403;ENSBTAG00000003667;ENSBTAG00000002117;ENSBTAG00000018255;ENSBTAG00000016751;ENSBTAG00000010402;ENSBTAG00000025868;ENSBTAG00000022799
GO:0072332	e	intrinsic apoptotic signaling pathway by p53 class mediator	9/1925	39/19994	0.0103	1	1	1	1	biological_process	ENSBTAG00000018362;ENSBTAG00000017632;ENSBTAG00000012898;ENSBTAG00000007256;ENSBTAG00000015460;ENSBTAG00000015894;ENSBTAG00000003559;ENSBTAG00000008433;ENSBTAG00000003120
GO:0043227	e	membrane-bounded organelle	521/1925	4930/19994	0.0105	1	1	1	1	cellular_component	ENSBTAG00000012498;ENSBTAG00000039851;ENSBTAG00000007666;ENSBTAG00000046308;ENSBTAG00000038321;ENSBTAG00000006280;ENSBTAG00000021378;ENSBTAG00000016869;ENSBTAG00000001629;ENSBTAG00000021553;ENSBTAG00000030775;ENSBTAG00000014426;ENSBTAG00000027569;ENSBTAG00000016918;ENSBTAG00000001081;ENSBTAG00000001080;ENSBTAG00000001086;ENSBTAG00000001579;ENSBTAG00000000977;ENSBTAG00000005127;ENSBTAG00000004891;…
GO:1904062	e	regulation of cation transmembrane transport	13/1925	66/19994	0.0106	1	1	1	1	biological_process	ENSBTAG00000004078;ENSBTAG00000002297;ENSBTAG00000025200;ENSBTAG00000022699;ENSBTAG00000013109;ENSBTAG00000012413;ENSBTAG00000026283;ENSBTAG00000018465;ENSBTAG00000008303;ENSBTAG00000000512;ENSBTAG00000011500;ENSBTAG00000010026;ENSBTAG00000003762
GO:0030027	e	lamellipodium	16/1925	88/19994	0.0107	1	1	1	1	cellular_component	ENSBTAG00000010452;ENSBTAG00000000700;ENSBTAG00000017850;ENSBTAG00000001987;ENSBTAG00000020126;ENSBTAG00000024015;ENSBTAG00000017604;ENSBTAG00000007766;ENSBTAG00000008403;ENSBTAG00000005190;ENSBTAG00000004554;ENSBTAG00000008631;ENSBTAG00000018945;ENSBTAG00000014182;ENSBTAG00000015655;ENSBTAG00000022799
GO:0010558	e	negative regulation of macromolecule biosynthetic process	109/1925	897/19994	0.0107	1	1	1	1	biological_process	ENSBTAG00000007802;ENSBTAG00000014429;ENSBTAG00000001086;ENSBTAG00000001579;ENSBTAG00000010529;ENSBTAG00000000753;ENSBTAG00000004275;ENSBTAG00000017986;ENSBTAG00000017851;ENSBTAG00000016294;ENSBTAG00000008571;ENSBTAG00000006291;ENSBTAG00000018898;ENSBTAG00000013227;ENSBTAG00000005578;ENSBTAG00000003034;ENSBTAG00000018318;ENSBTAG00000011865;ENSBTAG00000011000;ENSBTAG00000008419;ENSBTAG00000002073;…
GO:1901700	e	response to oxygen-containing compound	65/1925	496/19994	0.0107	1	1	1	1	biological_process	ENSBTAG00000011851;ENSBTAG00000017851;ENSBTAG00000016296;ENSBTAG00000020921;ENSBTAG00000015904;ENSBTAG00000005578;ENSBTAG00000010992;ENSBTAG00000008419;ENSBTAG00000013760;ENSBTAG00000002883;ENSBTAG00000012004;ENSBTAG00000006986;ENSBTAG00000013536;ENSBTAG00000013245;ENSBTAG00000015566;ENSBTAG00000000837;ENSBTAG00000002879;ENSBTAG00000007592;ENSBTAG00000012103;ENSBTAG00000017604;ENSBTAG00000016387;…
GO:0030286	e	dynein complex	10/1925	46/19994	0.0108	1	1	1	1	cellular_component	ENSBTAG00000004472;ENSBTAG00000047794;ENSBTAG00000008605;ENSBTAG00000008213;ENSBTAG00000014700;ENSBTAG00000000920;ENSBTAG00000016523;ENSBTAG00000016784;ENSBTAG00000008538;ENSBTAG00000011943
GO:0060429	e	epithelium development	20/1925	117/19994	0.0108	1	1	1	1	biological_process	ENSBTAG00000000625;ENSBTAG00000008717;ENSBTAG00000001173;ENSBTAG00000019121;ENSBTAG00000010866;ENSBTAG00000014008;ENSBTAG00000013861;ENSBTAG00000010223;ENSBTAG00000012500;ENSBTAG00000008063;ENSBTAG00000008688;ENSBTAG00000010977;ENSBTAG00000012441;ENSBTAG00000021566;ENSBTAG00000021574;ENSBTAG00000010543;ENSBTAG00000013155;ENSBTAG00000006720;ENSBTAG00000022799;ENSBTAG00000008090
GO:0010831	e	positive regulation of myotube differentiation	5/1925	15/19994	0.0108	1	1	1	1	biological_process	ENSBTAG00000022699;ENSBTAG00000002216;ENSBTAG00000010745;ENSBTAG00000019302;ENSBTAG00000015325
GO:0051894	e	positive regulation of focal adhesion assembly	5/1925	15/19994	0.0108	1	1	1	1	biological_process	ENSBTAG00000047561;ENSBTAG00000008403;ENSBTAG00000005190;ENSBTAG00000005339;ENSBTAG00000018236
GO:0046503	e	glycerolipid catabolic process	5/1925	15/19994	0.0108	1	1	1	1	biological_process	ENSBTAG00000038321;ENSBTAG00000013165;ENSBTAG00000005479;ENSBTAG00000002130;ENSBTAG00000008505
GO:0007520	e	myoblast fusion	5/1925	15/19994	0.0108	1	1	1	1	biological_process	ENSBTAG00000007821;ENSBTAG00000022699;ENSBTAG00000013242;ENSBTAG00000009315;ENSBTAG00000010402
GO:1903393	e	positive regulation of adherens junction organization	5/1925	15/19994	0.0108	1	1	1	1	biological_process	ENSBTAG00000047561;ENSBTAG00000008403;ENSBTAG00000005190;ENSBTAG00000005339;ENSBTAG00000018236
GO:1901890	e	positive regulation of cell junction assembly	5/1925	15/19994	0.0108	1	1	1	1	biological_process	ENSBTAG00000047561;ENSBTAG00000008403;ENSBTAG00000005190;ENSBTAG00000005339;ENSBTAG00000018236
GO:0032420	e	stereocilium	5/1925	15/19994	0.0108	1	1	1	1	cellular_component	ENSBTAG00000003955;ENSBTAG00000013736;ENSBTAG00000010244;ENSBTAG00000021497;ENSBTAG00000015210
GO:0010171	e	body morphogenesis	4/1925	10/19994	0.0112	1	1	1	1	biological_process	ENSBTAG00000003034;ENSBTAG00000019121;ENSBTAG00000009315;ENSBTAG00000020406
GO:0010544	e	negative regulation of platelet activation	4/1925	10/19994	0.0112	1	1	1	1	biological_process	ENSBTAG00000008719;ENSBTAG00000008717;ENSBTAG00000021933;ENSBTAG00000013203
GO:0042800	e	histone methyltransferase activity (H3-K4 specific)	4/1925	10/19994	0.0112	1	1	1	1	molecular_function	ENSBTAG00000018310;ENSBTAG00000002345;ENSBTAG00000024199;ENSBTAG00000002763
GO:0032793	e	positive regulation of CREB transcription factor activity	4/1925	10/19994	0.0112	1	1	1	1	biological_process	ENSBTAG00000010379;ENSBTAG00000047561;ENSBTAG00000017942;ENSBTAG00000002710
GO:0035050	e	embryonic heart tube development	4/1925	10/19994	0.0112	1	1	1	1	biological_process	ENSBTAG00000019121;ENSBTAG00000014008;ENSBTAG00000013861;ENSBTAG00000006720
GO:0046325	e	negative regulation of glucose import	4/1925	10/19994	0.0112	1	1	1	1	biological_process	ENSBTAG00000038337;ENSBTAG00000017086;ENSBTAG00000013749;ENSBTAG00000005793
GO:0010885	e	regulation of cholesterol storage	4/1925	10/19994	0.0112	1	1	1	1	biological_process	ENSBTAG00000008063;ENSBTAG00000010681;ENSBTAG00000008505;ENSBTAG00000014265
GO:0090330	e	regulation of platelet aggregation	4/1925	10/19994	0.0112	1	1	1	1	biological_process	ENSBTAG00000008719;ENSBTAG00000008717;ENSBTAG00000020034;ENSBTAG00000021933
GO:0060742	e	epithelial cell differentiation involved in prostate gland development	4/1925	10/19994	0.0112	1	1	1	1	biological_process	ENSBTAG00000017851;ENSBTAG00000021499;ENSBTAG00000015460;ENSBTAG00000022799
GO:0060600	e	dichotomous subdivision of an epithelial terminal unit	4/1925	10/19994	0.0112	1	1	1	1	biological_process	ENSBTAG00000010992;ENSBTAG00000019866;ENSBTAG00000008036;ENSBTAG00000001814
GO:0043395	e	heparan sulfate proteoglycan binding	4/1925	10/19994	0.0112	1	1	1	1	molecular_function	ENSBTAG00000008708;ENSBTAG00000015996;ENSBTAG00000004630;ENSBTAG00000020406
GO:0017166	e	vinculin binding	4/1925	10/19994	0.0112	1	1	1	1	molecular_function	ENSBTAG00000014182;ENSBTAG00000018255;ENSBTAG00000009665;ENSBTAG00000025868
GO:0005509	e	calcium ion binding	73/1925	567/19994	0.0112	1	1	1	1	molecular_function	ENSBTAG00000008944;ENSBTAG00000034373;ENSBTAG00000021378;ENSBTAG00000011215;ENSBTAG00000006747;ENSBTAG00000019926;ENSBTAG00000003586;ENSBTAG00000021957;ENSBTAG00000016591;ENSBTAG00000038945;ENSBTAG00000002278;ENSBTAG00000013165;ENSBTAG00000006999;ENSBTAG00000017158;ENSBTAG00000020040;ENSBTAG00000030189;ENSBTAG00000010292;ENSBTAG00000002865;ENSBTAG00000034693;ENSBTAG00000021072;ENSBTAG00000013537;…
GO:0031228	e	intrinsic component of Golgi membrane	8/1925	33/19994	0.0113	1	1	1	1	cellular_component	ENSBTAG00000014191;ENSBTAG00000004870;ENSBTAG00000003052;ENSBTAG00000015043;ENSBTAG00000021445;ENSBTAG00000010659;ENSBTAG00000015255;ENSBTAG00000016805
GO:1900076	e	regulation of cellular response to insulin stimulus	8/1925	33/19994	0.0113	1	1	1	1	biological_process	ENSBTAG00000008719;ENSBTAG00000038337;ENSBTAG00000020921;ENSBTAG00000017086;ENSBTAG00000005190;ENSBTAG00000014023;ENSBTAG00000014119;ENSBTAG00000020617
GO:0097485	e	neuron projection guidance	24/1925	149/19994	0.0114	1	1	1	1	biological_process	ENSBTAG00000014645;ENSBTAG00000027569;ENSBTAG00000026199;ENSBTAG00000012025;ENSBTAG00000002297;ENSBTAG00000001173;ENSBTAG00000019866;ENSBTAG00000024015;ENSBTAG00000018307;ENSBTAG00000010671;ENSBTAG00000047561;ENSBTAG00000007766;ENSBTAG00000018851;ENSBTAG00000015996;ENSBTAG00000012137;ENSBTAG00000005313;ENSBTAG00000010223;ENSBTAG00000045895;ENSBTAG00000016515;ENSBTAG00000010030;ENSBTAG00000018817;…
GO:0010604	e	positive regulation of macromolecule metabolic process	209/1925	1849/19994	0.0116	1	1	1	1	biological_process	ENSBTAG00000046308;ENSBTAG00000034373;ENSBTAG00000007802;ENSBTAG00000014645;ENSBTAG00000014426;ENSBTAG00000014429;ENSBTAG00000001579;ENSBTAG00000017731;ENSBTAG00000000575;ENSBTAG00000004896;ENSBTAG00000003711;ENSBTAG00000000753;ENSBTAG00000021943;ENSBTAG00000017986;ENSBTAG00000008719;ENSBTAG00000017851;ENSBTAG00000044119;ENSBTAG00000013773;ENSBTAG00000008571;ENSBTAG00000038337;ENSBTAG00000013990;…
GO:0002009	e	morphogenesis of an epithelium	36/1925	246/19994	0.0118	1	1	1	1	biological_process	ENSBTAG00000000575;ENSBTAG00000013990;ENSBTAG00000014367;ENSBTAG00000003034;ENSBTAG00000010992;ENSBTAG00000019866;ENSBTAG00000006161;ENSBTAG00000007592;ENSBTAG00000010671;ENSBTAG00000047561;ENSBTAG00000016414;ENSBTAG00000008938;ENSBTAG00000031001;ENSBTAG00000005339;ENSBTAG00000003075;ENSBTAG00000011628;ENSBTAG00000008036;ENSBTAG00000001814;ENSBTAG00000021068;ENSBTAG00000012137;ENSBTAG00000019832;…
GO:0015291	e	secondary active transmembrane transporter activity	22/1925	134/19994	0.0118	1	1	1	1	molecular_function	ENSBTAG00000010856;ENSBTAG00000001981;ENSBTAG00000009167;ENSBTAG00000044053;ENSBTAG00000008766;ENSBTAG00000013644;ENSBTAG00000031178;ENSBTAG00000006043;ENSBTAG00000030543;ENSBTAG00000013861;ENSBTAG00000015276;ENSBTAG00000021287;ENSBTAG00000003876;ENSBTAG00000004352;ENSBTAG00000011882;ENSBTAG00000012851;ENSBTAG00000001610;ENSBTAG00000001545;ENSBTAG00000045695;ENSBTAG00000021775;ENSBTAG00000010145;…
GO:0045944	e	positive regulation of transcription from RNA polymerase II promoter	85/1925	681/19994	0.012	1	1	1	1	biological_process	ENSBTAG00000046308;ENSBTAG00000034373;ENSBTAG00000014429;ENSBTAG00000017731;ENSBTAG00000004896;ENSBTAG00000003711;ENSBTAG00000017986;ENSBTAG00000017851;ENSBTAG00000015904;ENSBTAG00000005578;ENSBTAG00000018310;ENSBTAG00000015016;ENSBTAG00000011865;ENSBTAG00000010379;ENSBTAG00000019313;ENSBTAG00000003021;ENSBTAG00000012004;ENSBTAG00000008591;ENSBTAG00000006161;ENSBTAG00000020904;ENSBTAG00000015566;…
GO:0060271	e	cilium morphogenesis	7/1925	27/19994	0.012	1	1	1	1	biological_process	ENSBTAG00000000700;ENSBTAG00000019121;ENSBTAG00000012005;ENSBTAG00000016512;ENSBTAG00000002774;ENSBTAG00000022799;ENSBTAG00000012030
GO:0004114	e	3',5'-cyclic-nucleotide phosphodiesterase activity	7/1925	27/19994	0.012	1	1	1	1	molecular_function	ENSBTAG00000015909;ENSBTAG00000008419;ENSBTAG00000000354;ENSBTAG00000012100;ENSBTAG00000016396;ENSBTAG00000021899;ENSBTAG00000024888
GO:0031410	e	cytoplasmic vesicle	63/1925	481/19994	0.012	1	1	1	1	cellular_component	ENSBTAG00000016918;ENSBTAG00000000977;ENSBTAG00000003955;ENSBTAG00000008717;ENSBTAG00000010992;ENSBTAG00000001192;ENSBTAG00000044053;ENSBTAG00000034693;ENSBTAG00000017143;ENSBTAG00000000905;ENSBTAG00000022044;ENSBTAG00000009343;ENSBTAG00000034643;ENSBTAG00000038291;ENSBTAG00000014553;ENSBTAG00000005072;ENSBTAG00000017604;ENSBTAG00000005321;ENSBTAG00000047561;ENSBTAG00000002402;ENSBTAG00000000460;…
GO:0032024	e	positive regulation of insulin secretion	6/1925	21/19994	0.0121	1	1	1	1	biological_process	ENSBTAG00000000286;ENSBTAG00000000442;ENSBTAG00000005049;ENSBTAG00000003876;ENSBTAG00000021574;ENSBTAG00000020614
GO:0051962	e	positive regulation of nervous system development	31/1925	206/19994	0.0121	1	1	1	1	biological_process	ENSBTAG00000017512;ENSBTAG00000011851;ENSBTAG00000008717;ENSBTAG00000008571;ENSBTAG00000025200;ENSBTAG00000019866;ENSBTAG00000023806;ENSBTAG00000010671;ENSBTAG00000047561;ENSBTAG00000007780;ENSBTAG00000031001;ENSBTAG00000005339;ENSBTAG00000011249;ENSBTAG00000012137;ENSBTAG00000005313;ENSBTAG00000010647;ENSBTAG00000012653;ENSBTAG00000012500;ENSBTAG00000008688;ENSBTAG00000020034;ENSBTAG00000009315;…
GO:0003014	e	renal system process	9/1925	40/19994	0.0122	1	1	1	1	biological_process	ENSBTAG00000011461;ENSBTAG00000046979;ENSBTAG00000008493;ENSBTAG00000010785;ENSBTAG00000019964;ENSBTAG00000010145;ENSBTAG00000019302;ENSBTAG00000021538;ENSBTAG00000007490
GO:0008328	e	ionotropic glutamate receptor complex	10/1925	47/19994	0.0126	1	1	1	1	cellular_component	ENSBTAG00000000589;ENSBTAG00000010865;ENSBTAG00000017146;ENSBTAG00000033153;ENSBTAG00000005800;ENSBTAG00000000219;ENSBTAG00000013107;ENSBTAG00000034854;ENSBTAG00000007509;ENSBTAG00000009269
GO:0008150	e	biological_process	1440/1925	14471/19994	0.0126	1	1	1	1	biological_process	ENSBTAG00000007719;ENSBTAG00000012498;ENSBTAG00000008944;ENSBTAG00000026851;ENSBTAG00000007247;ENSBTAG00000007246;ENSBTAG00000007245;ENSBTAG00000012361;ENSBTAG00000039855;ENSBTAG00000012963;ENSBTAG00000007668;ENSBTAG00000046308;ENSBTAG00000038180;ENSBTAG00000034373;ENSBTAG00000038321;ENSBTAG00000007808;ENSBTAG00000017512;ENSBTAG00000007802;ENSBTAG00000018975;ENSBTAG00000006280;ENSBTAG00000014645;…
GO:0019932	e	second-messenger-mediated signaling	13/1925	68/19994	0.013	1	1	1	1	biological_process	ENSBTAG00000044119;ENSBTAG00000020455;ENSBTAG00000008419;ENSBTAG00000013536;ENSBTAG00000013245;ENSBTAG00000002313;ENSBTAG00000017764;ENSBTAG00000010647;ENSBTAG00000003876;ENSBTAG00000011500;ENSBTAG00000000184;ENSBTAG00000017240;ENSBTAG00000006472
GO:0018212	e	peptidyl-tyrosine modification	19/1925	109/19994	0.0131	1	1	1	1	biological_process	ENSBTAG00000011851;ENSBTAG00000006161;ENSBTAG00000020904;ENSBTAG00000003054;ENSBTAG00000012103;ENSBTAG00000008938;ENSBTAG00000005049;ENSBTAG00000005313;ENSBTAG00000010647;ENSBTAG00000007256;ENSBTAG00000020510;ENSBTAG00000010030;ENSBTAG00000044111;ENSBTAG00000010682;ENSBTAG00000003147;ENSBTAG00000010543;ENSBTAG00000012312;ENSBTAG00000006811;ENSBTAG00000004885
GO:0030178	e	negative regulation of Wnt signaling pathway	19/1925	109/19994	0.0131	1	1	1	1	biological_process	ENSBTAG00000012969;ENSBTAG00000010529;ENSBTAG00000004275;ENSBTAG00000006291;ENSBTAG00000013227;ENSBTAG00000017086;ENSBTAG00000010671;ENSBTAG00000035858;ENSBTAG00000014825;ENSBTAG00000023416;ENSBTAG00000020617;ENSBTAG00000015894;ENSBTAG00000010977;ENSBTAG00000020406;ENSBTAG00000021574;ENSBTAG00000017685;ENSBTAG00000015433;ENSBTAG00000022799;ENSBTAG00000011598
GO:0005267	e	potassium channel activity	19/1925	109/19994	0.0131	1	1	1	1	molecular_function	ENSBTAG00000018975;ENSBTAG00000004078;ENSBTAG00000040496;ENSBTAG00000008710;ENSBTAG00000012798;ENSBTAG00000017500;ENSBTAG00000016613;ENSBTAG00000019277;ENSBTAG00000018193;ENSBTAG00000020061;ENSBTAG00000008322;ENSBTAG00000002205;ENSBTAG00000018465;ENSBTAG00000020725;ENSBTAG00000018249;ENSBTAG00000031654;ENSBTAG00000013300;ENSBTAG00000047879;ENSBTAG00000005424
GO:1903507	e	negative regulation of nucleic acid-templated transcription	96/1925	781/19994	0.0131	1	1	1	1	biological_process	ENSBTAG00000007802;ENSBTAG00000014429;ENSBTAG00000001086;ENSBTAG00000010529;ENSBTAG00000000753;ENSBTAG00000004275;ENSBTAG00000017986;ENSBTAG00000017851;ENSBTAG00000016294;ENSBTAG00000008571;ENSBTAG00000006291;ENSBTAG00000018898;ENSBTAG00000013227;ENSBTAG00000005578;ENSBTAG00000003034;ENSBTAG00000018318;ENSBTAG00000011865;ENSBTAG00000011000;ENSBTAG00000008419;ENSBTAG00000002078;ENSBTAG00000007228;…
GO:0008022	e	protein C-terminus binding	19/1925	110/19994	0.0135	1	1	1	1	molecular_function	ENSBTAG00000000977;ENSBTAG00000000286;ENSBTAG00000008719;ENSBTAG00000015016;ENSBTAG00000002676;ENSBTAG00000003021;ENSBTAG00000022699;ENSBTAG00000008631;ENSBTAG00000001305;ENSBTAG00000009309;ENSBTAG00000018463;ENSBTAG00000007882;ENSBTAG00000014023;ENSBTAG00000017122;ENSBTAG00000011154;ENSBTAG00000046684;ENSBTAG00000012695;ENSBTAG00000014265;ENSBTAG00000038866
GO:0043393	e	regulation of protein binding	17/1925	96/19994	0.0135	1	1	1	1	biological_process	ENSBTAG00000015043;ENSBTAG00000008938;ENSBTAG00000007766;ENSBTAG00000007780;ENSBTAG00000017764;ENSBTAG00000000253;ENSBTAG00000001814;ENSBTAG00000017753;ENSBTAG00000009256;ENSBTAG00000009315;ENSBTAG00000000184;ENSBTAG00000010167;ENSBTAG00000018236;ENSBTAG00000001050;ENSBTAG00000021574;ENSBTAG00000012048;ENSBTAG00000019302
GO:0001667	e	ameboidal-type cell migration	17/1925	96/19994	0.0135	1	1	1	1	biological_process	ENSBTAG00000034373;ENSBTAG00000014367;ENSBTAG00000010195;ENSBTAG00000019866;ENSBTAG00000009984;ENSBTAG00000018307;ENSBTAG00000017604;ENSBTAG00000005339;ENSBTAG00000001814;ENSBTAG00000017037;ENSBTAG00000006214;ENSBTAG00000039261;ENSBTAG00000025450;ENSBTAG00000018236;ENSBTAG00000010402;ENSBTAG00000009851;ENSBTAG00000006729
GO:0007632	e	visual behavior	8/1925	34/19994	0.0136	1	1	1	1	biological_process	ENSBTAG00000007766;ENSBTAG00000040253;ENSBTAG00000015655;ENSBTAG00000017753;ENSBTAG00000020975;ENSBTAG00000047855;ENSBTAG00000007517;ENSBTAG00000010551
GO:2001236	e	regulation of extrinsic apoptotic signaling pathway	21/1925	125/19994	0.0136	1	1	1	1	biological_process	ENSBTAG00000006291;ENSBTAG00000013227;ENSBTAG00000015582;ENSBTAG00000015341;ENSBTAG00000019851;ENSBTAG00000019866;ENSBTAG00000020904;ENSBTAG00000047561;ENSBTAG00000008938;ENSBTAG00000013895;ENSBTAG00000014182;ENSBTAG00000005761;ENSBTAG00000002912;ENSBTAG00000015894;ENSBTAG00000005793;ENSBTAG00000015312;ENSBTAG00000010785;ENSBTAG00000021574;ENSBTAG00000001136;ENSBTAG00000019302;ENSBTAG00000013155
GO:0044267	e	cellular protein metabolic process	234/1925	2095/19994	0.0136	1	1	1	1	biological_process	ENSBTAG00000021553;ENSBTAG00000014426;ENSBTAG00000014429;ENSBTAG00000009427;ENSBTAG00000019933;ENSBTAG00000004078;ENSBTAG00000011851;ENSBTAG00000026199;ENSBTAG00000012564;ENSBTAG00000035007;ENSBTAG00000018973;ENSBTAG00000021943;ENSBTAG00000008718;ENSBTAG00000008719;ENSBTAG00000008710;ENSBTAG00000025403;ENSBTAG00000044119;ENSBTAG00000012798;ENSBTAG00000006291;ENSBTAG00000017181;ENSBTAG00000020921;…
GO:0098552	e	side of membrane	29/1925	193/19994	0.0141	1	1	1	1	cellular_component	ENSBTAG00000034373;ENSBTAG00000013773;ENSBTAG00000033190;ENSBTAG00000002297;ENSBTAG00000009987;ENSBTAG00000012290;ENSBTAG00000005990;ENSBTAG00000010242;ENSBTAG00000015264;ENSBTAG00000021272;ENSBTAG00000015298;ENSBTAG00000019832;ENSBTAG00000019289;ENSBTAG00000015249;ENSBTAG00000016525;ENSBTAG00000013118;ENSBTAG00000024269;ENSBTAG00000009256;ENSBTAG00000011154;ENSBTAG00000010785;ENSBTAG00000001050;…
GO:0060627	e	regulation of vesicle-mediated transport	29/1925	193/19994	0.0141	1	1	1	1	biological_process	ENSBTAG00000034373;ENSBTAG00000011215;ENSBTAG00000038190;ENSBTAG00000019686;ENSBTAG00000009343;ENSBTAG00000047561;ENSBTAG00000007306;ENSBTAG00000007766;ENSBTAG00000018857;ENSBTAG00000005339;ENSBTAG00000002788;ENSBTAG00000007725;ENSBTAG00000009835;ENSBTAG00000010223;ENSBTAG00000015249;ENSBTAG00000019290;ENSBTAG00000020034;ENSBTAG00000020617;ENSBTAG00000014828;ENSBTAG00000010681;ENSBTAG00000021933;…
GO:0000785	e	chromatin	58/1925	441/19994	0.0141	1	1	1	1	cellular_component	ENSBTAG00000004073;ENSBTAG00000026199;ENSBTAG00000000625;ENSBTAG00000017851;ENSBTAG00000020921;ENSBTAG00000020922;ENSBTAG00000013227;ENSBTAG00000018310;ENSBTAG00000015016;ENSBTAG00000011865;ENSBTAG00000007228;ENSBTAG00000019592;ENSBTAG00000008591;ENSBTAG00000017419;ENSBTAG00000015566;ENSBTAG00000005861;ENSBTAG00000009308;ENSBTAG00000004037;ENSBTAG00000010671;ENSBTAG00000010927;ENSBTAG00000002224;…
GO:0007507	e	heart development	17/1925	97/19994	0.0142	1	1	1	1	biological_process	ENSBTAG00000031632;ENSBTAG00000002278;ENSBTAG00000019866;ENSBTAG00000010671;ENSBTAG00000040253;ENSBTAG00000012413;ENSBTAG00000019832;ENSBTAG00000014211;ENSBTAG00000009019;ENSBTAG00000046545;ENSBTAG00000017019;ENSBTAG00000020617;ENSBTAG00000015874;ENSBTAG00000030801;ENSBTAG00000009256;ENSBTAG00000014786;ENSBTAG00000043581
GO:0048193	e	Golgi vesicle transport	17/1925	97/19994	0.0142	1	1	1	1	biological_process	ENSBTAG00000007120;ENSBTAG00000006995;ENSBTAG00000015802;ENSBTAG00000001517;ENSBTAG00000018322;ENSBTAG00000001349;ENSBTAG00000000905;ENSBTAG00000004598;ENSBTAG00000015955;ENSBTAG00000016635;ENSBTAG00000007725;ENSBTAG00000015286;ENSBTAG00000009026;ENSBTAG00000010659;ENSBTAG00000013708;ENSBTAG00000016038;ENSBTAG00000020066
GO:0035612	e	AP-2 adaptor complex binding	3/1925	6/19994	0.0143	1	1	1	1	molecular_function	ENSBTAG00000009343;ENSBTAG00000002136;ENSBTAG00000001050
GO:0070324	e	thyroid hormone binding	3/1925	6/19994	0.0143	1	1	1	1	molecular_function	ENSBTAG00000010992;ENSBTAG00000010745;ENSBTAG00000017802
GO:2000480	e	negative regulation of cAMP-dependent protein kinase activity	3/1925	6/19994	0.0143	1	1	1	1	biological_process	ENSBTAG00000046142;ENSBTAG00000014023;ENSBTAG00000014205
GO:0060831	e	smoothened signaling pathway involved in dorsal/ventral neural tube patterning	3/1925	6/19994	0.0143	1	1	1	1	biological_process	ENSBTAG00000014512;ENSBTAG00000019121;ENSBTAG00000010671
GO:0055094	e	response to lipoprotein particle	3/1925	6/19994	0.0143	1	1	1	1	biological_process	ENSBTAG00000016620;ENSBTAG00000021272;ENSBTAG00000014265
GO:0061564	e	axon development	3/1925	6/19994	0.0143	1	1	1	1	biological_process	ENSBTAG00000000575;ENSBTAG00000004037;ENSBTAG00000019302
GO:0055075	e	potassium ion homeostasis	3/1925	6/19994	0.0143	1	1	1	1	biological_process	ENSBTAG00000004078;ENSBTAG00000013300;ENSBTAG00000009913
GO:0055078	e	sodium ion homeostasis	3/1925	6/19994	0.0143	1	1	1	1	biological_process	ENSBTAG00000027182;ENSBTAG00000002631;ENSBTAG00000009913
GO:0015665	e	alcohol transmembrane transporter activity	3/1925	6/19994	0.0143	1	1	1	1	molecular_function	ENSBTAG00000021272;ENSBTAG00000008493;ENSBTAG00000004352
GO:0033270	e	paranode region of axon	3/1925	6/19994	0.0143	1	1	1	1	cellular_component	ENSBTAG00000038180;ENSBTAG00000045895;ENSBTAG00000019097
GO:0016803	e	ether hydrolase activity	3/1925	6/19994	0.0143	1	1	1	1	molecular_function	ENSBTAG00000016415;ENSBTAG00000021933;ENSBTAG00000000140
GO:0060371	e	regulation of atrial cardiac muscle cell membrane depolarization	3/1925	6/19994	0.0143	1	1	1	1	biological_process	ENSBTAG00000046911;ENSBTAG00000009835;ENSBTAG00000006720
GO:0010839	e	negative regulation of keratinocyte proliferation	3/1925	6/19994	0.0143	1	1	1	1	biological_process	ENSBTAG00000013227;ENSBTAG00000016414;ENSBTAG00000020829
GO:0032353	e	negative regulation of hormone biosynthetic process	3/1925	6/19994	0.0143	1	1	1	1	biological_process	ENSBTAG00000004275;ENSBTAG00000014828;ENSBTAG00000001246
GO:0032351	e	negative regulation of hormone metabolic process	3/1925	6/19994	0.0143	1	1	1	1	biological_process	ENSBTAG00000004275;ENSBTAG00000014828;ENSBTAG00000001246
GO:0032964	e	collagen biosynthetic process	3/1925	6/19994	0.0143	1	1	1	1	biological_process	ENSBTAG00000001027;ENSBTAG00000009112;ENSBTAG00000014665
GO:0051149	e	positive regulation of muscle cell differentiation	9/1925	41/19994	0.0143	1	1	1	1	biological_process	ENSBTAG00000018310;ENSBTAG00000022699;ENSBTAG00000007780;ENSBTAG00000014636;ENSBTAG00000002216;ENSBTAG00000010745;ENSBTAG00000016533;ENSBTAG00000019302;ENSBTAG00000015325
GO:0015297	e	antiporter activity	9/1925	41/19994	0.0143	1	1	1	1	molecular_function	ENSBTAG00000010856;ENSBTAG00000008766;ENSBTAG00000013644;ENSBTAG00000031178;ENSBTAG00000013861;ENSBTAG00000015276;ENSBTAG00000011882;ENSBTAG00000001610;ENSBTAG00000021775
GO:0007267	e	cell-cell signaling	37/1925	259/19994	0.0144	1	1	1	1	biological_process	ENSBTAG00000000575;ENSBTAG00000013990;ENSBTAG00000002297;ENSBTAG00000006161;ENSBTAG00000013536;ENSBTAG00000010865;ENSBTAG00000002252;ENSBTAG00000017146;ENSBTAG00000007766;ENSBTAG00000005198;ENSBTAG00000013657;ENSBTAG00000012413;ENSBTAG00000009835;ENSBTAG00000010223;ENSBTAG00000008877;ENSBTAG00000007887;ENSBTAG00000015460;ENSBTAG00000021745;ENSBTAG00000005800;ENSBTAG00000000219;ENSBTAG00000005372;…
GO:0042826	e	histone deacetylase binding	12/1925	61/19994	0.0145	1	1	1	1	molecular_function	ENSBTAG00000011000;ENSBTAG00000003021;ENSBTAG00000008591;ENSBTAG00000010671;ENSBTAG00000017764;ENSBTAG00000013271;ENSBTAG00000017037;ENSBTAG00000010649;ENSBTAG00000013740;ENSBTAG00000046545;ENSBTAG00000005029;ENSBTAG00000012141
GO:2000209	e	regulation of anoikis	5/1925	16/19994	0.0145	1	1	1	1	biological_process	ENSBTAG00000013227;ENSBTAG00000008938;ENSBTAG00000010647;ENSBTAG00000019302;ENSBTAG00000022799
GO:0000159	e	protein phosphatase type 2A complex	5/1925	16/19994	0.0145	1	1	1	1	cellular_component	ENSBTAG00000019851;ENSBTAG00000020598;ENSBTAG00000001862;ENSBTAG00000023416;ENSBTAG00000001933
GO:0061037	e	negative regulation of cartilage development	5/1925	16/19994	0.0145	1	1	1	1	biological_process	ENSBTAG00000006747;ENSBTAG00000013227;ENSBTAG00000007592;ENSBTAG00000012500;ENSBTAG00000010977
GO:0000768	e	syncytium formation by plasma membrane fusion	5/1925	16/19994	0.0145	1	1	1	1	biological_process	ENSBTAG00000007821;ENSBTAG00000022699;ENSBTAG00000013242;ENSBTAG00000009315;ENSBTAG00000010402
GO:0005160	e	transforming growth factor beta receptor binding	5/1925	16/19994	0.0145	1	1	1	1	molecular_function	ENSBTAG00000000625;ENSBTAG00000012004;ENSBTAG00000019832;ENSBTAG00000024269;ENSBTAG00000012441
GO:0004112	e	cyclic-nucleotide phosphodiesterase activity	7/1925	28/19994	0.0147	1	1	1	1	molecular_function	ENSBTAG00000015909;ENSBTAG00000008419;ENSBTAG00000000354;ENSBTAG00000012100;ENSBTAG00000016396;ENSBTAG00000021899;ENSBTAG00000024888
GO:0001954	e	positive regulation of cell-matrix adhesion	7/1925	28/19994	0.0147	1	1	1	1	biological_process	ENSBTAG00000034373;ENSBTAG00000047561;ENSBTAG00000008403;ENSBTAG00000005190;ENSBTAG00000005339;ENSBTAG00000009665;ENSBTAG00000018236
GO:0010830	e	regulation of myotube differentiation	7/1925	28/19994	0.0147	1	1	1	1	biological_process	ENSBTAG00000022699;ENSBTAG00000017764;ENSBTAG00000002216;ENSBTAG00000010745;ENSBTAG00000019302;ENSBTAG00000015325;ENSBTAG00000022799
GO:0045298	e	tubulin complex	30/1925	199/19994	0.0149	1	1	1	1	cellular_component	ENSBTAG00000017512;ENSBTAG00000011851;ENSBTAG00000008376;ENSBTAG00000003215;ENSBTAG00000015973;ENSBTAG00000022699;ENSBTAG00000017232;ENSBTAG00000001349;ENSBTAG00000012722;ENSBTAG00000013109;ENSBTAG00000004554;ENSBTAG00000038978;ENSBTAG00000004832;ENSBTAG00000019822;ENSBTAG00000018125;ENSBTAG00000002117;ENSBTAG00000020709;ENSBTAG00000011170;ENSBTAG00000018130;ENSBTAG00000019138;ENSBTAG00000015249;…
GO:0060343	e	trabecula formation	6/1925	22/19994	0.0153	1	1	1	1	biological_process	ENSBTAG00000001086;ENSBTAG00000022699;ENSBTAG00000000442;ENSBTAG00000008303;ENSBTAG00000024269;ENSBTAG00000012943
GO:0033558	e	protein deacetylase activity	6/1925	22/19994	0.0153	1	1	1	1	molecular_function	ENSBTAG00000011865;ENSBTAG00000011000;ENSBTAG00000007208;ENSBTAG00000017764;ENSBTAG00000014023;ENSBTAG00000046092
GO:0003254	e	regulation of membrane depolarization	6/1925	22/19994	0.0153	1	1	1	1	biological_process	ENSBTAG00000022699;ENSBTAG00000008938;ENSBTAG00000012413;ENSBTAG00000046911;ENSBTAG00000009835;ENSBTAG00000006720
GO:0046875	e	ephrin receptor binding	6/1925	22/19994	0.0153	1	1	1	1	molecular_function	ENSBTAG00000011851;ENSBTAG00000030994;ENSBTAG00000008938;ENSBTAG00000007766;ENSBTAG00000005665;ENSBTAG00000016515
GO:0016849	e	phosphorus-oxygen lyase activity	6/1925	22/19994	0.0153	1	1	1	1	molecular_function	ENSBTAG00000016629;ENSBTAG00000009520;ENSBTAG00000006208;ENSBTAG00000007457;ENSBTAG00000001052;ENSBTAG00000018777
GO:0010721	e	negative regulation of cell development	25/1925	161/19994	0.0153	1	1	1	1	biological_process	ENSBTAG00000014645;ENSBTAG00000004472;ENSBTAG00000012025;ENSBTAG00000008579;ENSBTAG00000019866;ENSBTAG00000022699;ENSBTAG00000018307;ENSBTAG00000010671;ENSBTAG00000007766;ENSBTAG00000017767;ENSBTAG00000012137;ENSBTAG00000014182;ENSBTAG00000018463;ENSBTAG00000010030;ENSBTAG00000022471;ENSBTAG00000024269;ENSBTAG00000015655;ENSBTAG00000017753;ENSBTAG00000010977;ENSBTAG00000020975;ENSBTAG00000021566;…
GO:0048729	e	tissue morphogenesis	43/1925	312/19994	0.0154	1	1	1	1	biological_process	ENSBTAG00000000575;ENSBTAG00000017851;ENSBTAG00000013990;ENSBTAG00000013227;ENSBTAG00000014367;ENSBTAG00000003034;ENSBTAG00000010992;ENSBTAG00000019866;ENSBTAG00000006161;ENSBTAG00000007592;ENSBTAG00000010671;ENSBTAG00000047561;ENSBTAG00000016414;ENSBTAG00000013736;ENSBTAG00000008938;ENSBTAG00000031001;ENSBTAG00000005339;ENSBTAG00000003075;ENSBTAG00000011628;ENSBTAG00000008036;ENSBTAG00000001814;…
GO:0046903	e	secretion	38/1925	266/19994	0.0155	1	1	1	1	biological_process	ENSBTAG00000021378;ENSBTAG00000008717;ENSBTAG00000009381;ENSBTAG00000002297;ENSBTAG00000007910;ENSBTAG00000018880;ENSBTAG00000020260;ENSBTAG00000001192;ENSBTAG00000034693;ENSBTAG00000013537;ENSBTAG00000021426;ENSBTAG00000000244;ENSBTAG00000005321;ENSBTAG00000047561;ENSBTAG00000016414;ENSBTAG00000007766;ENSBTAG00000014229;ENSBTAG00000002939;ENSBTAG00000001305;ENSBTAG00000020636;ENSBTAG00000010647;…
GO:0032526	e	response to retinoic acid	11/1925	53/19994	0.0156	1	1	1	1	biological_process	ENSBTAG00000017851;ENSBTAG00000010992;ENSBTAG00000007592;ENSBTAG00000016387;ENSBTAG00000000442;ENSBTAG00000008493;ENSBTAG00000012500;ENSBTAG00000020034;ENSBTAG00000021566;ENSBTAG00000006811;ENSBTAG00000011598
GO:1902679	e	negative regulation of RNA biosynthetic process	96/1925	786/19994	0.0159	1	1	1	1	biological_process	ENSBTAG00000007802;ENSBTAG00000014429;ENSBTAG00000001086;ENSBTAG00000010529;ENSBTAG00000000753;ENSBTAG00000004275;ENSBTAG00000017986;ENSBTAG00000017851;ENSBTAG00000016294;ENSBTAG00000008571;ENSBTAG00000006291;ENSBTAG00000018898;ENSBTAG00000013227;ENSBTAG00000005578;ENSBTAG00000003034;ENSBTAG00000018318;ENSBTAG00000011865;ENSBTAG00000011000;ENSBTAG00000008419;ENSBTAG00000002078;ENSBTAG00000007228;…
GO:0006937	e	regulation of muscle contraction	12/1925	62/19994	0.0159	1	1	1	1	biological_process	ENSBTAG00000031632;ENSBTAG00000022699;ENSBTAG00000017764;ENSBTAG00000040253;ENSBTAG00000046911;ENSBTAG00000011500;ENSBTAG00000024888;ENSBTAG00000001246;ENSBTAG00000012441;ENSBTAG00000014809;ENSBTAG00000013300;ENSBTAG00000010551
GO:0001077	e	transcriptional activator activity, RNA polymerase II core promoter proximal region sequence-specific binding	12/1925	62/19994	0.0159	1	1	1	1	molecular_function	ENSBTAG00000046308;ENSBTAG00000017731;ENSBTAG00000003711;ENSBTAG00000003021;ENSBTAG00000018334;ENSBTAG00000009199;ENSBTAG00000010649;ENSBTAG00000015460;ENSBTAG00000008688;ENSBTAG00000021574;ENSBTAG00000013801;ENSBTAG00000011598
GO:0030155	e	regulation of cell adhesion	50/1925	371/19994	0.016	1	1	1	1	biological_process	ENSBTAG00000034373;ENSBTAG00000005120;ENSBTAG00000005704;ENSBTAG00000010452;ENSBTAG00000008719;ENSBTAG00000008717;ENSBTAG00000008579;ENSBTAG00000011034;ENSBTAG00000013227;ENSBTAG00000014367;ENSBTAG00000019686;ENSBTAG00000031575;ENSBTAG00000020126;ENSBTAG00000020904;ENSBTAG00000010671;ENSBTAG00000047561;ENSBTAG00000011818;ENSBTAG00000008403;ENSBTAG00000005990;ENSBTAG00000005190;ENSBTAG00000005339;…
GO:0031346	e	positive regulation of cell projection organization	19/1925	114/19994	0.016	1	1	1	1	biological_process	ENSBTAG00000017512;ENSBTAG00000011851;ENSBTAG00000008571;ENSBTAG00000019866;ENSBTAG00000012004;ENSBTAG00000023806;ENSBTAG00000013749;ENSBTAG00000047561;ENSBTAG00000007780;ENSBTAG00000031001;ENSBTAG00000011249;ENSBTAG00000012137;ENSBTAG00000010647;ENSBTAG00000012653;ENSBTAG00000020034;ENSBTAG00000006811;ENSBTAG00000009851;ENSBTAG00000015325;ENSBTAG00000001961
GO:0042393	e	histone binding	17/1925	99/19994	0.0161	1	1	1	1	molecular_function	ENSBTAG00000020921;ENSBTAG00000002078;ENSBTAG00000007228;ENSBTAG00000020268;ENSBTAG00000009308;ENSBTAG00000016131;ENSBTAG00000046760;ENSBTAG00000002224;ENSBTAG00000020815;ENSBTAG00000009036;ENSBTAG00000008321;ENSBTAG00000017037;ENSBTAG00000014023;ENSBTAG00000017112;ENSBTAG00000006214;ENSBTAG00000015655;ENSBTAG00000012048
GO:0035239	e	tube morphogenesis	28/1925	184/19994	0.0161	1	1	1	1	biological_process	ENSBTAG00000013990;ENSBTAG00000014367;ENSBTAG00000019866;ENSBTAG00000006161;ENSBTAG00000010671;ENSBTAG00000047561;ENSBTAG00000016414;ENSBTAG00000008938;ENSBTAG00000031001;ENSBTAG00000005339;ENSBTAG00000011628;ENSBTAG00000001814;ENSBTAG00000021068;ENSBTAG00000012137;ENSBTAG00000019832;ENSBTAG00000005313;ENSBTAG00000015460;ENSBTAG00000015249;ENSBTAG00000020406;ENSBTAG00000021566;ENSBTAG00000032657;…
GO:0034103	e	regulation of tissue remodeling	8/1925	35/19994	0.0161	1	1	1	1	biological_process	ENSBTAG00000006747;ENSBTAG00000016414;ENSBTAG00000005990;ENSBTAG00000005339;ENSBTAG00000016620;ENSBTAG00000015249;ENSBTAG00000012866;ENSBTAG00000012943
GO:0060351	e	cartilage development involved in endochondral bone morphogenesis	4/1925	11/19994	0.0163	1	1	1	1	biological_process	ENSBTAG00000004630;ENSBTAG00000012500;ENSBTAG00000017122;ENSBTAG00000013155
GO:0030506	e	ankyrin binding	4/1925	11/19994	0.0163	1	1	1	1	molecular_function	ENSBTAG00000006995;ENSBTAG00000010026;ENSBTAG00000001610;ENSBTAG00000012234
GO:0003785	e	actin monomer binding	4/1925	11/19994	0.0163	1	1	1	1	molecular_function	ENSBTAG00000023806;ENSBTAG00000000052;ENSBTAG00000020407;ENSBTAG00000020614
GO:0035315	e	hair cell differentiation	4/1925	11/19994	0.0163	1	1	1	1	biological_process	ENSBTAG00000010659;ENSBTAG00000018817;ENSBTAG00000016751;ENSBTAG00000013300
GO:0070830	e	bicellular tight junction assembly	4/1925	11/19994	0.0163	1	1	1	1	biological_process	ENSBTAG00000011215;ENSBTAG00000017604;ENSBTAG00000017354;ENSBTAG00000015414
GO:0046965	e	retinoid X receptor binding	4/1925	11/19994	0.0163	1	1	1	1	molecular_function	ENSBTAG00000007592;ENSBTAG00000016414;ENSBTAG00000013271;ENSBTAG00000010681
GO:0007080	e	mitotic metaphase plate congression	4/1925	11/19994	0.0163	1	1	1	1	biological_process	ENSBTAG00000002117;ENSBTAG00000000500;ENSBTAG00000018806;ENSBTAG00000020066
GO:0007216	e	G-protein coupled glutamate receptor signaling pathway	4/1925	11/19994	0.0163	1	1	1	1	biological_process	ENSBTAG00000044181;ENSBTAG00000013632;ENSBTAG00000009269;ENSBTAG00000013810
GO:0071889	e	14-3-3 protein binding	4/1925	11/19994	0.0163	1	1	1	1	molecular_function	ENSBTAG00000002883;ENSBTAG00000017232;ENSBTAG00000020617;ENSBTAG00000020614
GO:0045947	e	negative regulation of translational initiation	4/1925	11/19994	0.0163	1	1	1	1	biological_process	ENSBTAG00000001579;ENSBTAG00000012500;ENSBTAG00000011943;ENSBTAG00000027654
GO:0030262	e	apoptotic nuclear changes	4/1925	11/19994	0.0163	1	1	1	1	biological_process	ENSBTAG00000005761;ENSBTAG00000020034;ENSBTAG00000002341;ENSBTAG00000012235
GO:0046822	e	regulation of nucleocytoplasmic transport	23/1925	146/19994	0.0163	1	1	1	1	biological_process	ENSBTAG00000021553;ENSBTAG00000006291;ENSBTAG00000013227;ENSBTAG00000008419;ENSBTAG00000005275;ENSBTAG00000012004;ENSBTAG00000010671;ENSBTAG00000007766;ENSBTAG00000007780;ENSBTAG00000009036;ENSBTAG00000011628;ENSBTAG00000021068;ENSBTAG00000014023;ENSBTAG00000007256;ENSBTAG00000010745;ENSBTAG00000008471;ENSBTAG00000019964;ENSBTAG00000021574;ENSBTAG00000017685;ENSBTAG00000011943;ENSBTAG00000021543;…
GO:0007411	e	axon guidance	23/1925	146/19994	0.0163	1	1	1	1	biological_process	ENSBTAG00000014645;ENSBTAG00000027569;ENSBTAG00000026199;ENSBTAG00000012025;ENSBTAG00000002297;ENSBTAG00000001173;ENSBTAG00000019866;ENSBTAG00000024015;ENSBTAG00000010671;ENSBTAG00000047561;ENSBTAG00000007766;ENSBTAG00000018851;ENSBTAG00000015996;ENSBTAG00000012137;ENSBTAG00000005313;ENSBTAG00000010223;ENSBTAG00000045895;ENSBTAG00000016515;ENSBTAG00000010030;ENSBTAG00000018817;ENSBTAG00000015655;…
GO:0001101	e	response to acid chemical	21/1925	130/19994	0.0164	1	1	1	1	biological_process	ENSBTAG00000017851;ENSBTAG00000010992;ENSBTAG00000025200;ENSBTAG00000013760;ENSBTAG00000002883;ENSBTAG00000008766;ENSBTAG00000007592;ENSBTAG00000016387;ENSBTAG00000005339;ENSBTAG00000046979;ENSBTAG00000000442;ENSBTAG00000008493;ENSBTAG00000012500;ENSBTAG00000024269;ENSBTAG00000020034;ENSBTAG00000012849;ENSBTAG00000021566;ENSBTAG00000019302;ENSBTAG00000006811;ENSBTAG00000015325;ENSBTAG00000011598
GO:0048471	e	perinuclear region of cytoplasm	44/1925	321/19994	0.0167	1	1	1	1	cellular_component	ENSBTAG00000021378;ENSBTAG00000002531;ENSBTAG00000011215;ENSBTAG00000008719;ENSBTAG00000013773;ENSBTAG00000007129;ENSBTAG00000008376;ENSBTAG00000006291;ENSBTAG00000008419;ENSBTAG00000014628;ENSBTAG00000004870;ENSBTAG00000018322;ENSBTAG00000013245;ENSBTAG00000023806;ENSBTAG00000024015;ENSBTAG00000006792;ENSBTAG00000018996;ENSBTAG00000007306;ENSBTAG00000018857;ENSBTAG00000011628;ENSBTAG00000016399;…
GO:0008589	e	regulation of smoothened signaling pathway	9/1925	42/19994	0.0167	1	1	1	1	biological_process	ENSBTAG00000008717;ENSBTAG00000015904;ENSBTAG00000019121;ENSBTAG00000009199;ENSBTAG00000010671;ENSBTAG00000021068;ENSBTAG00000002936;ENSBTAG00000014182;ENSBTAG00000020406
GO:0061387	e	regulation of extent of cell growth	9/1925	42/19994	0.0167	1	1	1	1	biological_process	ENSBTAG00000017512;ENSBTAG00000019866;ENSBTAG00000014543;ENSBTAG00000018307;ENSBTAG00000047561;ENSBTAG00000007766;ENSBTAG00000031001;ENSBTAG00000012137;ENSBTAG00000001961
GO:0005044	e	scavenger receptor activity	11/1925	54/19994	0.0168	1	1	1	1	molecular_function	ENSBTAG00000013165;ENSBTAG00000019636;ENSBTAG00000012275;ENSBTAG00000012652;ENSBTAG00000006214;ENSBTAG00000030371;ENSBTAG00000019375;ENSBTAG00000020196;ENSBTAG00000014782;ENSBTAG00000009132;ENSBTAG00000020895
GO:0045621	e	positive regulation of lymphocyte differentiation	11/1925	54/19994	0.0168	1	1	1	1	biological_process	ENSBTAG00000005120;ENSBTAG00000005704;ENSBTAG00000019686;ENSBTAG00000010671;ENSBTAG00000003094;ENSBTAG00000021725;ENSBTAG00000019832;ENSBTAG00000012500;ENSBTAG00000014119;ENSBTAG00000012695;ENSBTAG00000019964
GO:0006836	e	neurotransmitter transport	11/1925	54/19994	0.0168	1	1	1	1	biological_process	ENSBTAG00000001981;ENSBTAG00000020260;ENSBTAG00000000244;ENSBTAG00000006043;ENSBTAG00000030543;ENSBTAG00000020636;ENSBTAG00000007882;ENSBTAG00000014828;ENSBTAG00000045695;ENSBTAG00000025324;ENSBTAG00000010551
GO:0030099	e	myeloid cell differentiation	19/1925	115/19994	0.0169	1	1	1	1	biological_process	ENSBTAG00000003711;ENSBTAG00000014367;ENSBTAG00000008419;ENSBTAG00000003021;ENSBTAG00000004037;ENSBTAG00000001822;ENSBTAG00000047561;ENSBTAG00000010927;ENSBTAG00000005339;ENSBTAG00000013271;ENSBTAG00000019832;ENSBTAG00000010745;ENSBTAG00000024269;ENSBTAG00000015874;ENSBTAG00000005029;ENSBTAG00000020406;ENSBTAG00000010402;ENSBTAG00000014536;ENSBTAG00000013150
GO:0006687	e	glycosphingolipid metabolic process	16/1925	89/19994	0.017	1	1	1	1	biological_process	ENSBTAG00000009165;ENSBTAG00000023374;ENSBTAG00000011640;ENSBTAG00000008341;ENSBTAG00000017395;ENSBTAG00000003434;ENSBTAG00000002130;ENSBTAG00000021445;ENSBTAG00000044179;ENSBTAG00000018390;ENSBTAG00000014841;ENSBTAG00000005565;ENSBTAG00000021829;ENSBTAG00000016805;ENSBTAG00000044129;ENSBTAG00000007490
GO:0018209	e	peptidyl-serine modification	14/1925	76/19994	0.017	1	1	1	1	biological_process	ENSBTAG00000019933;ENSBTAG00000014367;ENSBTAG00000004870;ENSBTAG00000019470;ENSBTAG00000007766;ENSBTAG00000014825;ENSBTAG00000019832;ENSBTAG00000012653;ENSBTAG00000014119;ENSBTAG00000017019;ENSBTAG00000014463;ENSBTAG00000019595;ENSBTAG00000020087;ENSBTAG00000015325
GO:0009890	e	negative regulation of biosynthetic process	112/1925	937/19994	0.017	1	1	1	1	biological_process	ENSBTAG00000007802;ENSBTAG00000014429;ENSBTAG00000001086;ENSBTAG00000001579;ENSBTAG00000010529;ENSBTAG00000000753;ENSBTAG00000004275;ENSBTAG00000017986;ENSBTAG00000017851;ENSBTAG00000016294;ENSBTAG00000008571;ENSBTAG00000006291;ENSBTAG00000018898;ENSBTAG00000013227;ENSBTAG00000005578;ENSBTAG00000003034;ENSBTAG00000018318;ENSBTAG00000011865;ENSBTAG00000011000;ENSBTAG00000008419;ENSBTAG00000002073;…
GO:0043065	e	positive regulation of apoptotic process	51/1925	381/19994	0.0174	1	1	1	1	biological_process	ENSBTAG00000007802;ENSBTAG00000027569;ENSBTAG00000000753;ENSBTAG00000008719;ENSBTAG00000006291;ENSBTAG00000019851;ENSBTAG00000010992;ENSBTAG00000008143;ENSBTAG00000012004;ENSBTAG00000020904;ENSBTAG00000018334;ENSBTAG00000007592;ENSBTAG00000012103;ENSBTAG00000039091;ENSBTAG00000016414;ENSBTAG00000007766;ENSBTAG00000011820;ENSBTAG00000010013;ENSBTAG00000005824;ENSBTAG00000014182;ENSBTAG00000012898;…
GO:0031334	e	positive regulation of protein complex assembly	16/1925	90/19994	0.0176	1	1	1	1	biological_process	ENSBTAG00000017512;ENSBTAG00000007802;ENSBTAG00000019686;ENSBTAG00000007821;ENSBTAG00000007964;ENSBTAG00000047561;ENSBTAG00000008938;ENSBTAG00000005339;ENSBTAG00000044106;ENSBTAG00000005029;ENSBTAG00000021933;ENSBTAG00000018806;ENSBTAG00000010785;ENSBTAG00000019181;ENSBTAG00000015325;ENSBTAG00000020614
GO:0060325	e	face morphogenesis	7/1925	29/19994	0.0178	1	1	1	1	biological_process	ENSBTAG00000012004;ENSBTAG00000009984;ENSBTAG00000026283;ENSBTAG00000009816;ENSBTAG00000021574;ENSBTAG00000006729;ENSBTAG00000016006
GO:0035249	e	synaptic transmission, glutamatergic	7/1925	29/19994	0.0178	1	1	1	1	biological_process	ENSBTAG00000002297;ENSBTAG00000017146;ENSBTAG00000007766;ENSBTAG00000005800;ENSBTAG00000000219;ENSBTAG00000014828;ENSBTAG00000009269
GO:0048013	e	ephrin receptor signaling pathway	7/1925	29/19994	0.0178	1	1	1	1	biological_process	ENSBTAG00000005665;ENSBTAG00000005313;ENSBTAG00000016515;ENSBTAG00000020510;ENSBTAG00000010030;ENSBTAG00000044111;ENSBTAG00000006811
GO:0043068	e	positive regulation of programmed cell death	51/1925	384/19994	0.0181	1	1	1	1	biological_process	ENSBTAG00000007802;ENSBTAG00000027569;ENSBTAG00000000753;ENSBTAG00000008719;ENSBTAG00000006291;ENSBTAG00000019851;ENSBTAG00000010992;ENSBTAG00000008143;ENSBTAG00000012004;ENSBTAG00000020904;ENSBTAG00000018334;ENSBTAG00000007592;ENSBTAG00000012103;ENSBTAG00000039091;ENSBTAG00000016414;ENSBTAG00000007766;ENSBTAG00000011820;ENSBTAG00000010013;ENSBTAG00000005824;ENSBTAG00000014182;ENSBTAG00000012898;…
GO:0009755	e	hormone-mediated signaling pathway	14/1925	77/19994	0.0182	1	1	1	1	biological_process	ENSBTAG00000017851;ENSBTAG00000015904;ENSBTAG00000007592;ENSBTAG00000016414;ENSBTAG00000012285;ENSBTAG00000025494;ENSBTAG00000034077;ENSBTAG00000011518;ENSBTAG00000012500;ENSBTAG00000010745;ENSBTAG00000008063;ENSBTAG00000027182;ENSBTAG00000010681;ENSBTAG00000017802
GO:0005783	e	endoplasmic reticulum	51/1925	385/19994	0.0183	1	1	1	1	cellular_component	ENSBTAG00000038849;ENSBTAG00000008719;ENSBTAG00000007129;ENSBTAG00000020455;ENSBTAG00000000290;ENSBTAG00000023795;ENSBTAG00000008419;ENSBTAG00000014628;ENSBTAG00000015802;ENSBTAG00000009552;ENSBTAG00000011908;ENSBTAG00000011905;ENSBTAG00000022699;ENSBTAG00000009984;ENSBTAG00000017395;ENSBTAG00000005072;ENSBTAG00000006792;ENSBTAG00000001822;ENSBTAG00000011818;ENSBTAG00000002313;ENSBTAG00000032148;…
GO:0010976	e	positive regulation of neuron projection development	16/1925	91/19994	0.0184	1	1	1	1	biological_process	ENSBTAG00000017512;ENSBTAG00000011851;ENSBTAG00000008571;ENSBTAG00000019866;ENSBTAG00000023806;ENSBTAG00000047561;ENSBTAG00000007780;ENSBTAG00000031001;ENSBTAG00000011249;ENSBTAG00000012137;ENSBTAG00000010647;ENSBTAG00000012653;ENSBTAG00000020034;ENSBTAG00000006811;ENSBTAG00000009851;ENSBTAG00000001961
GO:0035304	e	regulation of protein dephosphorylation	16/1925	91/19994	0.0184	1	1	1	1	biological_process	ENSBTAG00000008719;ENSBTAG00000019686;ENSBTAG00000015715;ENSBTAG00000006762;ENSBTAG00000039091;ENSBTAG00000000460;ENSBTAG00000005190;ENSBTAG00000015527;ENSBTAG00000014841;ENSBTAG00000005367;ENSBTAG00000016525;ENSBTAG00000001933;ENSBTAG00000011041;ENSBTAG00000012943;ENSBTAG00000027868;ENSBTAG00000017271
GO:0000975	e	regulatory region DNA binding	48/1925	358/19994	0.0184	1	1	1	1	molecular_function	ENSBTAG00000014429;ENSBTAG00000026199;ENSBTAG00000000625;ENSBTAG00000017851;ENSBTAG00000008571;ENSBTAG00000015016;ENSBTAG00000011865;ENSBTAG00000006352;ENSBTAG00000015802;ENSBTAG00000003021;ENSBTAG00000046959;ENSBTAG00000002883;ENSBTAG00000005861;ENSBTAG00000021045;ENSBTAG00000008213;ENSBTAG00000021427;ENSBTAG00000004037;ENSBTAG00000009199;ENSBTAG00000016414;ENSBTAG00000012285;ENSBTAG00000006364;…
GO:0001067	e	regulatory region nucleic acid binding	48/1925	358/19994	0.0184	1	1	1	1	molecular_function	ENSBTAG00000014429;ENSBTAG00000026199;ENSBTAG00000000625;ENSBTAG00000017851;ENSBTAG00000008571;ENSBTAG00000015016;ENSBTAG00000011865;ENSBTAG00000006352;ENSBTAG00000015802;ENSBTAG00000003021;ENSBTAG00000046959;ENSBTAG00000002883;ENSBTAG00000005861;ENSBTAG00000021045;ENSBTAG00000008213;ENSBTAG00000021427;ENSBTAG00000004037;ENSBTAG00000009199;ENSBTAG00000016414;ENSBTAG00000012285;ENSBTAG00000006364;…
GO:0008233	e	peptidase activity	77/1925	619/19994	0.0185	1	1	1	1	molecular_function	ENSBTAG00000017429;ENSBTAG00000005127;ENSBTAG00000018303;ENSBTAG00000015008;ENSBTAG00000002997;ENSBTAG00000021941;ENSBTAG00000008717;ENSBTAG00000018941;ENSBTAG00000006291;ENSBTAG00000008389;ENSBTAG00000010992;ENSBTAG00000016592;ENSBTAG00000016281;ENSBTAG00000005658;ENSBTAG00000011908;ENSBTAG00000002249;ENSBTAG00000006507;ENSBTAG00000021614;ENSBTAG00000003052;ENSBTAG00000011644;ENSBTAG00000010867;…
GO:0030154	e	cell differentiation	120/1925	1017/19994	0.0188	1	1	1	1	biological_process	ENSBTAG00000007246;ENSBTAG00000046308;ENSBTAG00000001086;ENSBTAG00000017731;ENSBTAG00000003711;ENSBTAG00000003719;ENSBTAG00000018303;ENSBTAG00000012025;ENSBTAG00000017851;ENSBTAG00000008376;ENSBTAG00000013990;ENSBTAG00000011034;ENSBTAG00000013227;ENSBTAG00000015904;ENSBTAG00000014367;ENSBTAG00000011001;ENSBTAG00000008419;ENSBTAG00000017150;ENSBTAG00000015802;ENSBTAG00000019313;ENSBTAG00000005658;…
GO:0030055	e	cell-substrate junction	18/1925	106/19994	0.0189	1	1	1	1	cellular_component	ENSBTAG00000001086;ENSBTAG00000000700;ENSBTAG00000033190;ENSBTAG00000003418;ENSBTAG00000003667;ENSBTAG00000010002;ENSBTAG00000012897;ENSBTAG00000017970;ENSBTAG00000018255;ENSBTAG00000012464;ENSBTAG00000011154;ENSBTAG00000025450;ENSBTAG00000018236;ENSBTAG00000018169;ENSBTAG00000014809;ENSBTAG00000017685;ENSBTAG00000025868;ENSBTAG00000044001
GO:0043666	e	regulation of phosphoprotein phosphatase activity	6/1925	23/19994	0.019	1	1	1	1	biological_process	ENSBTAG00000019686;ENSBTAG00000005190;ENSBTAG00000005367;ENSBTAG00000016525;ENSBTAG00000001933;ENSBTAG00000017271
GO:0042771	e	intrinsic apoptotic signaling pathway in response to DNA damage by p53 class mediator	6/1925	23/19994	0.019	1	1	1	1	biological_process	ENSBTAG00000018362;ENSBTAG00000017632;ENSBTAG00000012898;ENSBTAG00000007256;ENSBTAG00000015460;ENSBTAG00000008433
GO:0005868	e	cytoplasmic dynein complex	5/1925	17/19994	0.019	1	1	1	1	cellular_component	ENSBTAG00000004472;ENSBTAG00000047794;ENSBTAG00000014700;ENSBTAG00000016784;ENSBTAG00000011943
GO:0060004	e	reflex	5/1925	17/19994	0.019	1	1	1	1	biological_process	ENSBTAG00000031632;ENSBTAG00000018811;ENSBTAG00000014828;ENSBTAG00000013107;ENSBTAG00000013300
GO:0006949	e	syncytium formation	5/1925	17/19994	0.019	1	1	1	1	biological_process	ENSBTAG00000007821;ENSBTAG00000022699;ENSBTAG00000013242;ENSBTAG00000009315;ENSBTAG00000010402
GO:0007274	e	neuromuscular synaptic transmission	5/1925	17/19994	0.019	1	1	1	1	biological_process	ENSBTAG00000010223;ENSBTAG00000014828;ENSBTAG00000004352;ENSBTAG00000007517;ENSBTAG00000007496
GO:0051965	e	positive regulation of synapse assembly	5/1925	17/19994	0.019	1	1	1	1	biological_process	ENSBTAG00000008571;ENSBTAG00000025200;ENSBTAG00000005313;ENSBTAG00000047855;ENSBTAG00000025324
GO:0004550	e	nucleoside diphosphate kinase activity	5/1925	17/19994	0.019	1	1	1	1	molecular_function	ENSBTAG00000030674;ENSBTAG00000004092;ENSBTAG00000017411;ENSBTAG00000019979;ENSBTAG00000019956
GO:0003341	e	cilium movement	5/1925	17/19994	0.019	1	1	1	1	biological_process	ENSBTAG00000047794;ENSBTAG00000016784;ENSBTAG00000008538;ENSBTAG00000010548;ENSBTAG00000012030
GO:0021952	e	central nervous system projection neuron axonogenesis	5/1925	17/19994	0.019	1	1	1	1	biological_process	ENSBTAG00000014543;ENSBTAG00000018851;ENSBTAG00000005313;ENSBTAG00000010030;ENSBTAG00000007517
GO:0030199	e	collagen fibril organization	8/1925	36/19994	0.019	1	1	1	1	biological_process	ENSBTAG00000013369;ENSBTAG00000010228;ENSBTAG00000006214;ENSBTAG00000009816;ENSBTAG00000001027;ENSBTAG00000014665;ENSBTAG00000013155;ENSBTAG00000004885
GO:0032535	e	regulation of cellular component size	20/1925	122/19994	0.0193	1	1	1	1	biological_process	ENSBTAG00000014645;ENSBTAG00000008719;ENSBTAG00000015341;ENSBTAG00000019686;ENSBTAG00000007821;ENSBTAG00000002883;ENSBTAG00000022699;ENSBTAG00000007964;ENSBTAG00000005190;ENSBTAG00000004554;ENSBTAG00000021656;ENSBTAG00000001305;ENSBTAG00000021933;ENSBTAG00000013030;ENSBTAG00000019181;ENSBTAG00000021581;ENSBTAG00000002960;ENSBTAG00000013300;ENSBTAG00000015325;ENSBTAG00000020614
GO:0050920	e	regulation of chemotaxis	16/1925	92/19994	0.0193	1	1	1	1	biological_process	ENSBTAG00000034373;ENSBTAG00000011034;ENSBTAG00000019686;ENSBTAG00000019866;ENSBTAG00000006161;ENSBTAG00000014543;ENSBTAG00000018307;ENSBTAG00000047561;ENSBTAG00000031001;ENSBTAG00000005339;ENSBTAG00000010223;ENSBTAG00000012866;ENSBTAG00000020034;ENSBTAG00000019964;ENSBTAG00000009851;ENSBTAG00000022799
GO:0031327	e	negative regulation of cellular biosynthetic process	110/1925	926/19994	0.0193	1	1	1	1	biological_process	ENSBTAG00000007802;ENSBTAG00000014429;ENSBTAG00000001086;ENSBTAG00000001579;ENSBTAG00000010529;ENSBTAG00000000753;ENSBTAG00000004275;ENSBTAG00000017986;ENSBTAG00000017851;ENSBTAG00000016294;ENSBTAG00000008571;ENSBTAG00000006291;ENSBTAG00000018898;ENSBTAG00000013227;ENSBTAG00000005578;ENSBTAG00000003034;ENSBTAG00000018318;ENSBTAG00000011865;ENSBTAG00000011000;ENSBTAG00000008419;ENSBTAG00000002073;…
GO:0071453	e	cellular response to oxygen levels	9/1925	43/19994	0.0194	1	1	1	1	biological_process	ENSBTAG00000015582;ENSBTAG00000015904;ENSBTAG00000005339;ENSBTAG00000002216;ENSBTAG00000014023;ENSBTAG00000010785;ENSBTAG00000019302;ENSBTAG00000015325;ENSBTAG00000020614
GO:0046890	e	regulation of lipid biosynthetic process	14/1925	78/19994	0.0195	1	1	1	1	biological_process	ENSBTAG00000004275;ENSBTAG00000008719;ENSBTAG00000013227;ENSBTAG00000016414;ENSBTAG00000005198;ENSBTAG00000021272;ENSBTAG00000007884;ENSBTAG00000014023;ENSBTAG00000010681;ENSBTAG00000008505;ENSBTAG00000001246;ENSBTAG00000010543;ENSBTAG00000015325;ENSBTAG00000000944
GO:0055067	e	monovalent inorganic cation homeostasis	11/1925	56/19994	0.0199	1	1	1	1	biological_process	ENSBTAG00000004078;ENSBTAG00000010620;ENSBTAG00000008766;ENSBTAG00000045598;ENSBTAG00000031178;ENSBTAG00000005565;ENSBTAG00000027182;ENSBTAG00000002631;ENSBTAG00000013300;ENSBTAG00000009913;ENSBTAG00000004263
GO:0061695	e	transferase complex, transferring phosphorus-containing groups	29/1925	196/19994	0.0199	1	1	1	1	cellular_component	ENSBTAG00000016869;ENSBTAG00000014426;ENSBTAG00000001579;ENSBTAG00000000286;ENSBTAG00000004078;ENSBTAG00000008710;ENSBTAG00000012798;ENSBTAG00000014367;ENSBTAG00000023795;ENSBTAG00000017086;ENSBTAG00000005275;ENSBTAG00000019277;ENSBTAG00000005861;ENSBTAG00000001528;ENSBTAG00000002879;ENSBTAG00000043999;ENSBTAG00000018863;ENSBTAG00000046142;ENSBTAG00000010013;ENSBTAG00000003667;ENSBTAG00000014205;…
GO:0032989	e	cellular component morphogenesis	43/1925	314/19994	0.02	1	1	1	1	biological_process	ENSBTAG00000007808;ENSBTAG00000000977;ENSBTAG00000004472;ENSBTAG00000011851;ENSBTAG00000000700;ENSBTAG00000013227;ENSBTAG00000019605;ENSBTAG00000019866;ENSBTAG00000019121;ENSBTAG00000012005;ENSBTAG00000014543;ENSBTAG00000000060;ENSBTAG00000016414;ENSBTAG00000012285;ENSBTAG00000012939;ENSBTAG00000018851;ENSBTAG00000011628;ENSBTAG00000020709;ENSBTAG00000009520;ENSBTAG00000005313;ENSBTAG00000010649;…
GO:0010033	e	response to organic substance	102/1925	850/19994	0.0203	1	1	1	1	biological_process	ENSBTAG00000014429;ENSBTAG00000001086;ENSBTAG00000031851;ENSBTAG00000011851;ENSBTAG00000017851;ENSBTAG00000016296;ENSBTAG00000008571;ENSBTAG00000020921;ENSBTAG00000013227;ENSBTAG00000015582;ENSBTAG00000015904;ENSBTAG00000005578;ENSBTAG00000018318;ENSBTAG00000010992;ENSBTAG00000008419;ENSBTAG00000013760;ENSBTAG00000006999;ENSBTAG00000018880;ENSBTAG00000019866;ENSBTAG00000002883;ENSBTAG00000012004;…
GO:0035303	e	regulation of dephosphorylation	16/1925	93/19994	0.0203	1	1	1	1	biological_process	ENSBTAG00000008719;ENSBTAG00000019686;ENSBTAG00000015715;ENSBTAG00000006762;ENSBTAG00000039091;ENSBTAG00000000460;ENSBTAG00000005190;ENSBTAG00000015527;ENSBTAG00000014841;ENSBTAG00000005367;ENSBTAG00000016525;ENSBTAG00000001933;ENSBTAG00000011041;ENSBTAG00000012943;ENSBTAG00000027868;ENSBTAG00000017271
GO:0007155	e	cell adhesion	75/1925	602/19994	0.0204	1	1	1	1	biological_process	ENSBTAG00000034373;ENSBTAG00000007808;ENSBTAG00000000977;ENSBTAG00000009150;ENSBTAG00000031851;ENSBTAG00000011851;ENSBTAG00000000700;ENSBTAG00000000625;ENSBTAG00000013773;ENSBTAG00000018941;ENSBTAG00000015904;ENSBTAG00000014367;ENSBTAG00000017222;ENSBTAG00000007821;ENSBTAG00000019866;ENSBTAG00000009987;ENSBTAG00000011640;ENSBTAG00000024015;ENSBTAG00000007766;ENSBTAG00000008403;ENSBTAG00000000253;…
GO:0022610	e	biological adhesion	75/1925	603/19994	0.0206	1	1	1	1	biological_process	ENSBTAG00000034373;ENSBTAG00000007808;ENSBTAG00000000977;ENSBTAG00000009150;ENSBTAG00000031851;ENSBTAG00000011851;ENSBTAG00000000700;ENSBTAG00000000625;ENSBTAG00000013773;ENSBTAG00000018941;ENSBTAG00000015904;ENSBTAG00000014367;ENSBTAG00000017222;ENSBTAG00000007821;ENSBTAG00000019866;ENSBTAG00000009987;ENSBTAG00000011640;ENSBTAG00000024015;ENSBTAG00000007766;ENSBTAG00000008403;ENSBTAG00000000253;…
GO:0005794	e	Golgi apparatus	56/1925	433/19994	0.0211	1	1	1	1	cellular_component	ENSBTAG00000039851;ENSBTAG00000004472;ENSBTAG00000000024;ENSBTAG00000035007;ENSBTAG00000008718;ENSBTAG00000008419;ENSBTAG00000016444;ENSBTAG00000011908;ENSBTAG00000021735;ENSBTAG00000001349;ENSBTAG00000020272;ENSBTAG00000016041;ENSBTAG00000021045;ENSBTAG00000005072;ENSBTAG00000018996;ENSBTAG00000020482;ENSBTAG00000011818;ENSBTAG00000000460;ENSBTAG00000010244;ENSBTAG00000003094;ENSBTAG00000018711;…
GO:0042562	e	hormone binding	7/1925	30/19994	0.0213	1	1	1	1	molecular_function	ENSBTAG00000034373;ENSBTAG00000046938;ENSBTAG00000010992;ENSBTAG00000002912;ENSBTAG00000010745;ENSBTAG00000017802;ENSBTAG00000010306
GO:0051705	e	multi-organism behavior	11/1925	57/19994	0.0218	1	1	1	1	biological_process	ENSBTAG00000015361;ENSBTAG00000010745;ENSBTAG00000020296;ENSBTAG00000017753;ENSBTAG00000000219;ENSBTAG00000017802;ENSBTAG00000013107;ENSBTAG00000047855;ENSBTAG00000009611;ENSBTAG00000007517;ENSBTAG00000027832
GO:0030324	e	lung development	11/1925	57/19994	0.0218	1	1	1	1	biological_process	ENSBTAG00000003711;ENSBTAG00000003021;ENSBTAG00000010671;ENSBTAG00000047561;ENSBTAG00000005198;ENSBTAG00000010659;ENSBTAG00000000442;ENSBTAG00000001649;ENSBTAG00000020406;ENSBTAG00000014665;ENSBTAG00000022799
GO:0019829	e	cation-transporting ATPase activity	11/1925	57/19994	0.0218	1	1	1	1	molecular_function	ENSBTAG00000013513;ENSBTAG00000000290;ENSBTAG00000009552;ENSBTAG00000014553;ENSBTAG00000045598;ENSBTAG00000001305;ENSBTAG00000011156;ENSBTAG00000001246;ENSBTAG00000000520;ENSBTAG00000005738;ENSBTAG00000010551
GO:0042625	e	ATPase activity, coupled to transmembrane movement of ions	11/1925	57/19994	0.0218	1	1	1	1	molecular_function	ENSBTAG00000013513;ENSBTAG00000000290;ENSBTAG00000009552;ENSBTAG00000014553;ENSBTAG00000045598;ENSBTAG00000001305;ENSBTAG00000011156;ENSBTAG00000001246;ENSBTAG00000000520;ENSBTAG00000005738;ENSBTAG00000010551
GO:0044212	e	transcription regulatory region DNA binding	47/1925	351/19994	0.0219	1	1	1	1	molecular_function	ENSBTAG00000014429;ENSBTAG00000026199;ENSBTAG00000000625;ENSBTAG00000017851;ENSBTAG00000008571;ENSBTAG00000015016;ENSBTAG00000011865;ENSBTAG00000006352;ENSBTAG00000015802;ENSBTAG00000003021;ENSBTAG00000046959;ENSBTAG00000002883;ENSBTAG00000005861;ENSBTAG00000021045;ENSBTAG00000008213;ENSBTAG00000021427;ENSBTAG00000004037;ENSBTAG00000009199;ENSBTAG00000016414;ENSBTAG00000012285;ENSBTAG00000006364;…
GO:0070011	e	peptidase activity, acting on L-amino acid peptides	72/1925	578/19994	0.022	1	1	1	1	molecular_function	ENSBTAG00000017429;ENSBTAG00000005127;ENSBTAG00000018303;ENSBTAG00000015008;ENSBTAG00000002997;ENSBTAG00000021941;ENSBTAG00000018941;ENSBTAG00000006291;ENSBTAG00000008389;ENSBTAG00000010992;ENSBTAG00000016592;ENSBTAG00000016281;ENSBTAG00000005658;ENSBTAG00000011908;ENSBTAG00000006507;ENSBTAG00000021614;ENSBTAG00000003052;ENSBTAG00000011644;ENSBTAG00000010867;ENSBTAG00000012722;ENSBTAG00000038568;…
GO:0044431	e	Golgi apparatus part	50/1925	380/19994	0.0222	1	1	1	1	cellular_component	ENSBTAG00000007120;ENSBTAG00000000564;ENSBTAG00000003586;ENSBTAG00000007357;ENSBTAG00000014191;ENSBTAG00000014371;ENSBTAG00000005652;ENSBTAG00000004870;ENSBTAG00000004875;ENSBTAG00000005658;ENSBTAG00000018322;ENSBTAG00000022699;ENSBTAG00000000905;ENSBTAG00000004598;ENSBTAG00000003052;ENSBTAG00000017391;ENSBTAG00000017604;ENSBTAG00000015043;ENSBTAG00000002402;ENSBTAG00000016635;ENSBTAG00000002130;…
GO:0016459	e	myosin complex	13/1925	70/19994	0.0222	1	1	1	1	cellular_component	ENSBTAG00000003955;ENSBTAG00000019455;ENSBTAG00000007821;ENSBTAG00000020126;ENSBTAG00000011803;ENSBTAG00000015527;ENSBTAG00000015988;ENSBTAG00000000698;ENSBTAG00000018399;ENSBTAG00000016751;ENSBTAG00000026266;ENSBTAG00000010402;ENSBTAG00000021538
GO:0051272	e	positive regulation of cellular component movement	32/1925	224/19994	0.0223	1	1	1	1	biological_process	ENSBTAG00000034373;ENSBTAG00000010452;ENSBTAG00000011215;ENSBTAG00000013227;ENSBTAG00000010992;ENSBTAG00000019686;ENSBTAG00000019866;ENSBTAG00000011905;ENSBTAG00000006161;ENSBTAG00000009987;ENSBTAG00000047561;ENSBTAG00000005198;ENSBTAG00000031001;ENSBTAG00000005339;ENSBTAG00000011628;ENSBTAG00000008631;ENSBTAG00000018945;ENSBTAG00000019832;ENSBTAG00000010223;ENSBTAG00000012866;ENSBTAG00000020034;…
GO:0035637	e	multicellular organismal signaling	8/1925	37/19994	0.0223	1	1	1	1	biological_process	ENSBTAG00000004078;ENSBTAG00000000589;ENSBTAG00000010865;ENSBTAG00000010649;ENSBTAG00000010026;ENSBTAG00000014828;ENSBTAG00000017685;ENSBTAG00000006720
GO:2001244	e	positive regulation of intrinsic apoptotic signaling pathway	8/1925	37/19994	0.0223	1	1	1	1	biological_process	ENSBTAG00000007802;ENSBTAG00000000753;ENSBTAG00000018334;ENSBTAG00000005824;ENSBTAG00000008010;ENSBTAG00000012695;ENSBTAG00000015326;ENSBTAG00000012141
GO:0038032	e	termination of G-protein coupled receptor signaling pathway	8/1925	37/19994	0.0223	1	1	1	1	biological_process	ENSBTAG00000012361;ENSBTAG00000005410;ENSBTAG00000003439;ENSBTAG00000016714;ENSBTAG00000010351;ENSBTAG00000007981;ENSBTAG00000018220;ENSBTAG00000021886
GO:0035267	e	NuA4 histone acetyltransferase complex	4/1925	12/19994	0.0226	1	1	1	1	cellular_component	ENSBTAG00000026199;ENSBTAG00000005578;ENSBTAG00000020998;ENSBTAG00000020423
GO:0071467	e	cellular response to pH	4/1925	12/19994	0.0226	1	1	1	1	biological_process	ENSBTAG00000025200;ENSBTAG00000003054;ENSBTAG00000008766;ENSBTAG00000012693
GO:0030201	e	heparan sulfate proteoglycan metabolic process	4/1925	12/19994	0.0226	1	1	1	1	biological_process	ENSBTAG00000000188;ENSBTAG00000006157;ENSBTAG00000015996;ENSBTAG00000007490
GO:0050750	e	low-density lipoprotein particle receptor binding	4/1925	12/19994	0.0226	1	1	1	1	molecular_function	ENSBTAG00000034693;ENSBTAG00000015066;ENSBTAG00000008505;ENSBTAG00000001050
GO:0060307	e	regulation of ventricular cardiac muscle cell membrane repolarization	4/1925	12/19994	0.0226	1	1	1	1	biological_process	ENSBTAG00000004078;ENSBTAG00000022699;ENSBTAG00000000512;ENSBTAG00000006720
GO:0007512	e	adult heart development	4/1925	12/19994	0.0226	1	1	1	1	biological_process	ENSBTAG00000031632;ENSBTAG00000040253;ENSBTAG00000046545;ENSBTAG00000030801
GO:0031102	e	neuron projection regeneration	3/1925	7/19994	0.0232	1	1	1	1	biological_process	ENSBTAG00000000575;ENSBTAG00000004037;ENSBTAG00000019302
GO:0034483	e	heparan sulfate sulfotransferase activity	3/1925	7/19994	0.0232	1	1	1	1	molecular_function	ENSBTAG00000003131;ENSBTAG00000000188;ENSBTAG00000017391
GO:0015280	e	ligand-gated sodium channel activity	3/1925	7/19994	0.0232	1	1	1	1	molecular_function	ENSBTAG00000025200;ENSBTAG00000012290;ENSBTAG00000002631
GO:0090267	e	positive regulation of mitotic cell cycle spindle assembly checkpoint	3/1925	7/19994	0.0232	1	1	1	1	biological_process	ENSBTAG00000014700;ENSBTAG00000021725;ENSBTAG00000011943
GO:0048739	e	cardiac muscle fiber development	3/1925	7/19994	0.0232	1	1	1	1	biological_process	ENSBTAG00000047561;ENSBTAG00000015988;ENSBTAG00000000698
GO:0071468	e	cellular response to acidic pH	3/1925	7/19994	0.0232	1	1	1	1	biological_process	ENSBTAG00000025200;ENSBTAG00000008766;ENSBTAG00000012693
GO:0010172	e	embryonic body morphogenesis	3/1925	7/19994	0.0232	1	1	1	1	biological_process	ENSBTAG00000003034;ENSBTAG00000019121;ENSBTAG00000009315
GO:0007016	e	cytoskeletal anchoring at plasma membrane	3/1925	7/19994	0.0232	1	1	1	1	biological_process	ENSBTAG00000003667;ENSBTAG00000017685;ENSBTAG00000025868
GO:1903053	e	regulation of extracellular matrix organization	3/1925	7/19994	0.0232	1	1	1	1	biological_process	ENSBTAG00000010543;ENSBTAG00000004885;ENSBTAG00000022799
GO:0086069	e	bundle of His cell to Purkinje myocyte communication	3/1925	7/19994	0.0232	1	1	1	1	biological_process	ENSBTAG00000046911;ENSBTAG00000017685;ENSBTAG00000006720
GO:0070776	e	MOZ/MORF histone acetyltransferase complex	3/1925	7/19994	0.0232	1	1	1	1	cellular_component	ENSBTAG00000046760;ENSBTAG00000007776;ENSBTAG00000002920
GO:0070775	e	H3 histone acetyltransferase complex	3/1925	7/19994	0.0232	1	1	1	1	cellular_component	ENSBTAG00000046760;ENSBTAG00000007776;ENSBTAG00000002920
GO:0032835	e	glomerulus development	3/1925	7/19994	0.0232	1	1	1	1	biological_process	ENSBTAG00000008688;ENSBTAG00000002606;ENSBTAG00000019302
GO:0043256	e	laminin complex	3/1925	7/19994	0.0232	1	1	1	1	cellular_component	ENSBTAG00000016542;ENSBTAG00000008817;ENSBTAG00000010229
GO:0032590	e	dendrite membrane	3/1925	7/19994	0.0232	1	1	1	1	cellular_component	ENSBTAG00000003202;ENSBTAG00000005800;ENSBTAG00000005424
GO:0034374	e	low-density lipoprotein particle remodeling	3/1925	7/19994	0.0232	1	1	1	1	biological_process	ENSBTAG00000005479;ENSBTAG00000021272;ENSBTAG00000008505
GO:0050291	e	sphingosine N-acyltransferase activity	3/1925	7/19994	0.0232	1	1	1	1	molecular_function	ENSBTAG00000017395;ENSBTAG00000003434;ENSBTAG00000044179
GO:0032515	e	negative regulation of phosphoprotein phosphatase activity	3/1925	7/19994	0.0232	1	1	1	1	biological_process	ENSBTAG00000019686;ENSBTAG00000001933;ENSBTAG00000017271
GO:0070008	e	serine-type exopeptidase activity	3/1925	7/19994	0.0232	1	1	1	1	molecular_function	ENSBTAG00000017429;ENSBTAG00000016281;ENSBTAG00000007146
GO:0032570	e	response to progesterone	3/1925	7/19994	0.0232	1	1	1	1	biological_process	ENSBTAG00000012004;ENSBTAG00000005339;ENSBTAG00000010681
GO:0036075	e	replacement ossification	6/1925	24/19994	0.0233	1	1	1	1	biological_process	ENSBTAG00000011741;ENSBTAG00000046545;ENSBTAG00000017122;ENSBTAG00000009816;ENSBTAG00000008951;ENSBTAG00000013155
GO:0043588	e	skin development	6/1925	24/19994	0.0233	1	1	1	1	biological_process	ENSBTAG00000006999;ENSBTAG00000021068;ENSBTAG00000014665;ENSBTAG00000021574;ENSBTAG00000017685;ENSBTAG00000015436
GO:0001958	e	endochondral ossification	6/1925	24/19994	0.0233	1	1	1	1	biological_process	ENSBTAG00000011741;ENSBTAG00000046545;ENSBTAG00000017122;ENSBTAG00000009816;ENSBTAG00000008951;ENSBTAG00000013155
GO:0043113	e	receptor clustering	6/1925	24/19994	0.0233	1	1	1	1	biological_process	ENSBTAG00000014512;ENSBTAG00000019121;ENSBTAG00000007766;ENSBTAG00000010013;ENSBTAG00000014828;ENSBTAG00000020975
GO:0019898	e	extrinsic component of membrane	13/1925	71/19994	0.0234	1	1	1	1	cellular_component	ENSBTAG00000008717;ENSBTAG00000006291;ENSBTAG00000009343;ENSBTAG00000001822;ENSBTAG00000003418;ENSBTAG00000019712;ENSBTAG00000010013;ENSBTAG00000011170;ENSBTAG00000019290;ENSBTAG00000018236;ENSBTAG00000012833;ENSBTAG00000011943;ENSBTAG00000010334
GO:0031225	e	anchored component of membrane	11/1925	58/19994	0.0239	1	1	1	1	cellular_component	ENSBTAG00000034373;ENSBTAG00000008708;ENSBTAG00000015996;ENSBTAG00000016515;ENSBTAG00000010032;ENSBTAG00000011573;ENSBTAG00000020406;ENSBTAG00000012234;ENSBTAG00000014530;ENSBTAG00000008951;ENSBTAG00000020769
GO:0030705	e	cytoskeleton-dependent intracellular transport	11/1925	58/19994	0.0239	1	1	1	1	biological_process	ENSBTAG00000017512;ENSBTAG00000019121;ENSBTAG00000012005;ENSBTAG00000020126;ENSBTAG00000012939;ENSBTAG00000016512;ENSBTAG00000017753;ENSBTAG00000019097;ENSBTAG00000012041;ENSBTAG00000015698;ENSBTAG00000001961
GO:0016342	e	catenin complex	11/1925	58/19994	0.0239	1	1	1	1	cellular_component	ENSBTAG00000015016;ENSBTAG00000013187;ENSBTAG00000010671;ENSBTAG00000021068;ENSBTAG00000020829;ENSBTAG00000014182;ENSBTAG00000012848;ENSBTAG00000012441;ENSBTAG00000021574;ENSBTAG00000017685;ENSBTAG00000015433
GO:0046825	e	regulation of protein export from nucleus	5/1925	18/19994	0.0243	1	1	1	1	biological_process	ENSBTAG00000021553;ENSBTAG00000007766;ENSBTAG00000007780;ENSBTAG00000019964;ENSBTAG00000021574
GO:0005903	e	brush border	5/1925	18/19994	0.0243	1	1	1	1	cellular_component	ENSBTAG00000013245;ENSBTAG00000005072;ENSBTAG00000013736;ENSBTAG00000012851;ENSBTAG00000001545
GO:0002209	e	behavioral defense response	5/1925	18/19994	0.0243	1	1	1	1	biological_process	ENSBTAG00000007644;ENSBTAG00000033153;ENSBTAG00000000219;ENSBTAG00000047855;ENSBTAG00000019302
GO:0060998	e	regulation of dendritic spine development	5/1925	18/19994	0.0243	1	1	1	1	biological_process	ENSBTAG00000008571;ENSBTAG00000007766;ENSBTAG00000007780;ENSBTAG00000012653;ENSBTAG00000010030
GO:0030947	e	regulation of vascular endothelial growth factor receptor signaling pathway	5/1925	18/19994	0.0243	1	1	1	1	biological_process	ENSBTAG00000007246;ENSBTAG00000016918;ENSBTAG00000020921;ENSBTAG00000017086;ENSBTAG00000047561
GO:0015491	e	cation:cation antiporter activity	5/1925	18/19994	0.0243	1	1	1	1	molecular_function	ENSBTAG00000010856;ENSBTAG00000008766;ENSBTAG00000031178;ENSBTAG00000013861;ENSBTAG00000011882
GO:0046068	e	cGMP metabolic process	5/1925	18/19994	0.0243	1	1	1	1	biological_process	ENSBTAG00000015904;ENSBTAG00000008419;ENSBTAG00000001305;ENSBTAG00000007457;ENSBTAG00000024888
GO:0034333	e	adherens junction assembly	5/1925	18/19994	0.0243	1	1	1	1	biological_process	ENSBTAG00000020829;ENSBTAG00000018255;ENSBTAG00000012441;ENSBTAG00000015414;ENSBTAG00000019302
GO:0001662	e	behavioral fear response	5/1925	18/19994	0.0243	1	1	1	1	biological_process	ENSBTAG00000007644;ENSBTAG00000033153;ENSBTAG00000000219;ENSBTAG00000047855;ENSBTAG00000019302
GO:0050794	e	regulation of cellular process	814/1925	7976/19994	0.0243	1	1	1	1	biological_process	ENSBTAG00000012498;ENSBTAG00000026851;ENSBTAG00000007246;ENSBTAG00000012361;ENSBTAG00000046308;ENSBTAG00000038180;ENSBTAG00000034373;ENSBTAG00000007808;ENSBTAG00000017512;ENSBTAG00000007802;ENSBTAG00000006280;ENSBTAG00000014645;ENSBTAG00000020155;ENSBTAG00000021378;ENSBTAG00000001629;ENSBTAG00000013369;ENSBTAG00000021553;ENSBTAG00000014429;ENSBTAG00000027569;ENSBTAG00000020931;ENSBTAG00000016911;…
GO:0015672	e	monovalent inorganic cation transport	48/1925	364/19994	0.0246	1	1	1	1	biological_process	ENSBTAG00000038180;ENSBTAG00000018975;ENSBTAG00000010856;ENSBTAG00000040496;ENSBTAG00000008710;ENSBTAG00000012798;ENSBTAG00000017500;ENSBTAG00000013513;ENSBTAG00000010620;ENSBTAG00000025200;ENSBTAG00000016613;ENSBTAG00000019277;ENSBTAG00000018193;ENSBTAG00000008766;ENSBTAG00000012290;ENSBTAG00000020061;ENSBTAG00000014553;ENSBTAG00000000668;ENSBTAG00000045598;ENSBTAG00000005190;ENSBTAG00000031178;…
GO:0010629	e	negative regulation of gene expression	108/1925	912/19994	0.0248	1	1	1	1	biological_process	ENSBTAG00000007802;ENSBTAG00000014429;ENSBTAG00000001086;ENSBTAG00000001579;ENSBTAG00000010529;ENSBTAG00000000753;ENSBTAG00000004275;ENSBTAG00000011851;ENSBTAG00000017986;ENSBTAG00000008717;ENSBTAG00000017851;ENSBTAG00000016294;ENSBTAG00000008571;ENSBTAG00000006291;ENSBTAG00000018898;ENSBTAG00000013227;ENSBTAG00000005578;ENSBTAG00000003034;ENSBTAG00000018318;ENSBTAG00000011865;ENSBTAG00000011000;…
GO:0010243	e	response to organonitrogen compound	33/1925	234/19994	0.0252	1	1	1	1	biological_process	ENSBTAG00000016296;ENSBTAG00000015582;ENSBTAG00000008419;ENSBTAG00000013760;ENSBTAG00000006999;ENSBTAG00000018880;ENSBTAG00000002883;ENSBTAG00000013536;ENSBTAG00000013245;ENSBTAG00000000837;ENSBTAG00000017604;ENSBTAG00000017767;ENSBTAG00000005339;ENSBTAG00000040253;ENSBTAG00000013895;ENSBTAG00000000442;ENSBTAG00000044106;ENSBTAG00000026283;ENSBTAG00000014182;ENSBTAG00000008303;ENSBTAG00000011500;…
GO:1901654	e	response to ketone	7/1925	31/19994	0.0253	1	1	1	1	biological_process	ENSBTAG00000012004;ENSBTAG00000002879;ENSBTAG00000005339;ENSBTAG00000017746;ENSBTAG00000024269;ENSBTAG00000010681;ENSBTAG00000019964
GO:1901363	e	heterocyclic compound binding	494/1925	4716/19994	0.0257	1	1	1	1	molecular_function	ENSBTAG00000012498;ENSBTAG00000007666;ENSBTAG00000046308;ENSBTAG00000038321;ENSBTAG00000007802;ENSBTAG00000006280;ENSBTAG00000018979;ENSBTAG00000030775;ENSBTAG00000009845;ENSBTAG00000014426;ENSBTAG00000014429;ENSBTAG00000001579;ENSBTAG00000017731;ENSBTAG00000012390;ENSBTAG00000030674;ENSBTAG00000019933;ENSBTAG00000003711;ENSBTAG00000003719;ENSBTAG00000003955;ENSBTAG00000004092;ENSBTAG00000009715;…
GO:0009583	e	detection of light stimulus	8/1925	38/19994	0.0259	1	1	1	1	biological_process	ENSBTAG00000002297;ENSBTAG00000025200;ENSBTAG00000024493;ENSBTAG00000015996;ENSBTAG00000000442;ENSBTAG00000002205;ENSBTAG00000008318;ENSBTAG00000020725
GO:0004999	e	vasoactive intestinal polypeptide receptor activity	2/1925	3/19994	0.026	1	1	1	1	molecular_function	ENSBTAG00000006567;ENSBTAG00000020247
GO:0033596	e	TSC1-TSC2 complex	2/1925	3/19994	0.026	1	1	1	1	cellular_component	ENSBTAG00000005190;ENSBTAG00000020617
GO:0061419	e	positive regulation of transcription from RNA polymerase II promoter in response to hypoxia	2/1925	3/19994	0.026	1	1	1	1	biological_process	ENSBTAG00000047561;ENSBTAG00000022799
GO:0000182	e	rDNA binding	2/1925	3/19994	0.026	1	1	1	1	molecular_function	ENSBTAG00000002883;ENSBTAG00000015325
GO:1901341	e	positive regulation of store-operated calcium channel activity	2/1925	3/19994	0.026	1	1	1	1	biological_process	ENSBTAG00000013109;ENSBTAG00000026283
GO:0007221	e	positive regulation of transcription of Notch receptor target	2/1925	3/19994	0.026	1	1	1	1	biological_process	ENSBTAG00000012555;ENSBTAG00000022799
GO:0004937	e	alpha1-adrenergic receptor activity	2/1925	3/19994	0.026	1	1	1	1	molecular_function	ENSBTAG00000031632;ENSBTAG00000040253
GO:0060948	e	cardiac vascular smooth muscle cell development	2/1925	3/19994	0.026	1	1	1	1	biological_process	ENSBTAG00000047561;ENSBTAG00000022799
GO:0008050	e	female courtship behavior	2/1925	3/19994	0.026	1	1	1	1	biological_process	ENSBTAG00000010745;ENSBTAG00000017802
GO:0044323	e	retinoic acid-responsive element binding	2/1925	3/19994	0.026	1	1	1	1	molecular_function	ENSBTAG00000017851;ENSBTAG00000012500
GO:0005391	e	sodium:potassium-exchanging ATPase activity	2/1925	3/19994	0.026	1	1	1	1	molecular_function	ENSBTAG00000001246;ENSBTAG00000010551
GO:0051481	e	negative regulation of cytosolic calcium ion concentration	2/1925	3/19994	0.026	1	1	1	1	biological_process	ENSBTAG00000037804;ENSBTAG00000010551
GO:0042471	e	ear morphogenesis	2/1925	3/19994	0.026	1	1	1	1	biological_process	ENSBTAG00000038662;ENSBTAG00000014512
GO:0048625	e	myoblast fate commitment	2/1925	3/19994	0.026	1	1	1	1	biological_process	ENSBTAG00000003711;ENSBTAG00000021574
GO:0003099	e	positive regulation of the force of heart contraction by chemical signal	2/1925	3/19994	0.026	1	1	1	1	biological_process	ENSBTAG00000031632;ENSBTAG00000040253
GO:0004887	e	thyroid hormone receptor activity	2/1925	3/19994	0.026	1	1	1	1	molecular_function	ENSBTAG00000010745;ENSBTAG00000017802
GO:0070644	e	vitamin D response element binding	2/1925	3/19994	0.026	1	1	1	1	molecular_function	ENSBTAG00000017851;ENSBTAG00000016414
GO:0033189	e	response to vitamin A	2/1925	3/19994	0.026	1	1	1	1	biological_process	ENSBTAG00000005339;ENSBTAG00000012500
GO:0001030	e	RNA polymerase III type 1 promoter DNA binding	2/1925	3/19994	0.026	1	1	1	1	molecular_function	ENSBTAG00000002883;ENSBTAG00000015325
GO:0001031	e	RNA polymerase III type 2 promoter DNA binding	2/1925	3/19994	0.026	1	1	1	1	molecular_function	ENSBTAG00000002883;ENSBTAG00000015325
GO:0001032	e	RNA polymerase III type 3 promoter DNA binding	2/1925	3/19994	0.026	1	1	1	1	molecular_function	ENSBTAG00000002883;ENSBTAG00000015325
GO:0000340	e	RNA 7-methylguanosine cap binding	2/1925	3/19994	0.026	1	1	1	1	molecular_function	ENSBTAG00000001579;ENSBTAG00000002879
GO:0048668	e	collateral sprouting	2/1925	3/19994	0.026	1	1	1	1	biological_process	ENSBTAG00000023806;ENSBTAG00000017753
GO:0043398	e	HLH domain binding	2/1925	3/19994	0.026	1	1	1	1	molecular_function	ENSBTAG00000014023;ENSBTAG00000038866
GO:0038037	e	G-protein coupled receptor dimeric complex	2/1925	3/19994	0.026	1	1	1	1	cellular_component	ENSBTAG00000044181;ENSBTAG00000013810
GO:0050432	e	catecholamine secretion	2/1925	3/19994	0.026	1	1	1	1	biological_process	ENSBTAG00000005321;ENSBTAG00000047855
GO:1901897	e	regulation of relaxation of cardiac muscle	2/1925	3/19994	0.026	1	1	1	1	biological_process	ENSBTAG00000012653;ENSBTAG00000014463
GO:0050966	e	detection of mechanical stimulus involved in sensory perception of pain	2/1925	3/19994	0.026	1	1	1	1	biological_process	ENSBTAG00000011851;ENSBTAG00000000219
GO:0032222	e	regulation of synaptic transmission, cholinergic	2/1925	3/19994	0.026	1	1	1	1	biological_process	ENSBTAG00000012653;ENSBTAG00000014828
GO:0009826	e	unidimensional cell growth	2/1925	3/19994	0.026	1	1	1	1	biological_process	ENSBTAG00000000977;ENSBTAG00000018236
GO:0021775	e	smoothened signaling pathway involved in ventral spinal cord interneuron specification	2/1925	3/19994	0.026	1	1	1	1	biological_process	ENSBTAG00000010671;ENSBTAG00000021068
GO:0021776	e	smoothened signaling pathway involved in spinal cord motor neuron cell fate specification	2/1925	3/19994	0.026	1	1	1	1	biological_process	ENSBTAG00000010671;ENSBTAG00000021068
GO:1901339	e	regulation of store-operated calcium channel activity	2/1925	3/19994	0.026	1	1	1	1	biological_process	ENSBTAG00000013109;ENSBTAG00000026283
GO:0033136	e	serine phosphorylation of STAT3 protein	2/1925	3/19994	0.026	1	1	1	1	biological_process	ENSBTAG00000007766;ENSBTAG00000014825
GO:0002329	e	pre-B cell differentiation	2/1925	3/19994	0.026	1	1	1	1	biological_process	ENSBTAG00000016533;ENSBTAG00000013030
GO:0018343	e	protein farnesylation	2/1925	3/19994	0.026	1	1	1	1	biological_process	ENSBTAG00000005897;ENSBTAG00000008318
GO:2000670	e	positive regulation of dendritic cell apoptotic process	2/1925	3/19994	0.026	1	1	1	1	biological_process	ENSBTAG00000020904;ENSBTAG00000020034
GO:0060318	e	definitive erythrocyte differentiation	2/1925	3/19994	0.026	1	1	1	1	biological_process	ENSBTAG00000013271;ENSBTAG00000024269
GO:0071603	e	endothelial cell-cell adhesion	2/1925	3/19994	0.026	1	1	1	1	biological_process	ENSBTAG00000012866;ENSBTAG00000017685
GO:0002175	e	protein localization to paranode region of axon	2/1925	3/19994	0.026	1	1	1	1	biological_process	ENSBTAG00000045895;ENSBTAG00000019097
GO:0071361	e	cellular response to ethanol	2/1925	3/19994	0.026	1	1	1	1	biological_process	ENSBTAG00000006208;ENSBTAG00000020614
GO:0071664	e	catenin-TCF7L2 complex	2/1925	3/19994	0.026	1	1	1	1	cellular_component	ENSBTAG00000021574;ENSBTAG00000017685
GO:0001997	e	positive regulation of the force of heart contraction by epinephrine-norepinephrine	2/1925	3/19994	0.026	1	1	1	1	biological_process	ENSBTAG00000031632;ENSBTAG00000040253
GO:0001996	e	positive regulation of heart rate by epinephrine-norepinephrine	2/1925	3/19994	0.026	1	1	1	1	biological_process	ENSBTAG00000031632;ENSBTAG00000040253
GO:0097228	e	sperm principal piece	2/1925	3/19994	0.026	1	1	1	1	cellular_component	ENSBTAG00000016399;ENSBTAG00000001796
GO:0097208	e	alveolar lamellar body	2/1925	3/19994	0.026	1	1	1	1	cellular_component	ENSBTAG00000010992;ENSBTAG00000034643
GO:0014909	e	smooth muscle cell migration	2/1925	3/19994	0.026	1	1	1	1	biological_process	ENSBTAG00000000700;ENSBTAG00000003927
GO:0032354	e	response to follicle-stimulating hormone	2/1925	3/19994	0.026	1	1	1	1	biological_process	ENSBTAG00000024269;ENSBTAG00000022799
GO:0070084	e	protein initiator methionine removal	2/1925	3/19994	0.026	1	1	1	1	biological_process	ENSBTAG00000019944;ENSBTAG00000016004
GO:0080084	e	5S rDNA binding	2/1925	3/19994	0.026	1	1	1	1	molecular_function	ENSBTAG00000002883;ENSBTAG00000015325
GO:0005858	e	axonemal dynein complex	2/1925	3/19994	0.026	1	1	1	1	cellular_component	ENSBTAG00000047794;ENSBTAG00000016784
GO:0060448	e	dichotomous subdivision of terminal units involved in lung branching	2/1925	3/19994	0.026	1	1	1	1	biological_process	ENSBTAG00000010992;ENSBTAG00000008036
GO:0060982	e	coronary artery morphogenesis	2/1925	3/19994	0.026	1	1	1	1	biological_process	ENSBTAG00000047561;ENSBTAG00000022799
GO:0097648	e	G-protein coupled receptor complex	2/1925	3/19994	0.026	1	1	1	1	cellular_component	ENSBTAG00000044181;ENSBTAG00000013810
GO:0004118	e	cGMP-stimulated cyclic-nucleotide phosphodiesterase activity	2/1925	3/19994	0.026	1	1	1	1	molecular_function	ENSBTAG00000008419;ENSBTAG00000016396
GO:0030911	e	TPR domain binding	2/1925	3/19994	0.026	1	1	1	1	molecular_function	ENSBTAG00000008419;ENSBTAG00000006270
GO:0009405	e	pathogenesis	2/1925	3/19994	0.026	1	1	1	1	biological_process	ENSBTAG00000047855;ENSBTAG00000012048
GO:0032237	e	activation of store-operated calcium channel activity	2/1925	3/19994	0.026	1	1	1	1	biological_process	ENSBTAG00000013109;ENSBTAG00000026283
GO:0021562	e	vestibulocochlear nerve development	2/1925	3/19994	0.026	1	1	1	1	biological_process	ENSBTAG00000018817;ENSBTAG00000007517
GO:0071782	e	endoplasmic reticulum tubular network	2/1925	3/19994	0.026	1	1	1	1	cellular_component	ENSBTAG00000013109;ENSBTAG00000026283
GO:0048598	e	embryonic morphogenesis	45/1925	340/19994	0.026	1	1	1	1	biological_process	ENSBTAG00000010529;ENSBTAG00000038662;ENSBTAG00000010620;ENSBTAG00000003034;ENSBTAG00000014512;ENSBTAG00000003021;ENSBTAG00000019121;ENSBTAG00000011640;ENSBTAG00000007592;ENSBTAG00000021427;ENSBTAG00000010671;ENSBTAG00000012285;ENSBTAG00000031001;ENSBTAG00000003075;ENSBTAG00000008036;ENSBTAG00000021068;ENSBTAG00000002936;ENSBTAG00000000442;ENSBTAG00000012137;ENSBTAG00000019832;ENSBTAG00000014211;…
GO:0097159	e	organic cyclic compound binding	498/1925	4757/19994	0.0261	1	1	1	1	molecular_function	ENSBTAG00000012498;ENSBTAG00000007666;ENSBTAG00000046308;ENSBTAG00000038321;ENSBTAG00000007802;ENSBTAG00000006280;ENSBTAG00000018979;ENSBTAG00000030775;ENSBTAG00000009845;ENSBTAG00000014426;ENSBTAG00000014429;ENSBTAG00000001579;ENSBTAG00000017731;ENSBTAG00000012390;ENSBTAG00000030674;ENSBTAG00000019933;ENSBTAG00000003711;ENSBTAG00000003719;ENSBTAG00000003955;ENSBTAG00000004092;ENSBTAG00000009715;…
GO:0001666	e	response to hypoxia	17/1925	102/19994	0.0264	1	1	1	1	biological_process	ENSBTAG00000015582;ENSBTAG00000015904;ENSBTAG00000018948;ENSBTAG00000006999;ENSBTAG00000012004;ENSBTAG00000005339;ENSBTAG00000014023;ENSBTAG00000006214;ENSBTAG00000020617;ENSBTAG00000007841;ENSBTAG00000047855;ENSBTAG00000007517;ENSBTAG00000013300;ENSBTAG00000019302;ENSBTAG00000007496;ENSBTAG00000015325;ENSBTAG00000020614
GO:0030111	e	regulation of Wnt signaling pathway	26/1925	174/19994	0.0269	1	1	1	1	biological_process	ENSBTAG00000012969;ENSBTAG00000010529;ENSBTAG00000004275;ENSBTAG00000006291;ENSBTAG00000013227;ENSBTAG00000017086;ENSBTAG00000011640;ENSBTAG00000010671;ENSBTAG00000008938;ENSBTAG00000003075;ENSBTAG00000035858;ENSBTAG00000014825;ENSBTAG00000023416;ENSBTAG00000020617;ENSBTAG00000015894;ENSBTAG00000010977;ENSBTAG00000020406;ENSBTAG00000021574;ENSBTAG00000017685;ENSBTAG00000003395;ENSBTAG00000002606;…
GO:0036293	e	response to decreased oxygen levels	17/1925	103/19994	0.0274	1	1	1	1	biological_process	ENSBTAG00000015582;ENSBTAG00000015904;ENSBTAG00000018948;ENSBTAG00000006999;ENSBTAG00000012004;ENSBTAG00000005339;ENSBTAG00000014023;ENSBTAG00000006214;ENSBTAG00000020617;ENSBTAG00000007841;ENSBTAG00000047855;ENSBTAG00000007517;ENSBTAG00000013300;ENSBTAG00000019302;ENSBTAG00000007496;ENSBTAG00000015325;ENSBTAG00000020614
GO:0006665	e	sphingolipid metabolic process	19/1925	119/19994	0.0274	1	1	1	1	biological_process	ENSBTAG00000009165;ENSBTAG00000009984;ENSBTAG00000023374;ENSBTAG00000011640;ENSBTAG00000008341;ENSBTAG00000017395;ENSBTAG00000003434;ENSBTAG00000002130;ENSBTAG00000021445;ENSBTAG00000021499;ENSBTAG00000044179;ENSBTAG00000018390;ENSBTAG00000014841;ENSBTAG00000005565;ENSBTAG00000009813;ENSBTAG00000021829;ENSBTAG00000016805;ENSBTAG00000044129;ENSBTAG00000007490
GO:0008013	e	beta-catenin binding	10/1925	51/19994	0.0276	1	1	1	1	molecular_function	ENSBTAG00000015016;ENSBTAG00000013187;ENSBTAG00000010671;ENSBTAG00000021068;ENSBTAG00000020829;ENSBTAG00000014182;ENSBTAG00000012848;ENSBTAG00000012441;ENSBTAG00000021574;ENSBTAG00000015433
GO:0010557	e	positive regulation of macromolecule biosynthetic process	135/1925	1172/19994	0.028	1	1	1	1	biological_process	ENSBTAG00000046308;ENSBTAG00000034373;ENSBTAG00000007802;ENSBTAG00000014429;ENSBTAG00000017731;ENSBTAG00000004896;ENSBTAG00000003711;ENSBTAG00000021943;ENSBTAG00000017986;ENSBTAG00000017851;ENSBTAG00000038337;ENSBTAG00000013990;ENSBTAG00000020921;ENSBTAG00000015904;ENSBTAG00000020858;ENSBTAG00000005578;ENSBTAG00000018310;ENSBTAG00000015016;ENSBTAG00000011865;ENSBTAG00000010379;ENSBTAG00000017150;…
GO:0005272	e	sodium channel activity	6/1925	25/19994	0.0283	1	1	1	1	molecular_function	ENSBTAG00000038180;ENSBTAG00000025200;ENSBTAG00000012290;ENSBTAG00000046911;ENSBTAG00000004770;ENSBTAG00000002631
GO:0090277	e	positive regulation of peptide hormone secretion	6/1925	25/19994	0.0283	1	1	1	1	biological_process	ENSBTAG00000000286;ENSBTAG00000000442;ENSBTAG00000005049;ENSBTAG00000003876;ENSBTAG00000021574;ENSBTAG00000020614
GO:0002793	e	positive regulation of peptide secretion	6/1925	25/19994	0.0283	1	1	1	1	biological_process	ENSBTAG00000000286;ENSBTAG00000000442;ENSBTAG00000005049;ENSBTAG00000003876;ENSBTAG00000021574;ENSBTAG00000020614
GO:0050801	e	ion homeostasis	40/1925	297/19994	0.0288	1	1	1	1	biological_process	ENSBTAG00000004078;ENSBTAG00000020921;ENSBTAG00000015582;ENSBTAG00000010620;ENSBTAG00000002297;ENSBTAG00000006999;ENSBTAG00000013245;ENSBTAG00000008766;ENSBTAG00000014553;ENSBTAG00000016414;ENSBTAG00000045598;ENSBTAG00000031178;ENSBTAG00000033153;ENSBTAG00000032558;ENSBTAG00000007725;ENSBTAG00000019636;ENSBTAG00000021272;ENSBTAG00000013861;ENSBTAG00000037804;ENSBTAG00000001305;ENSBTAG00000014023;…
GO:0051924	e	regulation of calcium ion transport	15/1925	89/19994	0.029	1	1	1	1	biological_process	ENSBTAG00000002297;ENSBTAG00000022699;ENSBTAG00000003202;ENSBTAG00000013109;ENSBTAG00000026283;ENSBTAG00000013861;ENSBTAG00000001305;ENSBTAG00000008303;ENSBTAG00000007882;ENSBTAG00000011500;ENSBTAG00000010026;ENSBTAG00000003762;ENSBTAG00000011227;ENSBTAG00000020087;ENSBTAG00000019302
GO:0030514	e	negative regulation of BMP signaling pathway	7/1925	32/19994	0.0298	1	1	1	1	biological_process	ENSBTAG00000000625;ENSBTAG00000008389;ENSBTAG00000010866;ENSBTAG00000001499;ENSBTAG00000012441;ENSBTAG00000021574;ENSBTAG00000022799
GO:0046513	e	ceramide biosynthetic process	7/1925	32/19994	0.0298	1	1	1	1	biological_process	ENSBTAG00000017395;ENSBTAG00000003434;ENSBTAG00000002130;ENSBTAG00000021445;ENSBTAG00000044179;ENSBTAG00000014841;ENSBTAG00000044129
GO:0002028	e	regulation of sodium ion transport	7/1925	32/19994	0.0298	1	1	1	1	biological_process	ENSBTAG00000008717;ENSBTAG00000022699;ENSBTAG00000012413;ENSBTAG00000013861;ENSBTAG00000000512;ENSBTAG00000014463;ENSBTAG00000001246
GO:0071804	e	cellular potassium ion transport	17/1925	105/19994	0.0298	1	1	1	1	biological_process	ENSBTAG00000018975;ENSBTAG00000040496;ENSBTAG00000008710;ENSBTAG00000012798;ENSBTAG00000017500;ENSBTAG00000016613;ENSBTAG00000019277;ENSBTAG00000018193;ENSBTAG00000020061;ENSBTAG00000008322;ENSBTAG00000002205;ENSBTAG00000020725;ENSBTAG00000018249;ENSBTAG00000031654;ENSBTAG00000013300;ENSBTAG00000047879;ENSBTAG00000005424
GO:0071805	e	potassium ion transmembrane transport	17/1925	105/19994	0.0298	1	1	1	1	biological_process	ENSBTAG00000018975;ENSBTAG00000040496;ENSBTAG00000008710;ENSBTAG00000012798;ENSBTAG00000017500;ENSBTAG00000016613;ENSBTAG00000019277;ENSBTAG00000018193;ENSBTAG00000020061;ENSBTAG00000008322;ENSBTAG00000002205;ENSBTAG00000020725;ENSBTAG00000018249;ENSBTAG00000031654;ENSBTAG00000013300;ENSBTAG00000047879;ENSBTAG00000005424
GO:0038024	e	cargo receptor activity	12/1925	64/19994	0.0298	1	1	1	1	molecular_function	ENSBTAG00000013165;ENSBTAG00000019636;ENSBTAG00000012275;ENSBTAG00000012652;ENSBTAG00000000736;ENSBTAG00000006214;ENSBTAG00000030371;ENSBTAG00000019375;ENSBTAG00000020196;ENSBTAG00000014782;ENSBTAG00000009132;ENSBTAG00000020895
GO:0051094	e	positive regulation of developmental process	83/1925	688/19994	0.03	1	1	1	1	biological_process	ENSBTAG00000017512;ENSBTAG00000005120;ENSBTAG00000005704;ENSBTAG00000011851;ENSBTAG00000008717;ENSBTAG00000008571;ENSBTAG00000038190;ENSBTAG00000013990;ENSBTAG00000020921;ENSBTAG00000013227;ENSBTAG00000018310;ENSBTAG00000010992;ENSBTAG00000025200;ENSBTAG00000019686;ENSBTAG00000019866;ENSBTAG00000018185;ENSBTAG00000022699;ENSBTAG00000012004;ENSBTAG00000023806;ENSBTAG00000010671;ENSBTAG00000047561;…
GO:0010942	e	positive regulation of cell death	51/1925	392/19994	0.0301	1	1	1	1	biological_process	ENSBTAG00000007802;ENSBTAG00000027569;ENSBTAG00000000753;ENSBTAG00000008719;ENSBTAG00000006291;ENSBTAG00000019851;ENSBTAG00000010992;ENSBTAG00000008143;ENSBTAG00000012004;ENSBTAG00000020904;ENSBTAG00000018334;ENSBTAG00000007592;ENSBTAG00000012103;ENSBTAG00000039091;ENSBTAG00000016414;ENSBTAG00000007766;ENSBTAG00000011820;ENSBTAG00000010013;ENSBTAG00000005824;ENSBTAG00000014182;ENSBTAG00000012898;…
GO:0051649	e	establishment of localization in cell	114/1925	978/19994	0.0301	1	1	1	1	biological_process	ENSBTAG00000017512;ENSBTAG00000021378;ENSBTAG00000004472;ENSBTAG00000003955;ENSBTAG00000008717;ENSBTAG00000007120;ENSBTAG00000020922;ENSBTAG00000005712;ENSBTAG00000009381;ENSBTAG00000024801;ENSBTAG00000008419;ENSBTAG00000016591;ENSBTAG00000006995;ENSBTAG00000006999;ENSBTAG00000007910;ENSBTAG00000015802;ENSBTAG00000001517;ENSBTAG00000020260;ENSBTAG00000001192;ENSBTAG00000018322;ENSBTAG00000019121;…
GO:0030673	e	axolemma	4/1925	13/19994	0.0301	1	1	1	1	cellular_component	ENSBTAG00000006995;ENSBTAG00000009851;ENSBTAG00000027832;ENSBTAG00000005424
GO:0060122	e	inner ear receptor stereocilium organization	4/1925	13/19994	0.0301	1	1	1	1	biological_process	ENSBTAG00000003955;ENSBTAG00000010244;ENSBTAG00000021497;ENSBTAG00000001305
GO:0060291	e	long-term synaptic potentiation	4/1925	13/19994	0.0301	1	1	1	1	biological_process	ENSBTAG00000008717;ENSBTAG00000013245;ENSBTAG00000010647;ENSBTAG00000047855
GO:0043394	e	proteoglycan binding	4/1925	13/19994	0.0301	1	1	1	1	molecular_function	ENSBTAG00000008708;ENSBTAG00000015996;ENSBTAG00000004630;ENSBTAG00000020406
GO:0043189	e	H4/H2A histone acetyltransferase complex	4/1925	13/19994	0.0301	1	1	1	1	cellular_component	ENSBTAG00000026199;ENSBTAG00000005578;ENSBTAG00000020998;ENSBTAG00000020423
GO:0006921	e	cellular component disassembly involved in execution phase of apoptosis	4/1925	13/19994	0.0301	1	1	1	1	biological_process	ENSBTAG00000005761;ENSBTAG00000020034;ENSBTAG00000002341;ENSBTAG00000012235
GO:0004697	e	protein kinase C activity	4/1925	13/19994	0.0301	1	1	1	1	molecular_function	ENSBTAG00000008719;ENSBTAG00000020921;ENSBTAG00000017037;ENSBTAG00000020614
GO:0061001	e	regulation of dendritic spine morphogenesis	4/1925	13/19994	0.0301	1	1	1	1	biological_process	ENSBTAG00000008571;ENSBTAG00000007766;ENSBTAG00000012653;ENSBTAG00000010030
GO:0016775	e	phosphotransferase activity, nitrogenous group as acceptor	4/1925	13/19994	0.0301	1	1	1	1	molecular_function	ENSBTAG00000004078;ENSBTAG00000008710;ENSBTAG00000012798;ENSBTAG00000019277
GO:1902562	e	H4 histone acetyltransferase complex	4/1925	13/19994	0.0301	1	1	1	1	cellular_component	ENSBTAG00000026199;ENSBTAG00000005578;ENSBTAG00000020998;ENSBTAG00000020423
GO:0031526	e	brush border membrane	5/1925	19/19994	0.0304	1	1	1	1	cellular_component	ENSBTAG00000000668;ENSBTAG00000015249;ENSBTAG00000017871;ENSBTAG00000015436;ENSBTAG00000004263
GO:0045648	e	positive regulation of erythrocyte differentiation	5/1925	19/19994	0.0304	1	1	1	1	biological_process	ENSBTAG00000038190;ENSBTAG00000019686;ENSBTAG00000002912;ENSBTAG00000005029;ENSBTAG00000002341
GO:0030546	e	receptor activator activity	5/1925	19/19994	0.0304	1	1	1	1	molecular_function	ENSBTAG00000047561;ENSBTAG00000007766;ENSBTAG00000019964;ENSBTAG00000012943;ENSBTAG00000020614
GO:0032007	e	negative regulation of TOR signaling	5/1925	19/19994	0.0304	1	1	1	1	biological_process	ENSBTAG00000015341;ENSBTAG00000005190;ENSBTAG00000008010;ENSBTAG00000014023;ENSBTAG00000020617
GO:0043029	e	T cell homeostasis	5/1925	19/19994	0.0304	1	1	1	1	biological_process	ENSBTAG00000019686;ENSBTAG00000020904;ENSBTAG00000008631;ENSBTAG00000015874;ENSBTAG00000019302
GO:0032350	e	regulation of hormone metabolic process	5/1925	19/19994	0.0304	1	1	1	1	biological_process	ENSBTAG00000004275;ENSBTAG00000014828;ENSBTAG00000001246;ENSBTAG00000021574;ENSBTAG00000013300
GO:0002026	e	regulation of the force of heart contraction	5/1925	19/19994	0.0304	1	1	1	1	biological_process	ENSBTAG00000031632;ENSBTAG00000040253;ENSBTAG00000013861;ENSBTAG00000001246;ENSBTAG00000010551
GO:0061005	e	cell differentiation involved in kidney development	5/1925	19/19994	0.0304	1	1	1	1	biological_process	ENSBTAG00000010671;ENSBTAG00000013736;ENSBTAG00000020407;ENSBTAG00000021566;ENSBTAG00000002606
GO:0002429	e	immune response-activating cell surface receptor signaling pathway	13/1925	75/19994	0.0305	1	1	1	1	biological_process	ENSBTAG00000011851;ENSBTAG00000026199;ENSBTAG00000002297;ENSBTAG00000019686;ENSBTAG00000031575;ENSBTAG00000007964;ENSBTAG00000005665;ENSBTAG00000012700;ENSBTAG00000018270;ENSBTAG00000005049;ENSBTAG00000020034;ENSBTAG00000012695;ENSBTAG00000019302
GO:0050839	e	cell adhesion molecule binding	15/1925	90/19994	0.0306	1	1	1	1	molecular_function	ENSBTAG00000034373;ENSBTAG00000009987;ENSBTAG00000011640;ENSBTAG00000014779;ENSBTAG00000024015;ENSBTAG00000013736;ENSBTAG00000003418;ENSBTAG00000014182;ENSBTAG00000018255;ENSBTAG00000012866;ENSBTAG00000009256;ENSBTAG00000009665;ENSBTAG00000031669;ENSBTAG00000017685;ENSBTAG00000025868
GO:0023014	e	signal transduction by protein phosphorylation	15/1925	90/19994	0.0306	1	1	1	1	biological_process	ENSBTAG00000004078;ENSBTAG00000008710;ENSBTAG00000012798;ENSBTAG00000010992;ENSBTAG00000007821;ENSBTAG00000019277;ENSBTAG00000017162;ENSBTAG00000012413;ENSBTAG00000014825;ENSBTAG00000014927;ENSBTAG00000001017;ENSBTAG00000019832;ENSBTAG00000010649;ENSBTAG00000009907;ENSBTAG00000017457
GO:0030425	e	dendrite	19/1925	122/19994	0.031	1	1	1	1	cellular_component	ENSBTAG00000000977;ENSBTAG00000008419;ENSBTAG00000013245;ENSBTAG00000017146;ENSBTAG00000007766;ENSBTAG00000033153;ENSBTAG00000020829;ENSBTAG00000020709;ENSBTAG00000012500;ENSBTAG00000010030;ENSBTAG00000000219;ENSBTAG00000014828;ENSBTAG00000031654;ENSBTAG00000026004;ENSBTAG00000034854;ENSBTAG00000003610;ENSBTAG00000044181;ENSBTAG00000009269;ENSBTAG00000038866
GO:1901701	e	cellular response to oxygen-containing compound	38/1925	279/19994	0.031	1	1	1	1	biological_process	ENSBTAG00000016296;ENSBTAG00000020921;ENSBTAG00000015904;ENSBTAG00000005578;ENSBTAG00000008419;ENSBTAG00000013760;ENSBTAG00000002883;ENSBTAG00000013536;ENSBTAG00000013245;ENSBTAG00000015566;ENSBTAG00000000837;ENSBTAG00000002879;ENSBTAG00000012103;ENSBTAG00000017604;ENSBTAG00000017767;ENSBTAG00000005339;ENSBTAG00000011628;ENSBTAG00000013895;ENSBTAG00000020829;ENSBTAG00000044106;ENSBTAG00000013861;…
GO:0045666	e	positive regulation of neuron differentiation	22/1925	143/19994	0.0311	1	1	1	1	biological_process	ENSBTAG00000017512;ENSBTAG00000011851;ENSBTAG00000008571;ENSBTAG00000019866;ENSBTAG00000023806;ENSBTAG00000047561;ENSBTAG00000007780;ENSBTAG00000031001;ENSBTAG00000011249;ENSBTAG00000012137;ENSBTAG00000010647;ENSBTAG00000012653;ENSBTAG00000012500;ENSBTAG00000008688;ENSBTAG00000020034;ENSBTAG00000009315;ENSBTAG00000021574;ENSBTAG00000019302;ENSBTAG00000006811;ENSBTAG00000009851;ENSBTAG00000001961;…
GO:0043025	e	neuronal cell body	22/1925	143/19994	0.0311	1	1	1	1	cellular_component	ENSBTAG00000014645;ENSBTAG00000025200;ENSBTAG00000020126;ENSBTAG00000013245;ENSBTAG00000023806;ENSBTAG00000033153;ENSBTAG00000020829;ENSBTAG00000020709;ENSBTAG00000001305;ENSBTAG00000027387;ENSBTAG00000018130;ENSBTAG00000007882;ENSBTAG00000012500;ENSBTAG00000005800;ENSBTAG00000014828;ENSBTAG00000004352;ENSBTAG00000018249;ENSBTAG00000016751;ENSBTAG00000014463;ENSBTAG00000031654;ENSBTAG00000003610;…
GO:0045935	e	positive regulation of nucleobase-containing compound metabolic process	140/1925	1225/19994	0.0314	1	1	1	1	biological_process	ENSBTAG00000046308;ENSBTAG00000034373;ENSBTAG00000007802;ENSBTAG00000014429;ENSBTAG00000001579;ENSBTAG00000017731;ENSBTAG00000004896;ENSBTAG00000003711;ENSBTAG00000021943;ENSBTAG00000017986;ENSBTAG00000017851;ENSBTAG00000013990;ENSBTAG00000020921;ENSBTAG00000015904;ENSBTAG00000005578;ENSBTAG00000046938;ENSBTAG00000018310;ENSBTAG00000015016;ENSBTAG00000011865;ENSBTAG00000010379;ENSBTAG00000017150;…
GO:0018105	e	peptidyl-serine phosphorylation	12/1925	66/19994	0.0325	1	1	1	1	biological_process	ENSBTAG00000019933;ENSBTAG00000014367;ENSBTAG00000019470;ENSBTAG00000007766;ENSBTAG00000014825;ENSBTAG00000019832;ENSBTAG00000012653;ENSBTAG00000014119;ENSBTAG00000017019;ENSBTAG00000014463;ENSBTAG00000020087;ENSBTAG00000015325
GO:0030097	e	hemopoiesis	12/1925	66/19994	0.0325	1	1	1	1	biological_process	ENSBTAG00000003021;ENSBTAG00000001528;ENSBTAG00000009984;ENSBTAG00000021427;ENSBTAG00000032558;ENSBTAG00000019832;ENSBTAG00000005029;ENSBTAG00000043581;ENSBTAG00000006804;ENSBTAG00000013801;ENSBTAG00000021538;ENSBTAG00000013150
GO:0010923	e	negative regulation of phosphatase activity	10/1925	53/19994	0.0327	1	1	1	1	biological_process	ENSBTAG00000019686;ENSBTAG00000015715;ENSBTAG00000006762;ENSBTAG00000039091;ENSBTAG00000000460;ENSBTAG00000015527;ENSBTAG00000001933;ENSBTAG00000011041;ENSBTAG00000027868;ENSBTAG00000017271
GO:0019901	e	protein kinase binding	45/1925	342/19994	0.0328	1	1	1	1	molecular_function	ENSBTAG00000038321;ENSBTAG00000017512;ENSBTAG00000021553;ENSBTAG00000018097;ENSBTAG00000026199;ENSBTAG00000044119;ENSBTAG00000006291;ENSBTAG00000011034;ENSBTAG00000020921;ENSBTAG00000002297;ENSBTAG00000002883;ENSBTAG00000017232;ENSBTAG00000019470;ENSBTAG00000005861;ENSBTAG00000012103;ENSBTAG00000018996;ENSBTAG00000017604;ENSBTAG00000017764;ENSBTAG00000003418;ENSBTAG00000013895;ENSBTAG00000021068;…
GO:0010605	e	negative regulation of macromolecule metabolic process	162/1925	1441/19994	0.033	1	1	1	1	biological_process	ENSBTAG00000007802;ENSBTAG00000014429;ENSBTAG00000001086;ENSBTAG00000001579;ENSBTAG00000010529;ENSBTAG00000000753;ENSBTAG00000004275;ENSBTAG00000011851;ENSBTAG00000000625;ENSBTAG00000017986;ENSBTAG00000008719;ENSBTAG00000008717;ENSBTAG00000017851;ENSBTAG00000016294;ENSBTAG00000008571;ENSBTAG00000006291;ENSBTAG00000018898;ENSBTAG00000013227;ENSBTAG00000015341;ENSBTAG00000005578;ENSBTAG00000003034;…
GO:0051253	e	negative regulation of RNA metabolic process	96/1925	811/19994	0.0332	1	1	1	1	biological_process	ENSBTAG00000007802;ENSBTAG00000014429;ENSBTAG00000001086;ENSBTAG00000010529;ENSBTAG00000000753;ENSBTAG00000004275;ENSBTAG00000017986;ENSBTAG00000017851;ENSBTAG00000016294;ENSBTAG00000008571;ENSBTAG00000006291;ENSBTAG00000018898;ENSBTAG00000013227;ENSBTAG00000005578;ENSBTAG00000003034;ENSBTAG00000018318;ENSBTAG00000011865;ENSBTAG00000011000;ENSBTAG00000008419;ENSBTAG00000002078;ENSBTAG00000007228;…
GO:0051716	e	cellular response to stimulus	143/1925	1255/19994	0.0334	1	1	1	1	biological_process	ENSBTAG00000038180;ENSBTAG00000007802;ENSBTAG00000017195;ENSBTAG00000016918;ENSBTAG00000000575;ENSBTAG00000003711;ENSBTAG00000004078;ENSBTAG00000031851;ENSBTAG00000008719;ENSBTAG00000016296;ENSBTAG00000008571;ENSBTAG00000017181;ENSBTAG00000020921;ENSBTAG00000020922;ENSBTAG00000013227;ENSBTAG00000015582;ENSBTAG00000015904;ENSBTAG00000005578;ENSBTAG00000008419;ENSBTAG00000025200;ENSBTAG00000002073;…
GO:0010921	e	regulation of phosphatase activity	14/1925	80/19994	0.0334	1	1	1	1	biological_process	ENSBTAG00000019686;ENSBTAG00000015715;ENSBTAG00000006762;ENSBTAG00000039091;ENSBTAG00000000460;ENSBTAG00000005190;ENSBTAG00000015527;ENSBTAG00000005367;ENSBTAG00000016525;ENSBTAG00000001933;ENSBTAG00000011041;ENSBTAG00000012943;ENSBTAG00000027868;ENSBTAG00000017271
GO:0042593	e	glucose homeostasis	14/1925	80/19994	0.0334	1	1	1	1	biological_process	ENSBTAG00000000286;ENSBTAG00000019592;ENSBTAG00000022699;ENSBTAG00000006161;ENSBTAG00000017942;ENSBTAG00000040253;ENSBTAG00000000442;ENSBTAG00000005824;ENSBTAG00000014023;ENSBTAG00000003876;ENSBTAG00000004347;ENSBTAG00000021566;ENSBTAG00000019964;ENSBTAG00000010543
GO:0033500	e	carbohydrate homeostasis	14/1925	80/19994	0.0334	1	1	1	1	biological_process	ENSBTAG00000000286;ENSBTAG00000019592;ENSBTAG00000022699;ENSBTAG00000006161;ENSBTAG00000017942;ENSBTAG00000040253;ENSBTAG00000000442;ENSBTAG00000005824;ENSBTAG00000014023;ENSBTAG00000003876;ENSBTAG00000004347;ENSBTAG00000021566;ENSBTAG00000019964;ENSBTAG00000010543
GO:0043565	e	sequence-specific DNA binding	77/1925	633/19994	0.0335	1	1	1	1	molecular_function	ENSBTAG00000046308;ENSBTAG00000003711;ENSBTAG00000004073;ENSBTAG00000026199;ENSBTAG00000021943;ENSBTAG00000012025;ENSBTAG00000017851;ENSBTAG00000008571;ENSBTAG00000013227;ENSBTAG00000015904;ENSBTAG00000003034;ENSBTAG00000015016;ENSBTAG00000011865;ENSBTAG00000011001;ENSBTAG00000006352;ENSBTAG00000017150;ENSBTAG00000015802;ENSBTAG00000003021;ENSBTAG00000046959;ENSBTAG00000002883;ENSBTAG00000010228;…
GO:0060348	e	bone development	6/1925	26/19994	0.0338	1	1	1	1	biological_process	ENSBTAG00000000977;ENSBTAG00000000024;ENSBTAG00000010653;ENSBTAG00000009019;ENSBTAG00000007490;ENSBTAG00000016006
GO:1901019	e	regulation of calcium ion transmembrane transporter activity	6/1925	26/19994	0.0338	1	1	1	1	biological_process	ENSBTAG00000002297;ENSBTAG00000022699;ENSBTAG00000013109;ENSBTAG00000026283;ENSBTAG00000008303;ENSBTAG00000003762
GO:0061448	e	connective tissue development	6/1925	26/19994	0.0338	1	1	1	1	biological_process	ENSBTAG00000046308;ENSBTAG00000004630;ENSBTAG00000009019;ENSBTAG00000012500;ENSBTAG00000010306;ENSBTAG00000006729
GO:0034332	e	adherens junction organization	6/1925	26/19994	0.0338	1	1	1	1	biological_process	ENSBTAG00000026199;ENSBTAG00000020829;ENSBTAG00000018255;ENSBTAG00000012441;ENSBTAG00000015414;ENSBTAG00000019302
GO:0060079	e	excitatory postsynaptic potential	6/1925	26/19994	0.0338	1	1	1	1	biological_process	ENSBTAG00000011461;ENSBTAG00000007766;ENSBTAG00000033153;ENSBTAG00000000219;ENSBTAG00000047855;ENSBTAG00000034854
GO:0051963	e	regulation of synapse assembly	6/1925	26/19994	0.0338	1	1	1	1	biological_process	ENSBTAG00000008571;ENSBTAG00000025200;ENSBTAG00000005313;ENSBTAG00000047855;ENSBTAG00000007517;ENSBTAG00000025324
GO:1903169	e	regulation of calcium ion transmembrane transport	6/1925	26/19994	0.0338	1	1	1	1	biological_process	ENSBTAG00000002297;ENSBTAG00000022699;ENSBTAG00000013109;ENSBTAG00000026283;ENSBTAG00000008303;ENSBTAG00000003762
GO:0030148	e	sphingolipid biosynthetic process	9/1925	44/19994	0.0339	1	1	1	1	biological_process	ENSBTAG00000017395;ENSBTAG00000003434;ENSBTAG00000002130;ENSBTAG00000021445;ENSBTAG00000044179;ENSBTAG00000014841;ENSBTAG00000009813;ENSBTAG00000016805;ENSBTAG00000044129
GO:0045582	e	positive regulation of T cell differentiation	9/1925	44/19994	0.0339	1	1	1	1	biological_process	ENSBTAG00000005120;ENSBTAG00000005704;ENSBTAG00000019686;ENSBTAG00000010671;ENSBTAG00000003094;ENSBTAG00000019832;ENSBTAG00000012500;ENSBTAG00000014119;ENSBTAG00000012695
GO:0006200	e	obsolete ATP catabolic process	33/1925	237/19994	0.0343	1	1	1	1	biological_process	ENSBTAG00000047794;ENSBTAG00000020922;ENSBTAG00000003038;ENSBTAG00000008605;ENSBTAG00000022185;ENSBTAG00000020126;ENSBTAG00000005997;ENSBTAG00000010867;ENSBTAG00000000920;ENSBTAG00000015666;ENSBTAG00000015191;ENSBTAG00000021272;ENSBTAG00000002117;ENSBTAG00000001305;ENSBTAG00000040477;ENSBTAG00000014598;ENSBTAG00000017053;ENSBTAG00000016523;ENSBTAG00000000983;ENSBTAG00000030801;ENSBTAG00000001933;…
GO:0051130	e	positive regulation of cellular component organization	60/1925	480/19994	0.0343	1	1	1	1	biological_process	ENSBTAG00000017512;ENSBTAG00000007802;ENSBTAG00000011215;ENSBTAG00000011851;ENSBTAG00000008719;ENSBTAG00000008571;ENSBTAG00000013227;ENSBTAG00000025200;ENSBTAG00000019686;ENSBTAG00000007821;ENSBTAG00000019866;ENSBTAG00000012004;ENSBTAG00000007964;ENSBTAG00000015566;ENSBTAG00000023806;ENSBTAG00000008585;ENSBTAG00000013749;ENSBTAG00000047561;ENSBTAG00000008938;ENSBTAG00000007766;ENSBTAG00000007780;…
GO:0080182	e	histone H3-K4 trimethylation	3/1925	8/19994	0.0345	1	1	1	1	biological_process	ENSBTAG00000018898;ENSBTAG00000015566;ENSBTAG00000002763
GO:0051766	e	inositol trisphosphate kinase activity	3/1925	8/19994	0.0345	1	1	1	1	molecular_function	ENSBTAG00000009845;ENSBTAG00000019465;ENSBTAG00000033603
GO:0043586	e	tongue development	3/1925	8/19994	0.0345	1	1	1	1	biological_process	ENSBTAG00000010671;ENSBTAG00000014008;ENSBTAG00000011598
GO:0015368	e	calcium:cation antiporter activity	3/1925	8/19994	0.0345	1	1	1	1	molecular_function	ENSBTAG00000010856;ENSBTAG00000013861;ENSBTAG00000011882
GO:0003188	e	heart valve formation	3/1925	8/19994	0.0345	1	1	1	1	biological_process	ENSBTAG00000009816;ENSBTAG00000006720;ENSBTAG00000022799
GO:0004862	e	cAMP-dependent protein kinase inhibitor activity	3/1925	8/19994	0.0345	1	1	1	1	molecular_function	ENSBTAG00000005275;ENSBTAG00000046142;ENSBTAG00000014205
GO:0031258	e	lamellipodium membrane	3/1925	8/19994	0.0345	1	1	1	1	cellular_component	ENSBTAG00000007808;ENSBTAG00000025450;ENSBTAG00000015433
GO:0014047	e	glutamate secretion	3/1925	8/19994	0.0345	1	1	1	1	biological_process	ENSBTAG00000010647;ENSBTAG00000008877;ENSBTAG00000016751
GO:0097061	e	dendritic spine organization	3/1925	8/19994	0.0345	1	1	1	1	biological_process	ENSBTAG00000007725;ENSBTAG00000005313;ENSBTAG00000013107
GO:0032801	e	receptor catabolic process	3/1925	8/19994	0.0345	1	1	1	1	biological_process	ENSBTAG00000020119;ENSBTAG00000007766;ENSBTAG00000046979
GO:0000301	e	retrograde transport, vesicle recycling within Golgi	3/1925	8/19994	0.0345	1	1	1	1	biological_process	ENSBTAG00000015286;ENSBTAG00000009026;ENSBTAG00000016038
GO:0010447	e	response to acidic pH	3/1925	8/19994	0.0345	1	1	1	1	biological_process	ENSBTAG00000025200;ENSBTAG00000008766;ENSBTAG00000012693
GO:0019755	e	one-carbon compound transport	3/1925	8/19994	0.0345	1	1	1	1	biological_process	ENSBTAG00000008493;ENSBTAG00000026813;ENSBTAG00000009913
GO:0019433	e	triglyceride catabolic process	3/1925	8/19994	0.0345	1	1	1	1	biological_process	ENSBTAG00000038321;ENSBTAG00000005479;ENSBTAG00000008505
GO:0000042	e	protein targeting to Golgi	3/1925	8/19994	0.0345	1	1	1	1	biological_process	ENSBTAG00000015286;ENSBTAG00000009026;ENSBTAG00000016038
GO:0035418	e	protein localization to synapse	3/1925	8/19994	0.0345	1	1	1	1	biological_process	ENSBTAG00000025200;ENSBTAG00000007766;ENSBTAG00000013107
GO:0004017	e	adenylate kinase activity	3/1925	8/19994	0.0345	1	1	1	1	molecular_function	ENSBTAG00000030674;ENSBTAG00000004092;ENSBTAG00000017411
GO:0048845	e	venous blood vessel morphogenesis	3/1925	8/19994	0.0345	1	1	1	1	biological_process	ENSBTAG00000047561;ENSBTAG00000022799;ENSBTAG00000008090
GO:0000146	e	microfilament motor activity	3/1925	8/19994	0.0345	1	1	1	1	molecular_function	ENSBTAG00000003955;ENSBTAG00000020126;ENSBTAG00000010402
GO:0044433	e	cytoplasmic vesicle part	30/1925	213/19994	0.0346	1	1	1	1	cellular_component	ENSBTAG00000000564;ENSBTAG00000019926;ENSBTAG00000001981;ENSBTAG00000020260;ENSBTAG00000005658;ENSBTAG00000018322;ENSBTAG00000034693;ENSBTAG00000013537;ENSBTAG00000013245;ENSBTAG00000010865;ENSBTAG00000014553;ENSBTAG00000017771;ENSBTAG00000017604;ENSBTAG00000012939;ENSBTAG00000008631;ENSBTAG00000000265;ENSBTAG00000020636;ENSBTAG00000011156;ENSBTAG00000017245;ENSBTAG00000007509;ENSBTAG00000018833;…
GO:0010632	e	regulation of epithelial cell migration	16/1925	96/19994	0.0347	1	1	1	1	biological_process	ENSBTAG00000011034;ENSBTAG00000010992;ENSBTAG00000006161;ENSBTAG00000010866;ENSBTAG00000024015;ENSBTAG00000047561;ENSBTAG00000005339;ENSBTAG00000035858;ENSBTAG00000018945;ENSBTAG00000019832;ENSBTAG00000024269;ENSBTAG00000003927;ENSBTAG00000002341;ENSBTAG00000018236;ENSBTAG00000022799;ENSBTAG00000020614
GO:0010648	e	negative regulation of cell communication	87/1925	730/19994	0.0349	1	1	1	1	biological_process	ENSBTAG00000012361;ENSBTAG00000012969;ENSBTAG00000005410;ENSBTAG00000010529;ENSBTAG00000004275;ENSBTAG00000000625;ENSBTAG00000008719;ENSBTAG00000008717;ENSBTAG00000006291;ENSBTAG00000020921;ENSBTAG00000013227;ENSBTAG00000015582;ENSBTAG00000015341;ENSBTAG00000015904;ENSBTAG00000008389;ENSBTAG00000017086;ENSBTAG00000019866;ENSBTAG00000019121;ENSBTAG00000022699;ENSBTAG00000010866;ENSBTAG00000003439;…
GO:0051173	e	positive regulation of nitrogen compound metabolic process	145/1925	1278/19994	0.0349	1	1	1	1	biological_process	ENSBTAG00000046308;ENSBTAG00000034373;ENSBTAG00000007802;ENSBTAG00000014429;ENSBTAG00000001579;ENSBTAG00000017731;ENSBTAG00000004896;ENSBTAG00000003711;ENSBTAG00000021943;ENSBTAG00000017986;ENSBTAG00000008719;ENSBTAG00000017851;ENSBTAG00000013990;ENSBTAG00000020921;ENSBTAG00000015904;ENSBTAG00000020858;ENSBTAG00000005578;ENSBTAG00000046938;ENSBTAG00000018310;ENSBTAG00000015016;ENSBTAG00000011865;…
GO:0060341	e	regulation of cellular localization	69/1925	562/19994	0.0352	1	1	1	1	biological_process	ENSBTAG00000017512;ENSBTAG00000021553;ENSBTAG00000000977;ENSBTAG00000000286;ENSBTAG00000011851;ENSBTAG00000006291;ENSBTAG00000013227;ENSBTAG00000008419;ENSBTAG00000005275;ENSBTAG00000025667;ENSBTAG00000012004;ENSBTAG00000002474;ENSBTAG00000013749;ENSBTAG00000021426;ENSBTAG00000010671;ENSBTAG00000012939;ENSBTAG00000007306;ENSBTAG00000007766;ENSBTAG00000007780;ENSBTAG00000009036;ENSBTAG00000011628;…
GO:0090090	e	negative regulation of canonical Wnt signaling pathway	14/1925	82/19994	0.0358	1	1	1	1	biological_process	ENSBTAG00000012969;ENSBTAG00000010529;ENSBTAG00000004275;ENSBTAG00000006291;ENSBTAG00000013227;ENSBTAG00000010671;ENSBTAG00000035858;ENSBTAG00000023416;ENSBTAG00000010977;ENSBTAG00000020406;ENSBTAG00000021574;ENSBTAG00000015433;ENSBTAG00000022799;ENSBTAG00000011598
GO:0016323	e	basolateral plasma membrane	14/1925	82/19994	0.0358	1	1	1	1	cellular_component	ENSBTAG00000000977;ENSBTAG00000010620;ENSBTAG00000013644;ENSBTAG00000017162;ENSBTAG00000003418;ENSBTAG00000011628;ENSBTAG00000013241;ENSBTAG00000002688;ENSBTAG00000013861;ENSBTAG00000008493;ENSBTAG00000015249;ENSBTAG00000001246;ENSBTAG00000001610;ENSBTAG00000012234
GO:0035308	e	negative regulation of protein dephosphorylation	10/1925	54/19994	0.0358	1	1	1	1	biological_process	ENSBTAG00000019686;ENSBTAG00000015715;ENSBTAG00000006762;ENSBTAG00000039091;ENSBTAG00000000460;ENSBTAG00000015527;ENSBTAG00000001933;ENSBTAG00000011041;ENSBTAG00000027868;ENSBTAG00000017271
GO:0061035	e	regulation of cartilage development	9/1925	45/19994	0.0361	1	1	1	1	biological_process	ENSBTAG00000006747;ENSBTAG00000013227;ENSBTAG00000007592;ENSBTAG00000010671;ENSBTAG00000012500;ENSBTAG00000006214;ENSBTAG00000009816;ENSBTAG00000010977;ENSBTAG00000012048
GO:0043271	e	negative regulation of ion transport	9/1925	45/19994	0.0361	1	1	1	1	biological_process	ENSBTAG00000004078;ENSBTAG00000008717;ENSBTAG00000022699;ENSBTAG00000012413;ENSBTAG00000002931;ENSBTAG00000008303;ENSBTAG00000011500;ENSBTAG00000003762;ENSBTAG00000019302
GO:0008306	e	associative learning	9/1925	45/19994	0.0361	1	1	1	1	biological_process	ENSBTAG00000007766;ENSBTAG00000040253;ENSBTAG00000015655;ENSBTAG00000017753;ENSBTAG00000013107;ENSBTAG00000020975;ENSBTAG00000047855;ENSBTAG00000007517;ENSBTAG00000010551
GO:2001237	e	negative regulation of extrinsic apoptotic signaling pathway	12/1925	68/19994	0.0362	1	1	1	1	biological_process	ENSBTAG00000013227;ENSBTAG00000015582;ENSBTAG00000019866;ENSBTAG00000047561;ENSBTAG00000008938;ENSBTAG00000013895;ENSBTAG00000014182;ENSBTAG00000005793;ENSBTAG00000021574;ENSBTAG00000001136;ENSBTAG00000019302;ENSBTAG00000013155
GO:0005938	e	cell cortex	12/1925	68/19994	0.0362	1	1	1	1	cellular_component	ENSBTAG00000006999;ENSBTAG00000020126;ENSBTAG00000013247;ENSBTAG00000023806;ENSBTAG00000002319;ENSBTAG00000005198;ENSBTAG00000005190;ENSBTAG00000006504;ENSBTAG00000014119;ENSBTAG00000016751;ENSBTAG00000015235;ENSBTAG00000014991
GO:0005924	e	cell-substrate adherens junction	16/1925	98/19994	0.0368	1	1	1	1	cellular_component	ENSBTAG00000001086;ENSBTAG00000000700;ENSBTAG00000033190;ENSBTAG00000003418;ENSBTAG00000003667;ENSBTAG00000010002;ENSBTAG00000012897;ENSBTAG00000017970;ENSBTAG00000018255;ENSBTAG00000012464;ENSBTAG00000011154;ENSBTAG00000025450;ENSBTAG00000018236;ENSBTAG00000014809;ENSBTAG00000025868;ENSBTAG00000044001
GO:0010543	e	regulation of platelet activation	5/1925	20/19994	0.0374	1	1	1	1	biological_process	ENSBTAG00000008719;ENSBTAG00000008717;ENSBTAG00000020034;ENSBTAG00000021933;ENSBTAG00000013203
GO:0001782	e	B cell homeostasis	5/1925	20/19994	0.0374	1	1	1	1	biological_process	ENSBTAG00000019686;ENSBTAG00000015298;ENSBTAG00000020034;ENSBTAG00000015874;ENSBTAG00000019302
GO:0051402	e	neuron apoptotic process	5/1925	20/19994	0.0374	1	1	1	1	biological_process	ENSBTAG00000038180;ENSBTAG00000015460;ENSBTAG00000018817;ENSBTAG00000017753;ENSBTAG00000010785
GO:1901618	e	organic hydroxy compound transmembrane transporter activity	5/1925	20/19994	0.0374	1	1	1	1	molecular_function	ENSBTAG00000000668;ENSBTAG00000021272;ENSBTAG00000008493;ENSBTAG00000004352;ENSBTAG00000004888
GO:0009975	e	cyclase activity	5/1925	20/19994	0.0374	1	1	1	1	molecular_function	ENSBTAG00000009520;ENSBTAG00000006208;ENSBTAG00000007457;ENSBTAG00000001052;ENSBTAG00000018777
GO:0035091	e	phosphatidylinositol binding	20/1925	132/19994	0.0375	1	1	1	1	molecular_function	ENSBTAG00000026371;ENSBTAG00000020126;ENSBTAG00000013245;ENSBTAG00000022044;ENSBTAG00000014779;ENSBTAG00000001822;ENSBTAG00000000460;ENSBTAG00000044153;ENSBTAG00000024633;ENSBTAG00000009019;ENSBTAG00000010351;ENSBTAG00000013708;ENSBTAG00000022471;ENSBTAG00000001050;ENSBTAG00000000897;ENSBTAG00000011041;ENSBTAG00000021595;ENSBTAG00000014334;ENSBTAG00000021538;ENSBTAG00000031069
GO:0032273	e	positive regulation of protein polymerization	9/1925	46/19994	0.0387	1	1	1	1	biological_process	ENSBTAG00000017512;ENSBTAG00000019686;ENSBTAG00000007821;ENSBTAG00000007964;ENSBTAG00000021933;ENSBTAG00000018806;ENSBTAG00000019181;ENSBTAG00000015325;ENSBTAG00000020614
GO:0048384	e	retinoic acid receptor signaling pathway	4/1925	14/19994	0.0391	1	1	1	1	biological_process	ENSBTAG00000017851;ENSBTAG00000007592;ENSBTAG00000011518;ENSBTAG00000012500
GO:0005086	e	ARF guanyl-nucleotide exchange factor activity	4/1925	14/19994	0.0391	1	1	1	1	molecular_function	ENSBTAG00000007120;ENSBTAG00000014945;ENSBTAG00000033137;ENSBTAG00000006715
GO:0004683	e	calmodulin-dependent protein kinase activity	4/1925	14/19994	0.0391	1	1	1	1	molecular_function	ENSBTAG00000011820;ENSBTAG00000012653;ENSBTAG00000014463;ENSBTAG00000020087
GO:0000132	e	establishment of mitotic spindle orientation	4/1925	14/19994	0.0391	1	1	1	1	biological_process	ENSBTAG00000004472;ENSBTAG00000032782;ENSBTAG00000011032;ENSBTAG00000020066
GO:0051310	e	metaphase plate congression	4/1925	14/19994	0.0391	1	1	1	1	biological_process	ENSBTAG00000002117;ENSBTAG00000000500;ENSBTAG00000018806;ENSBTAG00000020066
GO:0045822	e	negative regulation of heart contraction	4/1925	14/19994	0.0391	1	1	1	1	biological_process	ENSBTAG00000031632;ENSBTAG00000024888;ENSBTAG00000001246;ENSBTAG00000010551
GO:0007588	e	excretion	4/1925	14/19994	0.0391	1	1	1	1	biological_process	ENSBTAG00000010620;ENSBTAG00000027182;ENSBTAG00000010145;ENSBTAG00000004263
GO:0032012	e	regulation of ARF protein signal transduction	4/1925	14/19994	0.0391	1	1	1	1	biological_process	ENSBTAG00000007120;ENSBTAG00000014945;ENSBTAG00000033137;ENSBTAG00000006715
GO:0090181	e	regulation of cholesterol metabolic process	4/1925	14/19994	0.0391	1	1	1	1	biological_process	ENSBTAG00000005198;ENSBTAG00000021272;ENSBTAG00000007884;ENSBTAG00000008505
GO:0031325	e	positive regulation of cellular metabolic process	205/1925	1864/19994	0.0391	1	1	1	1	biological_process	ENSBTAG00000046308;ENSBTAG00000034373;ENSBTAG00000007802;ENSBTAG00000014645;ENSBTAG00000014429;ENSBTAG00000001579;ENSBTAG00000017731;ENSBTAG00000004896;ENSBTAG00000003711;ENSBTAG00000000753;ENSBTAG00000021943;ENSBTAG00000017986;ENSBTAG00000008719;ENSBTAG00000017851;ENSBTAG00000044119;ENSBTAG00000013990;ENSBTAG00000020921;ENSBTAG00000013227;ENSBTAG00000015904;ENSBTAG00000020858;ENSBTAG00000005578;…
GO:0044703	e	multi-organism reproductive process	10/1925	55/19994	0.0392	1	1	1	1	biological_process	ENSBTAG00000005339;ENSBTAG00000012275;ENSBTAG00000012500;ENSBTAG00000015249;ENSBTAG00000010745;ENSBTAG00000017753;ENSBTAG00000017802;ENSBTAG00000010306;ENSBTAG00000020813;ENSBTAG00000019302
GO:0097285	e	cell-type specific apoptotic process	10/1925	55/19994	0.0392	1	1	1	1	biological_process	ENSBTAG00000038180;ENSBTAG00000001517;ENSBTAG00000010671;ENSBTAG00000010013;ENSBTAG00000019832;ENSBTAG00000015460;ENSBTAG00000018817;ENSBTAG00000015874;ENSBTAG00000017753;ENSBTAG00000010785
GO:2001238	e	positive regulation of extrinsic apoptotic signaling pathway	10/1925	55/19994	0.0392	1	1	1	1	biological_process	ENSBTAG00000006291;ENSBTAG00000019851;ENSBTAG00000020904;ENSBTAG00000014182;ENSBTAG00000005761;ENSBTAG00000002912;ENSBTAG00000015894;ENSBTAG00000005793;ENSBTAG00000015312;ENSBTAG00000010785
GO:0006672	e	ceramide metabolic process	10/1925	55/19994	0.0392	1	1	1	1	biological_process	ENSBTAG00000009984;ENSBTAG00000017395;ENSBTAG00000003434;ENSBTAG00000002130;ENSBTAG00000021445;ENSBTAG00000044179;ENSBTAG00000014841;ENSBTAG00000005565;ENSBTAG00000021829;ENSBTAG00000044129
GO:0035305	e	negative regulation of dephosphorylation	10/1925	55/19994	0.0392	1	1	1	1	biological_process	ENSBTAG00000019686;ENSBTAG00000015715;ENSBTAG00000006762;ENSBTAG00000039091;ENSBTAG00000000460;ENSBTAG00000015527;ENSBTAG00000001933;ENSBTAG00000011041;ENSBTAG00000027868;ENSBTAG00000017271
GO:0051592	e	response to calcium ion	10/1925	55/19994	0.0392	1	1	1	1	biological_process	ENSBTAG00000013245;ENSBTAG00000004037;ENSBTAG00000013109;ENSBTAG00000020824;ENSBTAG00000026283;ENSBTAG00000010649;ENSBTAG00000030801;ENSBTAG00000013300;ENSBTAG00000003773;ENSBTAG00000020940
GO:0002768	e	immune response-regulating cell surface receptor signaling pathway	16/1925	100/19994	0.0397	1	1	1	1	biological_process	ENSBTAG00000001579;ENSBTAG00000011851;ENSBTAG00000026199;ENSBTAG00000002297;ENSBTAG00000019686;ENSBTAG00000031575;ENSBTAG00000007964;ENSBTAG00000012103;ENSBTAG00000005665;ENSBTAG00000012700;ENSBTAG00000018270;ENSBTAG00000005049;ENSBTAG00000020034;ENSBTAG00000010689;ENSBTAG00000012695;ENSBTAG00000019302
GO:0035265	e	organ growth	6/1925	27/19994	0.0401	1	1	1	1	biological_process	ENSBTAG00000031632;ENSBTAG00000010228;ENSBTAG00000040253;ENSBTAG00000021499;ENSBTAG00000019302;ENSBTAG00000004885
GO:0046717	e	acid secretion	6/1925	27/19994	0.0401	1	1	1	1	biological_process	ENSBTAG00000002297;ENSBTAG00000010647;ENSBTAG00000008877;ENSBTAG00000013298;ENSBTAG00000014828;ENSBTAG00000016751
GO:0001578	e	microtubule bundle formation	6/1925	27/19994	0.0401	1	1	1	1	biological_process	ENSBTAG00000019822;ENSBTAG00000020709;ENSBTAG00000018130;ENSBTAG00000003741;ENSBTAG00000018806;ENSBTAG00000001961
GO:0051018	e	protein kinase A binding	6/1925	27/19994	0.0401	1	1	1	1	molecular_function	ENSBTAG00000007120;ENSBTAG00000017604;ENSBTAG00000016399;ENSBTAG00000046142;ENSBTAG00000012500;ENSBTAG00000014205
GO:0051155	e	positive regulation of striated muscle cell differentiation	6/1925	27/19994	0.0401	1	1	1	1	biological_process	ENSBTAG00000022699;ENSBTAG00000002216;ENSBTAG00000010745;ENSBTAG00000016533;ENSBTAG00000019302;ENSBTAG00000015325
GO:0019233	e	sensory perception of pain	6/1925	27/19994	0.0401	1	1	1	1	biological_process	ENSBTAG00000016444;ENSBTAG00000007766;ENSBTAG00000046911;ENSBTAG00000047855;ENSBTAG00000007517;ENSBTAG00000027868
GO:0055081	e	anion homeostasis	6/1925	27/19994	0.0401	1	1	1	1	biological_process	ENSBTAG00000021272;ENSBTAG00000014023;ENSBTAG00000014828;ENSBTAG00000011083;ENSBTAG00000001545;ENSBTAG00000010543
GO:0040017	e	positive regulation of locomotion	31/1925	225/19994	0.0401	1	1	1	1	biological_process	ENSBTAG00000034373;ENSBTAG00000010452;ENSBTAG00000013227;ENSBTAG00000010992;ENSBTAG00000019686;ENSBTAG00000019866;ENSBTAG00000011905;ENSBTAG00000006161;ENSBTAG00000009987;ENSBTAG00000047561;ENSBTAG00000005198;ENSBTAG00000031001;ENSBTAG00000005339;ENSBTAG00000011628;ENSBTAG00000008631;ENSBTAG00000018945;ENSBTAG00000019832;ENSBTAG00000010223;ENSBTAG00000012866;ENSBTAG00000020034;ENSBTAG00000003927;…
GO:0031532	e	actin cytoskeleton reorganization	7/1925	34/19994	0.0403	1	1	1	1	biological_process	ENSBTAG00000007808;ENSBTAG00000000700;ENSBTAG00000003054;ENSBTAG00000012939;ENSBTAG00000005990;ENSBTAG00000020412;ENSBTAG00000010402
GO:0030863	e	cortical cytoskeleton	7/1925	34/19994	0.0403	1	1	1	1	cellular_component	ENSBTAG00000011215;ENSBTAG00000026199;ENSBTAG00000004554;ENSBTAG00000008631;ENSBTAG00000014863;ENSBTAG00000001610;ENSBTAG00000010402
GO:0030374	e	ligand-dependent nuclear receptor transcription coactivator activity	7/1925	34/19994	0.0403	1	1	1	1	molecular_function	ENSBTAG00000020921;ENSBTAG00000015016;ENSBTAG00000006364;ENSBTAG00000017037;ENSBTAG00000020969;ENSBTAG00000012943;ENSBTAG00000012048
GO:0048146	e	positive regulation of fibroblast proliferation	7/1925	34/19994	0.0403	1	1	1	1	biological_process	ENSBTAG00000005897;ENSBTAG00000019313;ENSBTAG00000004037;ENSBTAG00000011628;ENSBTAG00000023929;ENSBTAG00000019964;ENSBTAG00000004885
GO:0030424	e	axon	18/1925	117/19994	0.0406	1	1	1	1	cellular_component	ENSBTAG00000017512;ENSBTAG00000000977;ENSBTAG00000026199;ENSBTAG00000008419;ENSBTAG00000019866;ENSBTAG00000017232;ENSBTAG00000012939;ENSBTAG00000007766;ENSBTAG00000018851;ENSBTAG00000020829;ENSBTAG00000046911;ENSBTAG00000005313;ENSBTAG00000010030;ENSBTAG00000017753;ENSBTAG00000016751;ENSBTAG00000034978;ENSBTAG00000006804;ENSBTAG00000005288
GO:1901215	e	negative regulation of neuron death	16/1925	101/19994	0.0414	1	1	1	1	biological_process	ENSBTAG00000019866;ENSBTAG00000012004;ENSBTAG00000015361;ENSBTAG00000018996;ENSBTAG00000004037;ENSBTAG00000047561;ENSBTAG00000007766;ENSBTAG00000008403;ENSBTAG00000005339;ENSBTAG00000046979;ENSBTAG00000033153;ENSBTAG00000010223;ENSBTAG00000014828;ENSBTAG00000020975;ENSBTAG00000047855;ENSBTAG00000019302
GO:0010035	e	response to inorganic substance	23/1925	158/19994	0.0416	1	1	1	1	biological_process	ENSBTAG00000015582;ENSBTAG00000013245;ENSBTAG00000004037;ENSBTAG00000013109;ENSBTAG00000013895;ENSBTAG00000020824;ENSBTAG00000044106;ENSBTAG00000026283;ENSBTAG00000009835;ENSBTAG00000010649;ENSBTAG00000012653;ENSBTAG00000014023;ENSBTAG00000014595;ENSBTAG00000006214;ENSBTAG00000030801;ENSBTAG00000017804;ENSBTAG00000010785;ENSBTAG00000021566;ENSBTAG00000043581;ENSBTAG00000013300;ENSBTAG00000003773;…
GO:0090596	e	sensory organ morphogenesis	9/1925	47/19994	0.0417	1	1	1	1	biological_process	ENSBTAG00000038662;ENSBTAG00000014512;ENSBTAG00000003021;ENSBTAG00000019121;ENSBTAG00000007592;ENSBTAG00000010671;ENSBTAG00000047561;ENSBTAG00000005339;ENSBTAG00000026813
GO:1902476	e	chloride transmembrane transport	9/1925	47/19994	0.0417	1	1	1	1	biological_process	ENSBTAG00000009997;ENSBTAG00000010244;ENSBTAG00000013241;ENSBTAG00000002931;ENSBTAG00000012246;ENSBTAG00000002902;ENSBTAG00000001610;ENSBTAG00000010145;ENSBTAG00000011121
GO:0016050	e	vesicle organization	14/1925	86/19994	0.0433	1	1	1	1	biological_process	ENSBTAG00000003955;ENSBTAG00000008717;ENSBTAG00000005711;ENSBTAG00000000564;ENSBTAG00000031575;ENSBTAG00000005321;ENSBTAG00000012939;ENSBTAG00000002136;ENSBTAG00000008631;ENSBTAG00000007725;ENSBTAG00000034077;ENSBTAG00000017815;ENSBTAG00000006472;ENSBTAG00000019302
GO:0017053	e	transcriptional repressor complex	11/1925	60/19994	0.0435	1	1	1	1	cellular_component	ENSBTAG00000004073;ENSBTAG00000018898;ENSBTAG00000003034;ENSBTAG00000011865;ENSBTAG00000004037;ENSBTAG00000010671;ENSBTAG00000017764;ENSBTAG00000013271;ENSBTAG00000040477;ENSBTAG00000019024;ENSBTAG00000018594
GO:0060090	e	binding, bridging	11/1925	60/19994	0.0435	1	1	1	1	molecular_function	ENSBTAG00000044119;ENSBTAG00000003034;ENSBTAG00000019044;ENSBTAG00000017086;ENSBTAG00000007964;ENSBTAG00000005665;ENSBTAG00000008279;ENSBTAG00000020407;ENSBTAG00000019181;ENSBTAG00000001050;ENSBTAG00000019964
GO:0010720	e	positive regulation of cell development	32/1925	234/19994	0.0438	1	1	1	1	biological_process	ENSBTAG00000017512;ENSBTAG00000011851;ENSBTAG00000008717;ENSBTAG00000008571;ENSBTAG00000019866;ENSBTAG00000012004;ENSBTAG00000023806;ENSBTAG00000010671;ENSBTAG00000047561;ENSBTAG00000016414;ENSBTAG00000007780;ENSBTAG00000031001;ENSBTAG00000005339;ENSBTAG00000011249;ENSBTAG00000012137;ENSBTAG00000010647;ENSBTAG00000012653;ENSBTAG00000012500;ENSBTAG00000015249;ENSBTAG00000008688;ENSBTAG00000020034;…
GO:0044428	e	nuclear part	198/1925	1802/19994	0.0444	1	1	1	1	cellular_component	ENSBTAG00000017512;ENSBTAG00000007802;ENSBTAG00000017195;ENSBTAG00000007937;ENSBTAG00000014429;ENSBTAG00000005120;ENSBTAG00000001888;ENSBTAG00000009715;ENSBTAG00000004073;ENSBTAG00000000753;ENSBTAG00000004078;ENSBTAG00000026199;ENSBTAG00000012564;ENSBTAG00000018973;ENSBTAG00000021943;ENSBTAG00000008719;ENSBTAG00000008710;ENSBTAG00000017851;ENSBTAG00000007234;ENSBTAG00000020922;ENSBTAG00000013227;…
GO:2001233	e	regulation of apoptotic signaling pathway	38/1925	289/19994	0.0445	1	1	1	1	biological_process	ENSBTAG00000007802;ENSBTAG00000000753;ENSBTAG00000008719;ENSBTAG00000006291;ENSBTAG00000013227;ENSBTAG00000015582;ENSBTAG00000015341;ENSBTAG00000019851;ENSBTAG00000010992;ENSBTAG00000019866;ENSBTAG00000020904;ENSBTAG00000018334;ENSBTAG00000018996;ENSBTAG00000047561;ENSBTAG00000008938;ENSBTAG00000013895;ENSBTAG00000005824;ENSBTAG00000014182;ENSBTAG00000010737;ENSBTAG00000008010;ENSBTAG00000012653;…
GO:0005667	e	transcription factor complex	124/1925	1088/19994	0.0446	1	1	1	1	cellular_component	ENSBTAG00000021553;ENSBTAG00000027569;ENSBTAG00000001086;ENSBTAG00000012390;ENSBTAG00000003711;ENSBTAG00000009715;ENSBTAG00000004073;ENSBTAG00000026199;ENSBTAG00000000625;ENSBTAG00000021943;ENSBTAG00000012025;ENSBTAG00000017851;ENSBTAG00000016294;ENSBTAG00000008571;ENSBTAG00000020921;ENSBTAG00000013227;ENSBTAG00000005578;ENSBTAG00000003034;ENSBTAG00000018310;ENSBTAG00000015016;ENSBTAG00000011865;…
GO:1900180	e	regulation of protein localization to nucleus	19/1925	124/19994	0.0448	1	1	1	1	biological_process	ENSBTAG00000011851;ENSBTAG00000006291;ENSBTAG00000013227;ENSBTAG00000008419;ENSBTAG00000005275;ENSBTAG00000012004;ENSBTAG00000010671;ENSBTAG00000011628;ENSBTAG00000021068;ENSBTAG00000008010;ENSBTAG00000014023;ENSBTAG00000007256;ENSBTAG00000010745;ENSBTAG00000019964;ENSBTAG00000017685;ENSBTAG00000011943;ENSBTAG00000021543;ENSBTAG00000015433;ENSBTAG00000015325
GO:0030335	e	positive regulation of cell migration	29/1925	210/19994	0.045	1	1	1	1	biological_process	ENSBTAG00000034373;ENSBTAG00000010452;ENSBTAG00000013227;ENSBTAG00000010992;ENSBTAG00000019686;ENSBTAG00000011905;ENSBTAG00000006161;ENSBTAG00000009987;ENSBTAG00000047561;ENSBTAG00000005198;ENSBTAG00000005339;ENSBTAG00000011628;ENSBTAG00000008631;ENSBTAG00000018945;ENSBTAG00000019832;ENSBTAG00000010223;ENSBTAG00000012866;ENSBTAG00000020034;ENSBTAG00000003927;ENSBTAG00000004991;ENSBTAG00000002341;…
GO:2000648	e	positive regulation of stem cell proliferation	9/1925	48/19994	0.0452	1	1	1	1	biological_process	ENSBTAG00000010671;ENSBTAG00000047561;ENSBTAG00000005339;ENSBTAG00000002936;ENSBTAG00000019832;ENSBTAG00000015460;ENSBTAG00000016533;ENSBTAG00000022799;ENSBTAG00000011598
GO:0016811	e	hydrolase activity, acting on carbon-nitrogen (but not peptide) bonds, in linear amides	9/1925	48/19994	0.0452	1	1	1	1	molecular_function	ENSBTAG00000011865;ENSBTAG00000011000;ENSBTAG00000007208;ENSBTAG00000017764;ENSBTAG00000013273;ENSBTAG00000004803;ENSBTAG00000014023;ENSBTAG00000020980;ENSBTAG00000046092
GO:0007219	e	Notch signaling pathway	9/1925	48/19994	0.0452	1	1	1	1	biological_process	ENSBTAG00000001579;ENSBTAG00000013227;ENSBTAG00000017397;ENSBTAG00000021045;ENSBTAG00000017771;ENSBTAG00000018002;ENSBTAG00000008688;ENSBTAG00000012058;ENSBTAG00000022799
GO:0007613	e	memory	9/1925	48/19994	0.0452	1	1	1	1	biological_process	ENSBTAG00000008571;ENSBTAG00000013245;ENSBTAG00000009520;ENSBTAG00000004803;ENSBTAG00000005800;ENSBTAG00000000219;ENSBTAG00000013107;ENSBTAG00000047855;ENSBTAG00000007517
GO:0051153	e	regulation of striated muscle cell differentiation	9/1925	48/19994	0.0452	1	1	1	1	biological_process	ENSBTAG00000013369;ENSBTAG00000022699;ENSBTAG00000017764;ENSBTAG00000002216;ENSBTAG00000010745;ENSBTAG00000016533;ENSBTAG00000019302;ENSBTAG00000015325;ENSBTAG00000022799
GO:0002573	e	myeloid leukocyte differentiation	11/1925	61/19994	0.0453	1	1	1	1	biological_process	ENSBTAG00000008419;ENSBTAG00000004037;ENSBTAG00000001822;ENSBTAG00000047561;ENSBTAG00000010927;ENSBTAG00000005339;ENSBTAG00000019832;ENSBTAG00000005029;ENSBTAG00000020406;ENSBTAG00000010402;ENSBTAG00000013150
GO:0044325	e	ion channel binding	11/1925	61/19994	0.0453	1	1	1	1	molecular_function	ENSBTAG00000011851;ENSBTAG00000022699;ENSBTAG00000008938;ENSBTAG00000012413;ENSBTAG00000009026;ENSBTAG00000008303;ENSBTAG00000000512;ENSBTAG00000018255;ENSBTAG00000020034;ENSBTAG00000000983;ENSBTAG00000031654
GO:0048738	e	cardiac muscle tissue development	5/1925	21/19994	0.0453	1	1	1	1	biological_process	ENSBTAG00000013369;ENSBTAG00000009330;ENSBTAG00000017122;ENSBTAG00000006720;ENSBTAG00000022799
GO:0043198	e	dendritic shaft	5/1925	21/19994	0.0453	1	1	1	1	cellular_component	ENSBTAG00000018130;ENSBTAG00000007882;ENSBTAG00000017753;ENSBTAG00000020975;ENSBTAG00000006804
GO:0051293	e	establishment of spindle localization	5/1925	21/19994	0.0453	1	1	1	1	biological_process	ENSBTAG00000004472;ENSBTAG00000032782;ENSBTAG00000011032;ENSBTAG00000020066;ENSBTAG00000010402
GO:2001240	e	negative regulation of extrinsic apoptotic signaling pathway in absence of ligand	5/1925	21/19994	0.0453	1	1	1	1	biological_process	ENSBTAG00000013227;ENSBTAG00000014182;ENSBTAG00000001136;ENSBTAG00000019302;ENSBTAG00000013155
GO:0004003	e	ATP-dependent DNA helicase activity	5/1925	21/19994	0.0453	1	1	1	1	molecular_function	ENSBTAG00000022185;ENSBTAG00000020482;ENSBTAG00000004147;ENSBTAG00000020998;ENSBTAG00000012068
GO:0019229	e	regulation of vasoconstriction	5/1925	21/19994	0.0453	1	1	1	1	biological_process	ENSBTAG00000031632;ENSBTAG00000025200;ENSBTAG00000040253;ENSBTAG00000000512;ENSBTAG00000010551
GO:0001960	e	negative regulation of cytokine-mediated signaling pathway	5/1925	21/19994	0.0453	1	1	1	1	biological_process	ENSBTAG00000010013;ENSBTAG00000017746;ENSBTAG00000011149;ENSBTAG00000019964;ENSBTAG00000009851
GO:0048873	e	homeostasis of number of cells within a tissue	5/1925	21/19994	0.0453	1	1	1	1	biological_process	ENSBTAG00000013369;ENSBTAG00000000060;ENSBTAG00000008631;ENSBTAG00000019497;ENSBTAG00000019302
GO:1901099	e	negative regulation of signal transduction in absence of ligand	5/1925	21/19994	0.0453	1	1	1	1	biological_process	ENSBTAG00000013227;ENSBTAG00000014182;ENSBTAG00000001136;ENSBTAG00000019302;ENSBTAG00000013155
GO:0042596	e	fear response	5/1925	21/19994	0.0453	1	1	1	1	biological_process	ENSBTAG00000007644;ENSBTAG00000033153;ENSBTAG00000000219;ENSBTAG00000047855;ENSBTAG00000019302
GO:0021675	e	nerve development	5/1925	21/19994	0.0453	1	1	1	1	biological_process	ENSBTAG00000018431;ENSBTAG00000018307;ENSBTAG00000010223;ENSBTAG00000018817;ENSBTAG00000007517
GO:0006891	e	intra-Golgi vesicle-mediated transport	5/1925	21/19994	0.0453	1	1	1	1	biological_process	ENSBTAG00000016635;ENSBTAG00000015286;ENSBTAG00000009026;ENSBTAG00000010659;ENSBTAG00000016038
GO:0050730	e	regulation of peptidyl-tyrosine phosphorylation	21/1925	143/19994	0.0459	1	1	1	1	biological_process	ENSBTAG00000008719;ENSBTAG00000019866;ENSBTAG00000011640;ENSBTAG00000047561;ENSBTAG00000005339;ENSBTAG00000003075;ENSBTAG00000011628;ENSBTAG00000018474;ENSBTAG00000010223;ENSBTAG00000016515;ENSBTAG00000014119;ENSBTAG00000012866;ENSBTAG00000020034;ENSBTAG00000017753;ENSBTAG00000003741;ENSBTAG00000012219;ENSBTAG00000012695;ENSBTAG00000017060;ENSBTAG00000019964;ENSBTAG00000015325;ENSBTAG00000020614
GO:0023057	e	negative regulation of signaling	86/1925	727/19994	0.0468	1	1	1	1	biological_process	ENSBTAG00000012361;ENSBTAG00000012969;ENSBTAG00000005410;ENSBTAG00000010529;ENSBTAG00000004275;ENSBTAG00000000625;ENSBTAG00000008719;ENSBTAG00000008717;ENSBTAG00000006291;ENSBTAG00000020921;ENSBTAG00000013227;ENSBTAG00000015582;ENSBTAG00000015341;ENSBTAG00000015904;ENSBTAG00000008389;ENSBTAG00000017086;ENSBTAG00000019866;ENSBTAG00000019121;ENSBTAG00000022699;ENSBTAG00000010866;ENSBTAG00000003439;…
GO:0009968	e	negative regulation of signal transduction	81/1925	680/19994	0.0469	1	1	1	1	biological_process	ENSBTAG00000012361;ENSBTAG00000012969;ENSBTAG00000005410;ENSBTAG00000010529;ENSBTAG00000004275;ENSBTAG00000000625;ENSBTAG00000008719;ENSBTAG00000008717;ENSBTAG00000006291;ENSBTAG00000020921;ENSBTAG00000013227;ENSBTAG00000015582;ENSBTAG00000015341;ENSBTAG00000015904;ENSBTAG00000008389;ENSBTAG00000017086;ENSBTAG00000019866;ENSBTAG00000019121;ENSBTAG00000022699;ENSBTAG00000010866;ENSBTAG00000003439;…
GO:0048536	e	spleen development	6/1925	28/19994	0.047	1	1	1	1	biological_process	ENSBTAG00000002297;ENSBTAG00000021725;ENSBTAG00000010785;ENSBTAG00000019302;ENSBTAG00000013801;ENSBTAG00000012555
GO:0016575	e	histone deacetylation	6/1925	28/19994	0.047	1	1	1	1	biological_process	ENSBTAG00000011865;ENSBTAG00000011000;ENSBTAG00000007208;ENSBTAG00000017764;ENSBTAG00000014023;ENSBTAG00000046092
GO:0005905	e	coated pit	6/1925	28/19994	0.047	1	1	1	1	cellular_component	ENSBTAG00000022044;ENSBTAG00000009343;ENSBTAG00000005072;ENSBTAG00000002136;ENSBTAG00000016751;ENSBTAG00000021595
GO:0022839	e	ion gated channel activity	6/1925	28/19994	0.047	1	1	1	1	molecular_function	ENSBTAG00000018975;ENSBTAG00000025200;ENSBTAG00000012246;ENSBTAG00000018249;ENSBTAG00000002902;ENSBTAG00000013300
GO:0032947	e	protein complex scaffold	6/1925	28/19994	0.047	1	1	1	1	molecular_function	ENSBTAG00000044119;ENSBTAG00000017354;ENSBTAG00000024723;ENSBTAG00000013107;ENSBTAG00000001050;ENSBTAG00000019086
GO:0007602	e	phototransduction	6/1925	28/19994	0.047	1	1	1	1	biological_process	ENSBTAG00000025200;ENSBTAG00000024493;ENSBTAG00000015996;ENSBTAG00000002205;ENSBTAG00000008318;ENSBTAG00000020725
GO:0048585	e	negative regulation of response to stimulus	97/1925	830/19994	0.047	1	1	1	1	biological_process	ENSBTAG00000012361;ENSBTAG00000012969;ENSBTAG00000005410;ENSBTAG00000010529;ENSBTAG00000004275;ENSBTAG00000000625;ENSBTAG00000008719;ENSBTAG00000008717;ENSBTAG00000038337;ENSBTAG00000006291;ENSBTAG00000011034;ENSBTAG00000020921;ENSBTAG00000013227;ENSBTAG00000015582;ENSBTAG00000015341;ENSBTAG00000015904;ENSBTAG00000008389;ENSBTAG00000011461;ENSBTAG00000017086;ENSBTAG00000019866;ENSBTAG00000019121;…
GO:0098661	e	inorganic anion transmembrane transport	11/1925	62/19994	0.0474	1	1	1	1	biological_process	ENSBTAG00000009997;ENSBTAG00000010244;ENSBTAG00000013241;ENSBTAG00000002931;ENSBTAG00000012246;ENSBTAG00000015276;ENSBTAG00000002902;ENSBTAG00000001610;ENSBTAG00000001545;ENSBTAG00000010145;ENSBTAG00000011121
GO:0019903	e	protein phosphatase binding	13/1925	76/19994	0.0474	1	1	1	1	molecular_function	ENSBTAG00000006161;ENSBTAG00000020904;ENSBTAG00000006762;ENSBTAG00000011628;ENSBTAG00000005367;ENSBTAG00000016525;ENSBTAG00000000184;ENSBTAG00000012695;ENSBTAG00000001933;ENSBTAG00000003147;ENSBTAG00000017685;ENSBTAG00000019302;ENSBTAG00000017271
GO:0040007	e	growth	43/1925	331/19994	0.0476	1	1	1	1	biological_process	ENSBTAG00000014429;ENSBTAG00000000977;ENSBTAG00000043959;ENSBTAG00000031632;ENSBTAG00000019313;ENSBTAG00000019605;ENSBTAG00000019866;ENSBTAG00000011908;ENSBTAG00000002883;ENSBTAG00000012004;ENSBTAG00000010228;ENSBTAG00000023806;ENSBTAG00000007592;ENSBTAG00000018307;ENSBTAG00000010671;ENSBTAG00000005990;ENSBTAG00000005198;ENSBTAG00000005339;ENSBTAG00000040253;ENSBTAG00000012413;ENSBTAG00000018474;…
GO:0003198	e	epithelial to mesenchymal transition involved in endocardial cushion formation	3/1925	9/19994	0.0481	1	1	1	1	biological_process	ENSBTAG00000013227;ENSBTAG00000008688;ENSBTAG00000022799
GO:0046827	e	positive regulation of protein export from nucleus	3/1925	9/19994	0.0481	1	1	1	1	biological_process	ENSBTAG00000007780;ENSBTAG00000019964;ENSBTAG00000021574
GO:0042584	e	chromaffin granule membrane	3/1925	9/19994	0.0481	1	1	1	1	cellular_component	ENSBTAG00000034693;ENSBTAG00000011156;ENSBTAG00000014809
GO:0071709	e	membrane assembly	3/1925	9/19994	0.0481	1	1	1	1	biological_process	ENSBTAG00000006995;ENSBTAG00000022699;ENSBTAG00000019290
GO:0030140	e	trans-Golgi network transport vesicle	3/1925	9/19994	0.0481	1	1	1	1	cellular_component	ENSBTAG00000002402;ENSBTAG00000002788;ENSBTAG00000002939
GO:0010893	e	positive regulation of steroid biosynthetic process	3/1925	9/19994	0.0481	1	1	1	1	biological_process	ENSBTAG00000005198;ENSBTAG00000021272;ENSBTAG00000007884
GO:0015812	e	gamma-aminobutyric acid transport	3/1925	9/19994	0.0481	1	1	1	1	biological_process	ENSBTAG00000002297;ENSBTAG00000008877;ENSBTAG00000014828
GO:0005218	e	intracellular ligand-gated calcium channel activity	3/1925	9/19994	0.0481	1	1	1	1	molecular_function	ENSBTAG00000006999;ENSBTAG00000013245;ENSBTAG00000025642
GO:0030903	e	notochord development	3/1925	9/19994	0.0481	1	1	1	1	biological_process	ENSBTAG00000023806;ENSBTAG00000032657;ENSBTAG00000013155
GO:0060999	e	positive regulation of dendritic spine development	3/1925	9/19994	0.0481	1	1	1	1	biological_process	ENSBTAG00000008571;ENSBTAG00000007780;ENSBTAG00000012653
GO:0030949	e	positive regulation of vascular endothelial growth factor receptor signaling pathway	3/1925	9/19994	0.0481	1	1	1	1	biological_process	ENSBTAG00000020921;ENSBTAG00000017086;ENSBTAG00000047561
GO:0010971	e	positive regulation of G2/M transition of mitotic cell cycle	3/1925	9/19994	0.0481	1	1	1	1	biological_process	ENSBTAG00000004073;ENSBTAG00000017753;ENSBTAG00000013801
GO:0048709	e	oligodendrocyte differentiation	3/1925	9/19994	0.0481	1	1	1	1	biological_process	ENSBTAG00000010671;ENSBTAG00000007766;ENSBTAG00000010647
GO:1903504	e	regulation of mitotic spindle checkpoint	3/1925	9/19994	0.0481	1	1	1	1	biological_process	ENSBTAG00000014700;ENSBTAG00000021725;ENSBTAG00000011943
GO:0001976	e	neurological system process involved in regulation of systemic arterial blood pressure	3/1925	9/19994	0.0481	1	1	1	1	biological_process	ENSBTAG00000025200;ENSBTAG00000018431;ENSBTAG00000047855
GO:0001973	e	adenosine receptor signaling pathway	3/1925	9/19994	0.0481	1	1	1	1	biological_process	ENSBTAG00000011461;ENSBTAG00000013536;ENSBTAG00000018777
GO:0016801	e	hydrolase activity, acting on ether bonds	3/1925	9/19994	0.0481	1	1	1	1	molecular_function	ENSBTAG00000016415;ENSBTAG00000021933;ENSBTAG00000000140
GO:0072600	e	establishment of protein localization to Golgi	3/1925	9/19994	0.0481	1	1	1	1	biological_process	ENSBTAG00000015286;ENSBTAG00000009026;ENSBTAG00000016038
GO:0008046	e	axon guidance receptor activity	3/1925	9/19994	0.0481	1	1	1	1	molecular_function	ENSBTAG00000005313;ENSBTAG00000009851;ENSBTAG00000005288
GO:0032836	e	glomerular basement membrane development	3/1925	9/19994	0.0481	1	1	1	1	biological_process	ENSBTAG00000007821;ENSBTAG00000021538;ENSBTAG00000007490
GO:0005388	e	calcium-transporting ATPase activity	3/1925	9/19994	0.0481	1	1	1	1	molecular_function	ENSBTAG00000009552;ENSBTAG00000001305;ENSBTAG00000000520
GO:0034451	e	centriolar satellite	3/1925	9/19994	0.0481	1	1	1	1	cellular_component	ENSBTAG00000007910;ENSBTAG00000001517;ENSBTAG00000021566
GO:0045295	e	gamma-catenin binding	3/1925	9/19994	0.0481	1	1	1	1	molecular_function	ENSBTAG00000020829;ENSBTAG00000014182;ENSBTAG00000021574
GO:2000251	e	positive regulation of actin cytoskeleton reorganization	3/1925	9/19994	0.0481	1	1	1	1	biological_process	ENSBTAG00000007766;ENSBTAG00000010223;ENSBTAG00000019181
GO:0090266	e	regulation of mitotic cell cycle spindle assembly checkpoint	3/1925	9/19994	0.0481	1	1	1	1	biological_process	ENSBTAG00000014700;ENSBTAG00000021725;ENSBTAG00000011943
GO:2000479	e	regulation of cAMP-dependent protein kinase activity	3/1925	9/19994	0.0481	1	1	1	1	biological_process	ENSBTAG00000046142;ENSBTAG00000014023;ENSBTAG00000014205
GO:0032516	e	positive regulation of phosphoprotein phosphatase activity	3/1925	9/19994	0.0481	1	1	1	1	biological_process	ENSBTAG00000005367;ENSBTAG00000016525;ENSBTAG00000001933
GO:1902751	e	positive regulation of cell cycle G2/M phase transition	3/1925	9/19994	0.0481	1	1	1	1	biological_process	ENSBTAG00000004073;ENSBTAG00000017753;ENSBTAG00000013801
GO:0043141	e	ATP-dependent 5'-3' DNA helicase activity	2/1925	4/19994	0.0487	1	1	1	1	molecular_function	ENSBTAG00000022185;ENSBTAG00000020998
GO:0016199	e	axon midline choice point recognition	2/1925	4/19994	0.0487	1	1	1	1	biological_process	ENSBTAG00000017753;ENSBTAG00000009851
GO:0004936	e	alpha-adrenergic receptor activity	2/1925	4/19994	0.0487	1	1	1	1	molecular_function	ENSBTAG00000031632;ENSBTAG00000040253
GO:0005432	e	calcium:sodium antiporter activity	2/1925	4/19994	0.0487	1	1	1	1	molecular_function	ENSBTAG00000010856;ENSBTAG00000013861
GO:0035094	e	response to nicotine	2/1925	4/19994	0.0487	1	1	1	1	biological_process	ENSBTAG00000015582;ENSBTAG00000019302
GO:0090032	e	negative regulation of steroid hormone biosynthetic process	2/1925	4/19994	0.0487	1	1	1	1	biological_process	ENSBTAG00000004275;ENSBTAG00000001246
GO:0031931	e	TORC1 complex	2/1925	4/19994	0.0487	1	1	1	1	cellular_component	ENSBTAG00000002883;ENSBTAG00000019086
GO:0001845	e	phagolysosome assembly	2/1925	4/19994	0.0487	1	1	1	1	biological_process	ENSBTAG00000003955;ENSBTAG00000008631
GO:0044854	e	plasma membrane raft assembly	2/1925	4/19994	0.0487	1	1	1	1	biological_process	ENSBTAG00000022699;ENSBTAG00000019290
GO:0044857	e	plasma membrane raft organization	2/1925	4/19994	0.0487	1	1	1	1	biological_process	ENSBTAG00000022699;ENSBTAG00000019290
GO:0000015	e	phosphopyruvate hydratase complex	2/1925	4/19994	0.0487	1	1	1	1	cellular_component	ENSBTAG00000011274;ENSBTAG00000005534
GO:0004720	e	protein-lysine 6-oxidase activity	2/1925	4/19994	0.0487	1	1	1	1	molecular_function	ENSBTAG00000006214;ENSBTAG00000020895
GO:0051319	e	G2 phase	2/1925	4/19994	0.0487	1	1	1	1	biological_process	ENSBTAG00000021045;ENSBTAG00000017753
GO:0070099	e	regulation of chemokine-mediated signaling pathway	2/1925	4/19994	0.0487	1	1	1	1	biological_process	ENSBTAG00000017746;ENSBTAG00000009851
GO:0004065	e	arylsulfatase activity	2/1925	4/19994	0.0487	1	1	1	1	molecular_function	ENSBTAG00000008341;ENSBTAG00000007490
GO:0005828	e	kinetochore microtubule	2/1925	4/19994	0.0487	1	1	1	1	cellular_component	ENSBTAG00000002117;ENSBTAG00000020066
GO:0001016	e	RNA polymerase III regulatory region DNA binding	2/1925	4/19994	0.0487	1	1	1	1	molecular_function	ENSBTAG00000002883;ENSBTAG00000015325
GO:0097491	e	sympathetic neuron projection guidance	2/1925	4/19994	0.0487	1	1	1	1	biological_process	ENSBTAG00000019866;ENSBTAG00000018307
GO:0097490	e	sympathetic neuron projection extension	2/1925	4/19994	0.0487	1	1	1	1	biological_process	ENSBTAG00000019866;ENSBTAG00000018307
GO:0060837	e	blood vessel endothelial cell differentiation	2/1925	4/19994	0.0487	1	1	1	1	biological_process	ENSBTAG00000022799;ENSBTAG00000008090
GO:0060830	e	ciliary receptor clustering involved in smoothened signaling pathway	2/1925	4/19994	0.0487	1	1	1	1	biological_process	ENSBTAG00000014512;ENSBTAG00000019121
GO:0004311	e	farnesyltranstransferase activity	2/1925	4/19994	0.0487	1	1	1	1	molecular_function	ENSBTAG00000005897;ENSBTAG00000015294
GO:0036056	e	filtration diaphragm	2/1925	4/19994	0.0487	1	1	1	1	cellular_component	ENSBTAG00000007821;ENSBTAG00000011227
GO:0036057	e	slit diaphragm	2/1925	4/19994	0.0487	1	1	1	1	cellular_component	ENSBTAG00000007821;ENSBTAG00000011227
GO:0038033	e	positive regulation of endothelial cell chemotaxis by VEGF-activated vascular endothelial growth factor receptor signaling pathway	2/1925	4/19994	0.0487	1	1	1	1	biological_process	ENSBTAG00000047561;ENSBTAG00000005339
GO:0032051	e	clathrin light chain binding	2/1925	4/19994	0.0487	1	1	1	1	molecular_function	ENSBTAG00000005711;ENSBTAG00000000564
GO:0010887	e	negative regulation of cholesterol storage	2/1925	4/19994	0.0487	1	1	1	1	biological_process	ENSBTAG00000008063;ENSBTAG00000010681
GO:0098827	e	endoplasmic reticulum subcompartment	2/1925	4/19994	0.0487	1	1	1	1	cellular_component	ENSBTAG00000013109;ENSBTAG00000026283
GO:0070836	e	caveola assembly	2/1925	4/19994	0.0487	1	1	1	1	biological_process	ENSBTAG00000022699;ENSBTAG00000019290
GO:2000785	e	regulation of autophagosome assembly	2/1925	4/19994	0.0487	1	1	1	1	biological_process	ENSBTAG00000005493;ENSBTAG00000001136
GO:0071539	e	protein localization to centrosome	2/1925	4/19994	0.0487	1	1	1	1	biological_process	ENSBTAG00000001822;ENSBTAG00000011032
GO:0004634	e	phosphopyruvate hydratase activity	2/1925	4/19994	0.0487	1	1	1	1	molecular_function	ENSBTAG00000011274;ENSBTAG00000005534
GO:0016082	e	synaptic vesicle priming	2/1925	4/19994	0.0487	1	1	1	1	biological_process	ENSBTAG00000005321;ENSBTAG00000005110
GO:0045988	e	negative regulation of striated muscle contraction	2/1925	4/19994	0.0487	1	1	1	1	biological_process	ENSBTAG00000024888;ENSBTAG00000010551
GO:0003417	e	growth plate cartilage development	2/1925	4/19994	0.0487	1	1	1	1	biological_process	ENSBTAG00000004630;ENSBTAG00000012500
GO:0003896	e	DNA primase activity	2/1925	4/19994	0.0487	1	1	1	1	molecular_function	ENSBTAG00000007937;ENSBTAG00000018863
GO:0003273	e	cell migration involved in endocardial cushion formation	2/1925	4/19994	0.0487	1	1	1	1	biological_process	ENSBTAG00000013227;ENSBTAG00000022799
GO:0043184	e	vascular endothelial growth factor receptor 2 binding	2/1925	4/19994	0.0487	1	1	1	1	molecular_function	ENSBTAG00000047561;ENSBTAG00000005339
GO:0048548	e	regulation of pinocytosis	2/1925	4/19994	0.0487	1	1	1	1	biological_process	ENSBTAG00000011215;ENSBTAG00000010681
GO:0002326	e	B cell lineage commitment	2/1925	4/19994	0.0487	1	1	1	1	biological_process	ENSBTAG00000017019;ENSBTAG00000019302
GO:0046475	e	glycerophospholipid catabolic process	2/1925	4/19994	0.0487	1	1	1	1	biological_process	ENSBTAG00000013165;ENSBTAG00000002130
GO:0045924	e	regulation of female receptivity	2/1925	4/19994	0.0487	1	1	1	1	biological_process	ENSBTAG00000010745;ENSBTAG00000017802
GO:0086067	e	AV node cell to bundle of His cell communication	2/1925	4/19994	0.0487	1	1	1	1	biological_process	ENSBTAG00000046911;ENSBTAG00000006720
GO:0033130	e	acetylcholine receptor binding	2/1925	4/19994	0.0487	1	1	1	1	molecular_function	ENSBTAG00000021745;ENSBTAG00000017753
GO:2000675	e	negative regulation of type B pancreatic cell apoptotic process	2/1925	4/19994	0.0487	1	1	1	1	biological_process	ENSBTAG00000000874;ENSBTAG00000021574
GO:0021615	e	glossopharyngeal nerve morphogenesis	2/1925	4/19994	0.0487	1	1	1	1	biological_process	ENSBTAG00000014543;ENSBTAG00000021427
GO:0033150	e	cytoskeletal calyx	2/1925	4/19994	0.0487	1	1	1	1	cellular_component	ENSBTAG00000004554;ENSBTAG00000021696
GO:1902285	e	semaphorin-plexin signaling pathway involved in neuron projection guidance	2/1925	4/19994	0.0487	1	1	1	1	biological_process	ENSBTAG00000019866;ENSBTAG00000018307
GO:0031947	e	negative regulation of glucocorticoid biosynthetic process	2/1925	4/19994	0.0487	1	1	1	1	biological_process	ENSBTAG00000004275;ENSBTAG00000001246
GO:0031944	e	negative regulation of glucocorticoid metabolic process	2/1925	4/19994	0.0487	1	1	1	1	biological_process	ENSBTAG00000004275;ENSBTAG00000001246
GO:0060373	e	regulation of ventricular cardiac muscle cell membrane depolarization	2/1925	4/19994	0.0487	1	1	1	1	biological_process	ENSBTAG00000022699;ENSBTAG00000006720
GO:0005219	e	ryanodine-sensitive calcium-release channel activity	2/1925	4/19994	0.0487	1	1	1	1	molecular_function	ENSBTAG00000006999;ENSBTAG00000025642
GO:0021631	e	optic nerve morphogenesis	2/1925	4/19994	0.0487	1	1	1	1	biological_process	ENSBTAG00000010671;ENSBTAG00000007517
GO:0030159	e	receptor signaling complex scaffold activity	2/1925	4/19994	0.0487	1	1	1	1	molecular_function	ENSBTAG00000013107;ENSBTAG00000001050
GO:0000212	e	meiotic spindle organization	2/1925	4/19994	0.0487	1	1	1	1	biological_process	ENSBTAG00000008934;ENSBTAG00000010402
GO:0070100	e	negative regulation of chemokine-mediated signaling pathway	2/1925	4/19994	0.0487	1	1	1	1	biological_process	ENSBTAG00000017746;ENSBTAG00000009851
GO:0000002	e	mitochondrial genome maintenance	2/1925	4/19994	0.0487	1	1	1	1	biological_process	ENSBTAG00000010649;ENSBTAG00000017788
GO:0070697	e	activin receptor binding	2/1925	4/19994	0.0487	1	1	1	1	molecular_function	ENSBTAG00000000625;ENSBTAG00000002912
GO:0010815	e	bradykinin catabolic process	2/1925	4/19994	0.0487	1	1	1	1	biological_process	ENSBTAG00000010992;ENSBTAG00000004438
GO:0005606	e	laminin-1 complex	2/1925	4/19994	0.0487	1	1	1	1	cellular_component	ENSBTAG00000008817;ENSBTAG00000010229
GO:0022614	e	membrane to membrane docking	2/1925	4/19994	0.0487	1	1	1	1	biological_process	ENSBTAG00000008403;ENSBTAG00000003418
GO:0015840	e	urea transport	2/1925	4/19994	0.0487	1	1	1	1	biological_process	ENSBTAG00000008493;ENSBTAG00000009913
GO:0035276	e	ethanol binding	2/1925	4/19994	0.0487	1	1	1	1	molecular_function	ENSBTAG00000006986;ENSBTAG00000020614
GO:0071680	e	response to indole-3-methanol	2/1925	4/19994	0.0487	1	1	1	1	biological_process	ENSBTAG00000014182;ENSBTAG00000017685
GO:0071681	e	cellular response to indole-3-methanol	2/1925	4/19994	0.0487	1	1	1	1	biological_process	ENSBTAG00000014182;ENSBTAG00000017685
GO:0004897	e	ciliary neurotrophic factor receptor activity	2/1925	4/19994	0.0487	1	1	1	1	molecular_function	ENSBTAG00000015361;ENSBTAG00000018474
GO:0003840	e	gamma-glutamyltransferase activity	2/1925	4/19994	0.0487	1	1	1	1	molecular_function	ENSBTAG00000046900;ENSBTAG00000013301
GO:0051451	e	myoblast migration	2/1925	4/19994	0.0487	1	1	1	1	biological_process	ENSBTAG00000008403;ENSBTAG00000012866
GO:0044615	e	nuclear pore nuclear basket	2/1925	4/19994	0.0487	1	1	1	1	cellular_component	ENSBTAG00000000152;ENSBTAG00000011943
GO:0043121	e	neurotrophin binding	2/1925	4/19994	0.0487	1	1	1	1	molecular_function	ENSBTAG00000002939;ENSBTAG00000010647
GO:0000085	e	mitotic G2 phase	2/1925	4/19994	0.0487	1	1	1	1	biological_process	ENSBTAG00000021045;ENSBTAG00000017753
GO:0009214	e	cyclic nucleotide catabolic process	2/1925	4/19994	0.0487	1	1	1	1	biological_process	ENSBTAG00000008419;ENSBTAG00000024888
GO:0045178	e	basal part of cell	2/1925	4/19994	0.0487	1	1	1	1	cellular_component	ENSBTAG00000019289;ENSBTAG00000016525
GO:0021910	e	smoothened signaling pathway involved in ventral spinal cord patterning	2/1925	4/19994	0.0487	1	1	1	1	biological_process	ENSBTAG00000010671;ENSBTAG00000021068
GO:0030957	e	Tat protein binding	2/1925	4/19994	0.0487	1	1	1	1	molecular_function	ENSBTAG00000026199;ENSBTAG00000021543
GO:0042501	e	serine phosphorylation of STAT protein	2/1925	4/19994	0.0487	1	1	1	1	biological_process	ENSBTAG00000007766;ENSBTAG00000014825
GO:0060528	e	secretory columnal luminar epithelial cell differentiation involved in prostate glandular acinus development	2/1925	4/19994	0.0487	1	1	1	1	biological_process	ENSBTAG00000017851;ENSBTAG00000022799
GO:0060389	e	pathway-restricted SMAD protein phosphorylation	2/1925	4/19994	0.0487	1	1	1	1	biological_process	ENSBTAG00000019832;ENSBTAG00000024269
GO:0001228	e	transcriptional activator activity, RNA polymerase II transcription regulatory region sequence-specific binding	13/1925	77/19994	0.0489	1	1	1	1	molecular_function	ENSBTAG00000046308;ENSBTAG00000017731;ENSBTAG00000003711;ENSBTAG00000003021;ENSBTAG00000018334;ENSBTAG00000009199;ENSBTAG00000039091;ENSBTAG00000010649;ENSBTAG00000015460;ENSBTAG00000008688;ENSBTAG00000021574;ENSBTAG00000013801;ENSBTAG00000011598
GO:0005635	e	nuclear envelope	9/1925	49/19994	0.0491	1	1	1	1	cellular_component	ENSBTAG00000004078;ENSBTAG00000000837;ENSBTAG00000039197;ENSBTAG00000003665;ENSBTAG00000010265;ENSBTAG00000014119;ENSBTAG00000017804;ENSBTAG00000009852;ENSBTAG00000020940
GO:0070064	e	proline-rich region binding	4/1925	15/19994	0.0493	1	1	1	1	molecular_function	ENSBTAG00000006291;ENSBTAG00000019044;ENSBTAG00000015655;ENSBTAG00000019181
GO:0030517	e	negative regulation of axon extension	4/1925	15/19994	0.0493	1	1	1	1	biological_process	ENSBTAG00000019866;ENSBTAG00000018307;ENSBTAG00000007766;ENSBTAG00000012137
GO:0031641	e	regulation of myelination	4/1925	15/19994	0.0493	1	1	1	1	biological_process	ENSBTAG00000005827;ENSBTAG00000012500;ENSBTAG00000000184;ENSBTAG00000021574
GO:2000311	e	regulation of alpha-amino-3-hydroxy-5-methyl-4-isoxazole propionate selective glutamate receptor activity	4/1925	15/19994	0.0493	1	1	1	1	biological_process	ENSBTAG00000000589;ENSBTAG00000010865;ENSBTAG00000013107;ENSBTAG00000007509
GO:0001518	e	voltage-gated sodium channel complex	4/1925	15/19994	0.0493	1	1	1	1	cellular_component	ENSBTAG00000038180;ENSBTAG00000025200;ENSBTAG00000046911;ENSBTAG00000004770
GO:0001917	e	photoreceptor inner segment	4/1925	15/19994	0.0493	1	1	1	1	cellular_component	ENSBTAG00000003955;ENSBTAG00000011274;ENSBTAG00000008318;ENSBTAG00000021497
GO:0051905	e	establishment of pigment granule localization	4/1925	15/19994	0.0493	1	1	1	1	biological_process	ENSBTAG00000003955;ENSBTAG00000034077;ENSBTAG00000000211;ENSBTAG00000006472
GO:0050699	e	WW domain binding	4/1925	15/19994	0.0493	1	1	1	1	molecular_function	ENSBTAG00000031524;ENSBTAG00000012290;ENSBTAG00000014227;ENSBTAG00000002631
GO:0040001	e	establishment of mitotic spindle localization	4/1925	15/19994	0.0493	1	1	1	1	biological_process	ENSBTAG00000004472;ENSBTAG00000032782;ENSBTAG00000011032;ENSBTAG00000020066
GO:0005952	e	cAMP-dependent protein kinase complex	4/1925	15/19994	0.0493	1	1	1	1	cellular_component	ENSBTAG00000014367;ENSBTAG00000005275;ENSBTAG00000046142;ENSBTAG00000014205
GO:0071391	e	cellular response to estrogen stimulus	4/1925	15/19994	0.0493	1	1	1	1	biological_process	ENSBTAG00000005578;ENSBTAG00000011628;ENSBTAG00000002216;ENSBTAG00000012500
GO:0005248	e	voltage-gated sodium channel activity	4/1925	15/19994	0.0493	1	1	1	1	molecular_function	ENSBTAG00000038180;ENSBTAG00000025200;ENSBTAG00000046911;ENSBTAG00000004770
GO:0048593	e	camera-type eye morphogenesis	4/1925	15/19994	0.0493	1	1	1	1	biological_process	ENSBTAG00000019121;ENSBTAG00000010671;ENSBTAG00000047561;ENSBTAG00000026813
GO:0005925	e	focal adhesion	15/1925	93/19994	0.0494	1	1	1	1	cellular_component	ENSBTAG00000001086;ENSBTAG00000000700;ENSBTAG00000033190;ENSBTAG00000003418;ENSBTAG00000003667;ENSBTAG00000010002;ENSBTAG00000017970;ENSBTAG00000018255;ENSBTAG00000012464;ENSBTAG00000011154;ENSBTAG00000025450;ENSBTAG00000018236;ENSBTAG00000014809;ENSBTAG00000025868;ENSBTAG00000044001
GO:0031401	e	positive regulation of protein modification process	77/1925	647/19994	0.0494	1	1	1	1	biological_process	ENSBTAG00000000753;ENSBTAG00000008719;ENSBTAG00000044119;ENSBTAG00000013227;ENSBTAG00000031632;ENSBTAG00000019686;ENSBTAG00000000354;ENSBTAG00000019866;ENSBTAG00000002883;ENSBTAG00000012004;ENSBTAG00000006161;ENSBTAG00000015566;ENSBTAG00000011640;ENSBTAG00000010866;ENSBTAG00000012103;ENSBTAG00000008611;ENSBTAG00000014553;ENSBTAG00000047561;ENSBTAG00000008938;ENSBTAG00000007766;ENSBTAG00000007780;…
GO:0007600	e	sensory perception	36/1925	273/19994	0.0494	1	1	1	1	biological_process	ENSBTAG00000003711;ENSBTAG00000003955;ENSBTAG00000038662;ENSBTAG00000013227;ENSBTAG00000010620;ENSBTAG00000016444;ENSBTAG00000025200;ENSBTAG00000018880;ENSBTAG00000000354;ENSBTAG00000019605;ENSBTAG00000018431;ENSBTAG00000013537;ENSBTAG00000013245;ENSBTAG00000024493;ENSBTAG00000007766;ENSBTAG00000010244;ENSBTAG00000002205;ENSBTAG00000046911;ENSBTAG00000021497;ENSBTAG00000005565;ENSBTAG00000018817;…
