# Supplementary material for: Global mapping of binding sites for phic31 integrase in transgenic maden-darby bovine kidney cells using ChIP-seq
Source: Hereditas. 2019 Jan 14;156:3. doi: 10.1186/s41065-018-0079-z (PMC6332687; doi:10.1186/s41065-018-0079-z)
Supplement: Supplementary file 2 — Captured ϕC31 integrase binding sites (markers) information and location. (XLSX 15 kb) [file 41065_2018_79_MOESM2_ESM.xlsx]

## Sheet: Sheet1
Marker	Marker-location	around-peaks	peaks-Location	distance
BF1a	1:102075540-102075741	1:100702476-100702859	up	-1372681
BF1a	1:102075540-102075741	1:104658423-104659022	down	2582682
BF1b	1:148979456-148979662	1:147358369-147358709	up	-1620747
BF1b	1:148979456-148979662	1:149717574-149717890	down	737912
BF1c	1:67476784-67476984	1:67197171-67197457	up	-279327
BF1c	1:67476784-67476984	1:67884612-67885425	down	407628
BF3a	3:24131617-24131818	3:23823755-23824141	up	-307476
BF3a	3:24131617-24131818	3:24612231-24612538	down	480413
BF3b	3:22245212-22245412	3:22104928-22105182	up	-140030
BF3b	3:22245212-22245412	3:22342028-22342829	down	96616
BF3c	3:6782393-6782593	3:6778274-6778855	up	-3538
BF3c	3:6782393-6782593	3:7285855-7286234	down	503262
BF4b	4:42599172-42599372	4:41741158-41742259	up	-856913
BF4b	4:42599172-42599372	4:42669737-42670007	down	70365
BF4c	4:40204307-40204507	4:38882877-38883374	up	-1320933
BF4c	4:40204307-40204507	4:41467612-41468300	down	1263105
BF4d	4:79858918-79859118	4:79536441-79537048	up	-321870
BF4d	4:79858918-79859118	4:79992358-79993085	down	133240
BF5a	5:61025843-61026043	5:60659195-60659546	up	-366297
BF5a	5:61025843-61026043	5:61317092-61317693	down	291049
BF5b	5:48368711-48368911	5:48250518-48250869	up	-117842
BF5b	5:48368711-48368911	5:49137719-49138533	down	768808
BF5c	5:113735435-113735635	5:113701388-113701960	up	-33475
BF5c	5:113735435-113735635	5:114134795-114135864	down	399160
BF7	7:104412496-104412696	7:103187915-103188237	up	-1224259
BF7	7:104412496-104412696	7:105850398-105851976	down	1437702
BF8a	8:76775348-76775548	8:76525203-76526134	up	-249214
BF8a	8:76775348-76775548	8:77093894-77094341	down	318346
BF8b	8:96292615-96292815	8:94960926-94961805	up	-1330810
BF8b	8:96292615-96292815	8:96618502-96618770	down	325687
BF12a	12:27448716-27448917	12:27375755-27376153	up	-72563
BF12a	12:27448716-27448917	12:29601120-29601447	down	2152203
BF12b	12:26772399-26772599	12:26379339-26381254	up	-391145
BF12b	12:26772399-26772599	12:27375755-27376153	down	603156
BF12	13:38898250-38898450	13:38806290-38806557	up	-91693
BF12	13:38898250-38898450	13:39463890-39464592	down	565440
BF15	15:33405401-33405601	15:32844612-32845016	up	-560385
BF15	15:33405401-33405601	15:33622797-33623128	down	217196
BF18	18:33949231-33949431	18:33909124-33909534	up	-39697
BF18	18:33949231-33949431	18:34031826-34032262	down	82395
BF19a	19:18109684-18109884	19:17669302-17669662	up	-440022
BF19a	19:18109684-18109884	19:18833137-18833617	down	723253
BF19b	19:57234018-57234218	19:57184456-57184972	up	-49046
BF19b	19:57234018-57234218	19:57302288-57302608	down	68070
BF21	21:27261794-27261994	21:26878611-26878964	up	-382830
BF21	21:27261794-27261994	21:27276319-27276698	down	14325
BF22	22:35469590-35469790	22:35118548-35118891	up	-350699
BF22	22:35469590-35469790	22:36215721-36215979	down	745931
BF23a	23:7653921-7654121	23:7562729-7563393	up	-90528
BF23a	23:7653921-7654121	23:7702812-7703409	down	48691
BF23b	23:3461525-3461725	23:3366158-3366980	up	-94545
BF23b	23:3461525-3461725	23:4220799-4221198	down	759074
BF25	25:26815095-26815295	25:26396869-26397269	up	-417826
BF25	25:26815095-26815295	25:27118111-27118471	down	302816
BF26	26:36528754-36528954	26:35630508-35631096	up	-897658
BF26	26:36528754-36528954	26:37710482-37710804	down	1181528
BF27	27:22951668-22951868	27:22207970-22208313	up	-743355
BF27	27:22951668-22951868	27:23010475-23011110	down	58607
BF4	4:79758545-79758745	4:79536441-79537048	up	-221497
BF4	4:79758545-79758745	4:79992358-79993085	down	233613
BF10	10:98246771-98246971	10:97286342-97286641	up	-960130
BF10	10:98246771-98246971	10:100664866-100665408	down	2417895
BpsF1	28:28078151-28078351	28:28038232-28038521	up	-39630
BpsF1	28:28078151-28078351	28:28143401-28143868	down	65050
BpsM1	19:9001504-9001704	19:8938873-8939279	up	-62225
BpsM1	19:9001504-9001704	19:9377999-9378468	down	376295
