# Supplementary material for: Global mapping of binding sites for phic31 integrase in transgenic maden-darby bovine kidney cells using ChIP-seq
Source: Hereditas. 2019 Jan 14;156:3. doi: 10.1186/s41065-018-0079-z (PMC6332687; doi:10.1186/s41065-018-0079-z)
Supplement: Supplementary file 3 — The peak calling output file and peak annotation are reported. (XLSX 109 kb) [file 41065_2018_79_MOESM3_ESM.xlsx]

## Sheet: INTMDBK_treat.peaks
chr	peak_start	peak_end	gene_id
1	2283826	2284327	EVA1C	ENSBTAG00000017310
1	2418988	2419325	URB1	ENSBTAG00000012412
1	5858169	5858426	GRIK1	ENSBTAG00000034854
1	9894820	9895152	APP	ENSBTAG00000017753
1	26113656	26114027	ROBO1	ENSBTAG00000009851
1	35655449	35655776	Unknow	ENSBTAG00000046959
1	37034120	37034679	EPHA3	ENSBTAG00000006811
1	41034186	41034900	EPHA6	ENSBTAG00000044111
1	41310957	41311445	EPHA6	ENSBTAG00000044111
1	41767282	41767713	Unknow	ENSBTAG00000008346
1	43988488	43988815	CMSS1	ENSBTAG00000013663
1	45042644	45042985	Unknow	ENSBTAG00000004538
1	45627748	45628309	Unknow	ENSBTAG00000048157
1	45692782	45693494	Unknow	ENSBTAG00000026836
1	45718443	45718801	Unknow	ENSBTAG00000026836
1	45729859	45731523	Unknow	ENSBTAG00000026836
1	45736830	45737803	Unknow	ENSBTAG00000026836
1	53547112	53547664	MYH15	ENSBTAG00000018399
1	57219034	57220152	TMPRSS7	ENSBTAG00000015065
1	57220519	57223887	TMPRSS7	ENSBTAG00000015065
1	57404281	57404620	SLC9C1	ENSBTAG00000019332
1	57453138	57454414	SLC9C1	ENSBTAG00000019332
1	57461659	57462391	SLC9C1	ENSBTAG00000019332
1	57464741	57465441	SLC9C1	ENSBTAG00000019332
1	57465770	57466775	SLC9C1	ENSBTAG00000019332
1	57481006	57484069	SLC9C1	ENSBTAG00000019332
1	59118081	59118444	CCDC191	ENSBTAG00000004975
1	59135001	59135443	CCDC191	ENSBTAG00000004975
1	64576807	64577195	UPK1B	ENSBTAG00000009014
1	67197171	67197457	CD86	ENSBTAG00000013118
1	68349366	68349854	ADCY5	ENSBTAG00000018777
1	69279398	69279659	KALRN	ENSBTAG00000002640
1	69649825	69650245	KALRN	ENSBTAG00000002640
1	69958924	69959381	MUC13	ENSBTAG00000010382
1	72767639	72768226	ACAP2	ENSBTAG00000003378
1	72806645	72806952	ACAP2	ENSBTAG00000003378
1	73068725	73069292	XXYLT1	ENSBTAG00000014564
1	73770020	73770514	GP5	ENSBTAG00000013203
1	73785379	73785804	LRRC15	ENSBTAG00000038600
1	75724648	75725057	Unknow	ENSBTAG00000012413
1	78079802	78080185	TP63	ENSBTAG00000015460
1	79659245	79659783	LPP	ENSBTAG00000044001
1	82027864	82028253	IGF2BP2	ENSBTAG00000007666
1	82038458	82038753	IGF2BP2	ENSBTAG00000007666
1	82267623	82268466	LIPH	ENSBTAG00000001535
1	83207384	83207730	EPHB3	ENSBTAG00000005313
1	83530483	83530837	ECE2	ENSBTAG00000005658
1	83542582	83543190	ALG3	ENSBTAG00000005652
1	84511293	84511917	MCF2L2	ENSBTAG00000010394
1	84804094	84805289	ATP11B	ENSBTAG00000000290
1	85933981	85934416	SOX2	ENSBTAG00000011598
1	88636514	88636856	ZMAT3	ENSBTAG00000012463
1	96041146	96041654	FNDC3B	ENSBTAG00000019376
1	96141173	96141694	FNDC3B	ENSBTAG00000019376
1	100702476	100702859	WDR49	ENSBTAG00000031618
1	108420648	108420992	Unknow	ENSBTAG00000014960
1	111446714	111447054	Unknow	ENSBTAG00000018009
1	112122622	112122987	KCNAB1	ENSBTAG00000018465
1	120261810	120262124	CPA3	ENSBTAG00000015008
1	126290806	126291077	SLC9A9	ENSBTAG00000031178
1	126650390	126650669	SLC9A9	ENSBTAG00000031178
1	127140000	127140301	PCOLCE2	ENSBTAG00000016026
1	127797247	127797599	GK5	ENSBTAG00000018138
1	128151527	128151834	GRK7	ENSBTAG00000021886
1	128352596	128353153	RASA2	ENSBTAG00000015413
1	128701768	128702207	PXYLP1	ENSBTAG00000014034
1	134059500	134059832	PCCB	ENSBTAG00000015221
1	134252922	134253343	PPP2R3A	ENSBTAG00000023416
1	136484869	136485641	SLCO2A1	ENSBTAG00000001324
1	136577402	136577740	RAB6B	ENSBTAG00000000905
1	138490834	138491374	KCNH8	ENSBTAG00000012798
1	140131023	140131397	NEK11	ENSBTAG00000009258
1	141081209	141081663	SH3BGR	ENSBTAG00000007068
1	141398646	141398990	IGSF5	ENSBTAG00000002029
1	142878568	142878890	BACE2	ENSBTAG00000000394
1	142879317	142879707	BACE2	ENSBTAG00000000394
1	143114479	143115182	FAM3B	ENSBTAG00000030921
1	143145934	143146187	MX2	ENSBTAG00000008471
1	143220800	143221149	TMPRSS2	ENSBTAG00000009132
1	144045481	144045949	ABCG1	ENSBTAG00000021272
1	144292305	144292824	UBASH3A	ENSBTAG00000023398
1	144430637	144431119	SLC37A1	ENSBTAG00000021286
1	144566745	144567134	PDE9A	ENSBTAG00000021899
1	144664561	144665046	WDR4	ENSBTAG00000021490
1	145132648	145133043	ITGB2	ENSBTAG00000017060
1	146838967	146839300	Unknow	ENSBTAG00000007100
1	147301685	147301944	PCBP3	ENSBTAG00000030775
1	147331649	147332125	PCBP3	ENSBTAG00000030775
1	147358369	147358709	PCBP3	ENSBTAG00000030775
1	150861867	150862176	HLCS	ENSBTAG00000033679
1	151170475	151170827	DSCR3	ENSBTAG00000004791
1	152401597	152401941	ERG	ENSBTAG00000011001
1	153248511	153248936	PIK3R4	ENSBTAG00000020787
1	154374885	154375181	HACL1	ENSBTAG00000003718
1	155030714	155031053	OXNAD1	ENSBTAG00000004891
1	155087338	155087636	OXNAD1	ENSBTAG00000004891
1	155875904	155876300	TBC1D5	ENSBTAG00000030581
10	728520	728902	MCC	ENSBTAG00000035858
10	835309	835652	MCC	ENSBTAG00000035858
10	5568283	5568630	SFXN1	ENSBTAG00000014536
10	7019484	7019846	POC5	ENSBTAG00000007114
10	7854351	7854704	IQGAP2	ENSBTAG00000000897
10	9811984	9812392	ARSB	ENSBTAG00000008341
10	10987984	10988628	THBS4	ENSBTAG00000012866
10	13554210	13555114	SMAD6	ENSBTAG00000000625
10	15032996	15033733	CLN6	ENSBTAG00000005565
10	18588763	18589076	Unknow	ENSBTAG00000011644
10	19001477	19001741	PARP6	ENSBTAG00000005753
10	20599545	20599925	NYNRIN	ENSBTAG00000007149
10	20637603	20637960	NFATC4	ENSBTAG00000006366
10	20639069	20639359	NFATC4	ENSBTAG00000006366
10	20787552	20787903	TSSK4	ENSBTAG00000002710
10	20859471	20859748	DCAF11	ENSBTAG00000021392
10	20873894	20874263	PCK2	ENSBTAG00000011934
10	21368316	21368586	MYH6	ENSBTAG00000040053
10	21788742	21789257	LRP10	ENSBTAG00000016378
10	22525170	22525519	TRAC	ENSBTAG00000000432
10	22709480	22709870	TRAC	ENSBTAG00000000432
10	22804980	22805333	TRAC	ENSBTAG00000000432
10	22900604	22901060	TRAC	ENSBTAG00000000432
10	28335652	28336017	LPCAT4	ENSBTAG00000020040
10	28469330	28472271	KATNBL1	ENSBTAG00000006413
10	28620061	28620475	AVEN	ENSBTAG00000044029
10	28969523	28969819	RYR3	ENSBTAG00000025642
10	32445471	32445888	C15orf41	ENSBTAG00000002179
10	36436496	36436815	DNAJC17	ENSBTAG00000013480
10	37290309	37290954	MAPKBP1	ENSBTAG00000015142
10	37381572	37382087	SPTBN5	ENSBTAG00000006790
10	37474440	37474735	EHD4	ENSBTAG00000006792
10	38511424	38511760	CCNDBP1	ENSBTAG00000013032
10	44557373	44557724	FRMD6	ENSBTAG00000031707
10	45523256	45523889	ZNF609	ENSBTAG00000015808
10	46070817	46071204	DAPK2	ENSBTAG00000011820
10	46758243	46758729	CA12	ENSBTAG00000019390
10	46947731	46948505	Unknow	ENSBTAG00000012898
10	47435092	47435584	TLN2	ENSBTAG00000003667
10	47573041	47573353	TLN2	ENSBTAG00000003667
10	49048261	49048780	RORA	ENSBTAG00000015904
10	49443543	49443806	RORA	ENSBTAG00000015904
10	51181810	51182266	MYO1E	ENSBTAG00000021538
10	51223701	51224030	MYO1E	ENSBTAG00000021538
10	51813546	51813913	LIPC	ENSBTAG00000005479
10	51907117	51907532	LIPC	ENSBTAG00000005479
10	54296503	54297168	RFX7	ENSBTAG00000000565
10	58314495	58314913	GNB5	ENSBTAG00000003762
10	62139627	62140193	FBN1	ENSBTAG00000002278
10	62291520	62292081	Unknow	ENSBTAG00000011998
10	62334598	62335202	SLC12A1	ENSBTAG00000010145
10	70874177	70874771	ARID4A	ENSBTAG00000018898
10	71059271	71059584	KIAA0586	ENSBTAG00000004631
10	73214556	73215286	MNAT1	ENSBTAG00000030801
10	76438389	76438777	SYNE2	ENSBTAG00000025450
10	76874640	76875122	MTHFD1	ENSBTAG00000009641
10	77204641	77205124	SPTB	ENSBTAG00000004732
10	77433956	77434249	Unknow	ENSBTAG00000005897
10	80222946	80224156	ZFYVE26	ENSBTAG00000014334
10	80516264	80516718	RAD51B	ENSBTAG00000018971
10	80624801	80625435	RAD51B	ENSBTAG00000018971
10	81055411	81055766	ACTN1	ENSBTAG00000018255
10	81068842	81069147	ACTN1	ENSBTAG00000018255
10	82018157	82018568	SMOC1	ENSBTAG00000030599
10	84582428	84582721	DPF3	ENSBTAG00000025458
10	84876019	84876514	ZFYVE1	ENSBTAG00000011041
10	86291274	86291696	LTBP2	ENSBTAG00000021957
10	87892711	87893524	Unknow	ENSBTAG00000011985
10	87941925	87942277	TTLL5	ENSBTAG00000025403
10	88256793	88257147	TGFB3	ENSBTAG00000012004
10	88365542	88366089	IFT43	ENSBTAG00000012005
10	88808292	88808729	ESRRB	ENSBTAG00000012285
10	89544628	89545024	POMT2	ENSBTAG00000002704
10	91843119	91843736	Unknow	ENSBTAG00000025324
10	93224076	93224514	CEP128	ENSBTAG00000021708
10	102098633	102098926	Unknow	ENSBTAG00000046684
10	102185994	102186334	Unknow	ENSBTAG00000046684
10	103273765	103274095	TTC7B	ENSBTAG00000006392
10	104202724	104203082	TRIM69	ENSBTAG00000007518
11	520259	520643	ANAPC1	ENSBTAG00000027991
11	1297844	1298135	ACOXL	ENSBTAG00000004297
11	1908241	1908737	MRPS5	ENSBTAG00000008241
11	3095034	3095304	TMEM131	ENSBTAG00000006744
11	3502012	3502419	VWA3B	ENSBTAG00000034384
11	3523999	3524536	VWA3B	ENSBTAG00000034384
11	4515051	4515417	REV1	ENSBTAG00000043999
11	4661948	4662254	AFF3	ENSBTAG00000012449
11	5506699	5507085	NMS	ENSBTAG00000034184
11	7042252	7042580	IL1RL2	ENSBTAG00000005704
11	9266246	9266525	FHL2	ENSBTAG00000001086
11	10821270	10824775	C2orf78	ENSBTAG00000039878
11	11508560	11508868	EMX1	ENSBTAG00000001866
11	13484804	13485077	ATP6V1B1	ENSBTAG00000010620
11	16123363	16123802	RASGRP3	ENSBTAG00000008006
11	19674258	19674695	CEBPZ	ENSBTAG00000039770
11	20708369	20708628	ATL2	ENSBTAG00000016167
11	21040400	21040746	GALM	ENSBTAG00000021102
11	22045119	22045660	TMEM178A	ENSBTAG00000017318
11	22550988	22551617	SLC8A1	ENSBTAG00000013861
11	25137648	25137985	MTA3	ENSBTAG00000004073
11	25715100	25715498	THADA	ENSBTAG00000003555
11	26571957	26572347	PREPL	ENSBTAG00000017429
11	28088426	28088979	PRKCE	ENSBTAG00000020614
11	28657714	28658327	EPAS1	ENSBTAG00000003711
11	28841903	28842225	RHOQ	ENSBTAG00000013749
11	29315266	29315935	TTC7A	ENSBTAG00000032558
11	29780529	29780822	KCNK12	ENSBTAG00000017500
11	32315871	32316181	Unknow	ENSBTAG00000046199
11	37155208	37155493	SPTBN1	ENSBTAG00000006995
11	44556629	44556949	Unknow	ENSBTAG00000000152
11	44679167	44679657	GCC2	ENSBTAG00000016038
11	44783834	44784200	SULT1C3	ENSBTAG00000002803
11	44885624	44885932	SLC5A7	ENSBTAG00000004352
11	46308299	46308854	NT5DC4	ENSBTAG00000002288
11	47367826	47368161	EIF2AK3	ENSBTAG00000000184
11	48534509	48534822	MRPL35	ENSBTAG00000004823
11	48652883	48653352	POLR1A	ENSBTAG00000006481
11	55615864	55616434	Unknow	ENSBTAG00000031669
11	67405376	67405879	ANTXR1	ENSBTAG00000007808
11	67458023	67458369	ANTXR1	ENSBTAG00000007808
11	67506085	67506408	ANTXR1	ENSBTAG00000007808
11	67554121	67554473	ANTXR1	ENSBTAG00000007808
11	67905593	67906023	AAK1	ENSBTAG00000009343
11	68830576	68830848	GALNT14	ENSBTAG00000021735
11	68919380	68920083	GALNT14	ENSBTAG00000021735
11	71332397	71332696	FOSL2	ENSBTAG00000023929
11	72166486	72166949	GCKR	ENSBTAG00000031302
11	72171485	72171838	GCKR	ENSBTAG00000031302
11	72847826	72848272	KCNK3	ENSBTAG00000018193
11	72864231	72864615	KCNK3	ENSBTAG00000018193
11	72987650	72987940	C2orf70	ENSBTAG00000031150
11	73064774	73065367	OTOF	ENSBTAG00000009650
11	73462356	73462648	KIF3C	ENSBTAG00000019138
11	73736686	73737275	DTNB	ENSBTAG00000021072
11	75319724	75320033	KLHL29	ENSBTAG00000021969
11	75347132	75347418	KLHL29	ENSBTAG00000021969
11	75577698	75578452	KLHL29	ENSBTAG00000021969
11	77980960	77981344	APOB	ENSBTAG00000008505
11	78713432	78713758	SDC1	ENSBTAG00000011154
11	81144506	81144843	VSNL1	ENSBTAG00000017158
11	82916957	82917508	NBAS	ENSBTAG00000014081
11	83657429	83657788	FAM84A	ENSBTAG00000004948
11	87265857	87266122	HPCAL1	ENSBTAG00000004259
11	90047034	90047339	CMPK2	ENSBTAG00000019979
11	92868651	92868999	Unknow	ENSBTAG00000012827
11	93110767	93111229	RBM18	ENSBTAG00000016367
11	93153974	93154274	Unknow	ENSBTAG00000018426
11	94417680	94418004	STRBP	ENSBTAG00000021921
11	94527984	94528294	DENND1A	ENSBTAG00000003610
11	94566342	94566645	DENND1A	ENSBTAG00000003610
11	94620128	94620447	DENND1A	ENSBTAG00000003610
11	95376589	95377007	NEK6	ENSBTAG00000019470
11	95873582	95874124	GOLGA1	ENSBTAG00000015286
11	97477476	97477954	LMX1B	ENSBTAG00000010228
11	97651224	97651644	ZBTB34	ENSBTAG00000039343
11	97755287	97758880	RALGPS1	ENSBTAG00000023843
11	97953719	97954099	RALGPS1	ENSBTAG00000023843
11	98141274	98142466	GARNL3	ENSBTAG00000006948
11	98142939	98144767	GARNL3	ENSBTAG00000006948
11	98147206	98149632	GARNL3	ENSBTAG00000006948
11	98151968	98152749	GARNL3	ENSBTAG00000006948
11	98448215	98448550	SH2D3C	ENSBTAG00000015375
11	98577193	98577591	ST6GALNAC6	ENSBTAG00000044129
11	98934808	98935305	Unknow	ENSBTAG00000004664
11	98964474	98965147	SLC27A4	ENSBTAG00000015436
11	98971530	98971909	SLC27A4	ENSBTAG00000015436
11	99244321	99244591	PKN3	ENSBTAG00000010195
11	99307338	99307700	TBC1D13	ENSBTAG00000012480
11	99430065	99430798	LRRC8A	ENSBTAG00000013030
11	99534784	99535123	FAM73B	ENSBTAG00000010653
11	99578619	99578943	CRAT	ENSBTAG00000001932
11	99614084	99614385	PTPA	ENSBTAG00000001933
11	100097110	100097476	PRRX2	ENSBTAG00000002936
11	100645803	100646120	HMCN2	ENSBTAG00000002319
11	101257662	101258015	LAMC3	ENSBTAG00000017473
11	101979314	101980073	MED27	ENSBTAG00000000382
11	102030063	102030588	MED27	ENSBTAG00000000382
11	102823339	102824133	AK8	ENSBTAG00000004092
11	102979670	102980013	TSC1	ENSBTAG00000005190
11	102991313	102991686	TSC1	ENSBTAG00000005190
11	103321106	103321482	GLT6D1	ENSBTAG00000020249
11	103396728	103397102	KCNT1	ENSBTAG00000018975
11	103400643	103400939	KCNT1	ENSBTAG00000018975
11	103529956	103530632	UBAC1	ENSBTAG00000039851
11	104014145	104014596	NOTCH1	ENSBTAG00000022799
11	104302000	104302416	SURF6	ENSBTAG00000011554
11	104460924	104461324	TMEM8C	ENSBTAG00000013242
11	105270098	105270554	CACNA1B	ENSBTAG00000007882
11	105472650	105472952	EHMT1	ENSBTAG00000012148
11	105491949	105492329	EHMT1	ENSBTAG00000012148
11	105998980	105999307	RXRA	ENSBTAG00000017851
12	1627784	1628142	TDRD3	ENSBTAG00000009308
12	13437731	13438235	ENOX1	ENSBTAG00000012434
12	13606898	13607227	ENOX1	ENSBTAG00000012434
12	15820630	15821205	SPERT	ENSBTAG00000018580
12	19168559	19169167	Unknow	ENSBTAG00000013159
12	20556807	20557077	Unknow	ENSBTAG00000007457
12	21246199	21246733	WDFY2	ENSBTAG00000008053
12	22728083	22728499	COG6	ENSBTAG00000016635
12	31079384	31079741	MTUS2	ENSBTAG00000001094
12	31125780	31126457	MTUS2	ENSBTAG00000001094
12	31285555	31286052	MTUS2	ENSBTAG00000001094
12	32613759	32614255	LNX2	ENSBTAG00000015614
12	34523764	34524123	Unknow	ENSBTAG00000019545
12	34529436	34529873	Unknow	ENSBTAG00000019545
12	36020364	36020883	XPO4	ENSBTAG00000003710
12	36317219	36317488	GJB6	ENSBTAG00000038662
12	52674399	52676788	MYCBP2	ENSBTAG00000018851
12	54939172	54939458	NDFIP2	ENSBTAG00000014227
12	66357195	66357457	GPC5	ENSBTAG00000008708
12	78507574	78508259	RAP2A	ENSBTAG00000020412
12	79443371	79443773	STK24	ENSBTAG00000032234
12	79721159	79721725	DOCK9	ENSBTAG00000010395
12	79833765	79835726	DOCK9	ENSBTAG00000010395
12	81596703	81597003	NALCN	ENSBTAG00000037786
12	82003447	82003826	ITGBL1	ENSBTAG00000044027
12	88944517	88944883	COL4A1	ENSBTAG00000012849
12	89240155	89240809	NAXD	ENSBTAG00000011466
12	90547783	90548126	PCID2	ENSBTAG00000021725
12	90614961	90615346	LAMP1	ENSBTAG00000010242
12	90828309	90828670	GAS6	ENSBTAG00000019964
12	90984734	90985150	RASA3	ENSBTAG00000019967
12	91077152	91077622	UPF3A	ENSBTAG00000020858
13	7146038	7146449	TASP1	ENSBTAG00000021614
13	10000779	10001053	MACROD2	ENSBTAG00000034441
13	10001575	10002149	MACROD2	ENSBTAG00000034441
13	12524381	12524742	PROSER2	ENSBTAG00000039571
13	17671310	17671777	FBXO18	ENSBTAG00000004147
13	17758565	17758948	Unknow	ENSBTAG00000036222
13	18015924	18016648	MASTL	ENSBTAG00000017271
13	18215784	18216208	PDSS1	ENSBTAG00000006529
13	19169376	19169684	PARD3	ENSBTAG00000014991
13	19285666	19286308	PARD3	ENSBTAG00000014991
13	19330689	19331006	PARD3	ENSBTAG00000014991
13	19923777	19924323	NRP1	ENSBTAG00000019866
13	21875747	21876123	PLXDC2	ENSBTAG00000009475
13	25451395	25452053	KIAA1217	ENSBTAG00000018395
13	28309466	28310028	SEPHS1	ENSBTAG00000008821
13	28645232	28645521	FRMD4A	ENSBTAG00000008279
13	29964532	29964790	RPP38	ENSBTAG00000007702
13	31643819	31644513	CUBN	ENSBTAG00000005072
13	31945722	31946068	VIM	ENSBTAG00000018463
13	34778544	34778929	ZNF438	ENSBTAG00000016294
13	34782051	34782315	ZNF438	ENSBTAG00000016294
13	36628157	36628524	MPP7	ENSBTAG00000017354
13	38067611	38068005	SLC6A9	ENSBTAG00000006043
13	38207599	38207851	Unknow	ENSBTAG00000021867
13	38806290	38806557	DZANK1	ENSBTAG00000004622
13	39463890	39464592	SLC24A3	ENSBTAG00000011882
13	39868651	39869162	RIN2	ENSBTAG00000020382
13	39947317	39947808	CFAP61	ENSBTAG00000009291
13	42465227	42465612	CSTL1	ENSBTAG00000032701
13	43418984	43419244	ASB13	ENSBTAG00000018805
13	44016123	44016550	Unknow	ENSBTAG00000022564
13	46482882	46483195	ADARB2	ENSBTAG00000014194
13	46488219	46488798	ADARB2	ENSBTAG00000014194
13	46524360	46524737	ADARB2	ENSBTAG00000014194
13	46530123	46530552	ADARB2	ENSBTAG00000014194
13	48313282	48313540	C20orf196	ENSBTAG00000014048
13	52070375	52070828	ATRN	ENSBTAG00000003848
13	52267527	52267878	C20orf194	ENSBTAG00000003494
13	53026912	53027241	TMC2	ENSBTAG00000018811
13	53185319	53185714	TGM6	ENSBTAG00000037464
13	54165326	54165794	MYT1	ENSBTAG00000006352
13	54312346	54313229	PRPF6	ENSBTAG00000011656
13	54508013	54508372	Unknow	ENSBTAG00000007501
13	55506505	55506863	PSMA7	ENSBTAG00000005127
13	59026067	59026381	PMEPA1	ENSBTAG00000031524
13	60288737	60289427	Unknow	ENSBTAG00000008303
13	61217144	61217491	NRSN2	ENSBTAG00000027387
13	61280649	61281690	C20orf96	ENSBTAG00000002115
13	61745987	61746321	COX4I2	ENSBTAG00000016171
13	62227869	62228291	PLAGL2	ENSBTAG00000018334
13	62325703	62326469	KIF3B	ENSBTAG00000003215
13	62450696	62450948	Unknow	ENSBTAG00000008348
13	63486952	63487311	SNTA1	ENSBTAG00000000512
13	63818832	63821515	CHMP4B	ENSBTAG00000013387
13	64238988	64239363	ASIP	ENSBTAG00000034077
13	64789615	64790103	GGT7	ENSBTAG00000013301
13	65511700	65512048	CPNE1	ENSBTAG00000006955
13	65585191	65585593	RBM39	ENSBTAG00000003949
13	66625654	66626450	RBL1	ENSBTAG00000011541
13	66985964	66986504	SRC	ENSBTAG00000008938
13	70680130	70680451	LPIN3	ENSBTAG00000009165
13	70806373	70806707	CHD6	ENSBTAG00000005733
13	73194133	73194399	TOX2	ENSBTAG00000016741
13	73682236	73682511	PKIG	ENSBTAG00000005275
13	74029270	74029608	YWHAB	ENSBTAG00000016846
13	74218872	74219314	Unknow	ENSBTAG00000020813
13	76910998	76911657	SULF2	ENSBTAG00000007490
13	77610784	77611262	PREX1	ENSBTAG00000015609
13	77634990	77635312	PREX1	ENSBTAG00000015609
13	77836445	77836732	ARFGEF2	ENSBTAG00000007120
13	78069503	78069804	DDX27	ENSBTAG00000006671
13	80033698	80034181	NFATC2	ENSBTAG00000018270
14	1588945	1589267	ARHGAP39	ENSBTAG00000007186
14	1827670	1827999	BOP1	ENSBTAG00000009811
14	1838295	1839043	SCX| gene_name BOP1	ENSBTAG00000009811
ENSBTAG00000009816
14	1926250	1926572	SHARPIN	ENSBTAG00000012235
14	1928240	1929059	SHARPIN	ENSBTAG00000012235
14	1961721	1962083	OPLAH	ENSBTAG00000017281
14	2282180	2282546	ZNF707	ENSBTAG00000046866
14	2841673	2842049	THEM6	ENSBTAG00000005063
14	2986396	2986741	ADGRB1	ENSBTAG00000006385
14	4057566	4057932	PTK2	ENSBTAG00000009578
14	4096671	4097377	AGO2	ENSBTAG00000001579
14	4294306	4294681	TRAPPC9	ENSBTAG00000013955
14	5164718	5165171	COL22A1	ENSBTAG00000015374
14	5315228	5315543	COL22A1	ENSBTAG00000015374
14	5469251	5469633	Unknow	ENSBTAG00000018218
14	5501692	5501955	Unknow	ENSBTAG00000018218
14	5543025	5543401	Unknow	ENSBTAG00000018218
14	7515251	7515721	KHDRBS3	ENSBTAG00000002181
14	7550024	7551253	KHDRBS3	ENSBTAG00000002181
14	8285086	8285369	ZFAT	ENSBTAG00000017731
14	9537476	9537943	PHF20L1	ENSBTAG00000006869
14	9538850	9539545	PHF20L1	ENSBTAG00000006869
14	9726680	9727105	LRRC6	ENSBTAG00000010548
14	10052847	10053114	KCNQ3	ENSBTAG00000020667
14	16984750	16985335	MTSS1	ENSBTAG00000020407
14	17032844	17033319	MTSS1	ENSBTAG00000020407
14	17277313	17277908	TMEM65	ENSBTAG00000022114
14	17560185	17560552	FER1L6	ENSBTAG00000013537
14	18080671	18081003	ATAD2	ENSBTAG00000002002
14	18172380	18173117	Unknow	ENSBTAG00000015319
14	18276370	18276710	TBC1D31	ENSBTAG00000021156
14	20777492	20777999	SPIDR	ENSBTAG00000044106
14	21065279	21066011	PRKDC	ENSBTAG00000017019
14	21156518	21157080	PRKDC	ENSBTAG00000017019
14	21580167	21580754	SNAI2	ENSBTAG00000013227
14	24491574	24491904	XKR4	ENSBTAG00000044050
14	24516855	24517457	XKR4	ENSBTAG00000044050
14	24898388	24898823	LYN	ENSBTAG00000020034
14	28705064	28705648	Unknow	ENSBTAG00000026283
14	28851639	28852001	Unknow	ENSBTAG00000026283
14	28865506	28865863	Unknow	ENSBTAG00000026283
14	29792376	29792678	TTPA	ENSBTAG00000022471
14	31708797	31709101	ARMC1	ENSBTAG00000015901
14	32179163	32179613	TRIM55	ENSBTAG00000021009
14	32725367	32725740	ADHFE1	ENSBTAG00000004476
14	32774599	32775049	C8orf46	ENSBTAG00000002192
14	33313017	33313464	CSPP1	ENSBTAG00000014689
14	34325605	34326786	PREX2	ENSBTAG00000022169
14	34568939	34569337	C8orf34	ENSBTAG00000022588
14	35903090	35903386	PRDM14	ENSBTAG00000000060
14	36440028	36440282	LACTB2	ENSBTAG00000001808
14	38293774	38294081	KCNB2	ENSBTAG00000040496
14	42006394	42006704	ZFHX4	ENSBTAG00000033268
14	46338071	46338466	PAG1	ENSBTAG00000014026
14	47905481	47905898	SAMD12	ENSBTAG00000043996
14	48157886	48158278	SAMD12	ENSBTAG00000043996
14	60994964	60995220	ZFPM2	ENSBTAG00000001649
14	63372179	63372443	FZD6	ENSBTAG00000010529
14	63600570	63600864	ATP6V1C1	ENSBTAG00000013513
14	66334286	66334718	SPAG1	ENSBTAG00000032544
14	68386233	68386639	POP1	ENSBTAG00000012596
14	69507384	69507729	CPQ	ENSBTAG00000011908
14	70013320	70013579	SDC2	ENSBTAG00000014357
14	75644060	75644672	LRRC69	ENSBTAG00000006004
14	76033174	76033514	DECR1	ENSBTAG00000019663
14	76059625	76060145	DECR1	ENSBTAG00000019663
14	83392171	83392538	ENPP2	ENSBTAG00000013165
14	83735693	83736083	DEPTOR	ENSBTAG00000015341
14	83746536	83746918	DEPTOR	ENSBTAG00000015341
14	84059950	84060250	COL14A1	ENSBTAG00000013369
14	84201087	84201489	MTBP	ENSBTAG00000006770
14	84334554	84335262	SNTB1	ENSBTAG00000044126
14	84359406	84359896	SNTB1	ENSBTAG00000044126
15	7706174	7706537	TRPC6	ENSBTAG00000011227
15	15844961	15845340	AMOTL1	ENSBTAG00000018945
15	16276722	16277118	C11orf97	ENSBTAG00000040449
15	17311201	17311680	ALKBH8	ENSBTAG00000010642
15	18716304	18716678	DDX10	ENSBTAG00000002382
15	18792872	18793275	DDX10	ENSBTAG00000002382
15	22248390	22248733	SIK2	ENSBTAG00000020272
15	22351003	22351324	SIK2	ENSBTAG00000020272
15	24646452	24647355	ZW10	ENSBTAG00000020066
15	26169719	26170259	CADM1	ENSBTAG00000000977
15	26308139	26308426	CADM1	ENSBTAG00000000977
15	28324621	28325012	PCSK7	ENSBTAG00000003052
15	28349835	28350227	PCSK7	ENSBTAG00000003052
15	28501132	28501453	CEP164	ENSBTAG00000014137
15	32074990	32075351	GRIK4	ENSBTAG00000017146
15	34230525	34230998	CLMP	ENSBTAG00000020046
15	35079676	35080384	SERGEF	ENSBTAG00000005340
15	35283251	35283691	KCNC1	ENSBTAG00000005424
15	35332140	35332446	MYOD1	ENSBTAG00000002216
15	35528386	35528648	USH1C	ENSBTAG00000000986
15	35541549	35542018	USH1C	ENSBTAG00000000986
15	35602902	35603236	ABCC8	ENSBTAG00000000983
15	37917023	37917281	INSC	ENSBTAG00000032782
15	38907058	38907632	RRAS2	ENSBTAG00000011905
15	39081892	39082556	SPON1	ENSBTAG00000009150
15	39240515	39240980	SPON1	ENSBTAG00000009150
15	39860291	39860938	ARNTL	ENSBTAG00000013029
15	39899874	39900413	ARNTL	ENSBTAG00000013029
15	40429479	40430016	TEAD1	ENSBTAG00000032657
15	40454062	40454438	TEAD1	ENSBTAG00000032657
15	40753030	40753397	PARVA	ENSBTAG00000000700
15	41288518	41288880	DKK3	ENSBTAG00000004275
15	41844468	41844814	GALNT18	ENSBTAG00000002914
15	42467662	42468035	CTR9	ENSBTAG00000015566
15	42468538	42468862	CTR9	ENSBTAG00000015566
15	42562120	42562418	MRVI1	ENSBTAG00000007129
15	42764623	42764960	AMPD3	ENSBTAG00000015821
15	43563855	43564325	SWAP70	ENSBTAG00000001987
15	44096552	44096937	SCUBE2	ENSBTAG00000020573
15	46004950	46005487	SYT9	ENSBTAG00000032079
15	47249691	47250447	APBB1	ENSBTAG00000015655
15	51856365	51857074	STIM1	ENSBTAG00000013109
15	52084405	52084854	PGAP2	ENSBTAG00000008433
15	52087368	52087801	PGAP2	ENSBTAG00000008433
15	52342193	52342818	RNF121	ENSBTAG00000014167
15	52975933	52976472	PDE2A	ENSBTAG00000008419
15	53605322	53605835	ARHGEF17	ENSBTAG00000012505
15	53626396	53626828	ARHGEF17	ENSBTAG00000012505
15	54253255	54253637	C2CD3	ENSBTAG00000002907
15	54696840	54697653	POLD3	ENSBTAG00000016869
15	55518137	55518505	SERPINH1	ENSBTAG00000001027
15	55555237	55555569	MAP6	ENSBTAG00000001028
15	56274730	56275200	UVRAG	ENSBTAG00000016355
15	57270598	57270995	CAPN5	ENSBTAG00000005034
15	57356049	57356547	MYO7A	ENSBTAG00000003955
15	57404925	57405591	MYO7A	ENSBTAG00000003955
15	57411333	57411697	MYO7A	ENSBTAG00000003955
15	58901479	58901763	LGR4	ENSBTAG00000002606
15	59502361	59503017	KIF18A	ENSBTAG00000002117
15	65553465	65555161	ABTB2	ENSBTAG00000005923
15	65641176	65641614	ABTB2	ENSBTAG00000005923
15	65727473	65727827	ABTB2	ENSBTAG00000005923
15	65812982	65813689	CAT	ENSBTAG00000020980
15	66004564	66005094	EHF	ENSBTAG00000017150
15	67328430	67328720	LDLRAD3	ENSBTAG00000044158
15	67563862	67564218	COMMD9	ENSBTAG00000019045
15	76127138	76127517	Unknow	ENSBTAG00000006443
15	76166445	76166976	SYT13	ENSBTAG00000001703
15	76177716	76178375	SYT13	ENSBTAG00000001703
15	76838197	76838536	PHF21A	ENSBTAG00000009611
15	78323996	78324353	NR1H3	ENSBTAG00000010681
15	78467243	78467644	RAPSN	ENSBTAG00000021745
15	81133286	81133800	OR5AR1	ENSBTAG00000006421
15	81676898	81677266	LRRC55	ENSBTAG00000004206
15	82130933	82131207	UBE2L6	ENSBTAG00000012989
15	83631949	83632294	DTX4	ENSBTAG00000004046
15	84573261	84574053	MS4A14	ENSBTAG00000004581
15	84992368	84992690	GLB1L2	ENSBTAG00000018390
16	555429	555768	PPFIA4	ENSBTAG00000015885
16	588647	588932	PPFIA4	ENSBTAG00000015885
16	718156	719080	ADORA1	ENSBTAG00000011461
16	1784992	1785537	GOLT1A	ENSBTAG00000010177
16	2023192	2023543	PIK3C2B	ENSBTAG00000024633
16	2026324	2026665	PIK3C2B	ENSBTAG00000024633
16	2577318	2578182	NFASC	ENSBTAG00000045895
16	2669737	2670284	CNTN2	ENSBTAG00000014645
16	2933941	2934331	KLHDC8A	ENSBTAG00000015197
16	4098452	4098885	SRGAP2	ENSBTAG00000001483
16	4155746	4156137	RASSF5	ENSBTAG00000010427
16	4695250	4695618	C1orf116	ENSBTAG00000018143
16	5956325	5956632	Unknow	ENSBTAG00000024647
16	24390357	24390713	RAB3GAP2	ENSBTAG00000012585
16	24885210	24885634	C1orf115	ENSBTAG00000006403
16	24952017	24952292	MARC2	ENSBTAG00000016277
16	27406426	27406869	SUSD4	ENSBTAG00000020989
16	28196607	28196953	NVL	ENSBTAG00000006718
16	29143486	29143819	Unknow	ENSBTAG00000008449
16	29620885	29621291	EPHX1	ENSBTAG00000000140
16	29654700	29655404	TMEM63A	ENSBTAG00000002854
16	30143225	30143499	PARP1	ENSBTAG00000000837
16	30321248	30321631	STUM	ENSBTAG00000024560
16	31600463	31600841	SMYD3	ENSBTAG00000033180
16	33345659	33346082	C1orf101	ENSBTAG00000044066
16	34309532	34309824	AKT3	ENSBTAG00000017788
16	34364278	34364765	AKT3	ENSBTAG00000017788
16	36588676	36589577	RGS7	ENSBTAG00000005410
16	37590019	37590299	ATP1B1	ENSBTAG00000002688
16	39681809	39682115	FMO1	ENSBTAG00000021408
16	42016486	42016868	DHRS3	ENSBTAG00000024493
16	42018347	42018678	DHRS3	ENSBTAG00000024493
16	42096004	42096342	VPS13D	ENSBTAG00000016080
16	43390437	43390709	MTOR	ENSBTAG00000015325
16	44012526	44012926	CORT	ENSBTAG00000046494
16	44782111	44782424	TMEM201	ENSBTAG00000003180
16	46526883	46527531	CAMTA1	ENSBTAG00000014602
16	48053590	48054655	CHD5	ENSBTAG00000040477
16	49469304	49469721	NAV1	ENSBTAG00000021919
16	49841596	49841933	AJAP1	ENSBTAG00000000792
16	51683977	51684292	PEX10	ENSBTAG00000009309
16	51685248	51685597	PEX10	ENSBTAG00000009309
16	51727988	51728373	MORN1	ENSBTAG00000009306
16	51862288	51862754	PRKCZ	ENSBTAG00000014119
16	52232904	52233269	SLC35E2B	ENSBTAG00000031749
16	52255402	52255970	Unknow	ENSBTAG00000039728
ENSBTAG00000010737
16	52513669	52513960	TTLL10	ENSBTAG00000018028
16	53312886	53313853	EFHD2	ENSBTAG00000009048
16	53379167	53379660	FHAD1	ENSBTAG00000002408
16	53770845	53771267	KAZN	ENSBTAG00000015606
16	59277582	59277939	PAPPA2	ENSBTAG00000018303
16	62548217	62548488	TOR1AIP1	ENSBTAG00000035226
16	62814580	62814916	QSOX1	ENSBTAG00000014191
16	65034006	65034400	RGSL1	ENSBTAG00000018220
16	66545237	66545991	COLGALT2	ENSBTAG00000035836
16	68522494	68522744	HMCN1	ENSBTAG00000015235
16	68587342	68587935	HMCN1	ENSBTAG00000015235
16	68597895	68598243	HMCN1	ENSBTAG00000015235
16	68949123	68949496	TPR	ENSBTAG00000011943
16	69553492	69555304	PLA2G4A	ENSBTAG00000013298
16	70712948	70713414	PTPN14	ENSBTAG00000021553
16	70819554	70819841	RNPEP	ENSBTAG00000013726
16	70907484	70907816	PTPN7	ENSBTAG00000003016
16	70989020	70989447	LGR6	ENSBTAG00000004789
16	71005834	71006121	LGR6	ENSBTAG00000004789
16	74309225	74309551	KCNH1	ENSBTAG00000008710
16	74407459	74407862	KCNH1	ENSBTAG00000008710
16	75427746	75428423	TRAF3IP3	ENSBTAG00000002846
16	75608154	75608494	LAMB3	ENSBTAG00000016542
16	77083361	77083635	PLXNA2	ENSBTAG00000001173
16	78162720	78163313	CRB1	ENSBTAG00000008944
16	81406714	81407007	KIF21B	ENSBTAG00000047274
17	2908363	2908680	PLRG1	ENSBTAG00000007234
17	4047912	4048343	KIAA0922	ENSBTAG00000016625
17	4065102	4065420	KIAA0922	ENSBTAG00000016625
17	4682036	4682348	FHDC1	ENSBTAG00000043963
17	4732062	4732760	ARFIP1	ENSBTAG00000008438
17	8891197	8891463	Unknow	ENSBTAG00000045580
17	10155419	10155844	NR3C2	ENSBTAG00000027182
17	10452094	10452537	ARHGAP10	ENSBTAG00000002531
17	11637998	11638540	TTC29	ENSBTAG00000004167
17	12670016	12670324	ZNF827	ENSBTAG00000012738
17	30311159	30311518	SLC25A31	ENSBTAG00000012826
17	41400359	41400822	RXFP1	ENSBTAG00000010306
17	43407097	43407894	PDGFC	ENSBTAG00000043959
17	45576265	45576613	P2RX2	ENSBTAG00000007496
17	45625377	45625941	FBRSL1	ENSBTAG00000039766
17	45652123	45652485	FBRSL1	ENSBTAG00000039766
17	46067047	46067418	EP400	ENSBTAG00000020423
17	46256625	46256981	MMP17	ENSBTAG00000002145
17	47175272	47176080	ADGRD1	ENSBTAG00000013848
17	47195385	47195873	ADGRD1	ENSBTAG00000013848
17	49360233	49360542	SLC15A4	ENSBTAG00000009167
17	49501085	49501462	TMEM132C	ENSBTAG00000046256
17	49574780	49575164	TMEM132C	ENSBTAG00000046256
17	53578667	53579094	NCOR2	ENSBTAG00000024603
17	53607013	53607505	NCOR2	ENSBTAG00000024603
17	53665764	53666060	NCOR2	ENSBTAG00000024603
17	53701242	53701629	NCOR2	ENSBTAG00000024603
17	54162637	54163025	DNAH10	ENSBTAG00000016523
17	54381248	54381664	RILPL1	ENSBTAG00000008061
17	54923819	54924101	HIP1R	ENSBTAG00000021595
17	54925801	54926132	HIP1R	ENSBTAG00000021595
17	57234474	57234795	CUX2	ENSBTAG00000008571
17	57271732	57272120	CUX2	ENSBTAG00000008571
17	57293095	57293380	CUX2	ENSBTAG00000008571
17	57662780	57663280	ACAD10	ENSBTAG00000001164
17	57672342	57673150	ACAD10	ENSBTAG00000001164
17	57824592	57825020	CIT	ENSBTAG00000008963
17	57895481	57896293	CIT	ENSBTAG00000008963
17	59393547	59393858	VSIG10	ENSBTAG00000007855
17	59629416	59629719	KSR2	ENSBTAG00000044119
17	59781945	59782481	KSR2	ENSBTAG00000044119
17	60050610	60050934	NOS1	ENSBTAG00000002023
17	60471756	60472043	RNFT2	ENSBTAG00000043976
17	61145529	61145905	MED13L	ENSBTAG00000001888
17	63623695	63624067	OAS2	ENSBTAG00000014628
17	64732628	64732897	RAB35	ENSBTAG00000022044
17	64782925	64783289	GCN1	ENSBTAG00000017379
17	65064184	65064527	COQ5	ENSBTAG00000015761
17	65607069	65607416	TCHP	ENSBTAG00000006504
17	66329368	66329747	SVOP	ENSBTAG00000018833
17	66570876	66571245	SELPLG	ENSBTAG00000031851
17	67331364	67331666	SGSM1	ENSBTAG00000006592
17	67547258	67547617	CRYBB3	ENSBTAG00000001255
17	67827500	67827839	MYO18B	ENSBTAG00000000698
17	68356525	68356881	ASPHD2	ENSBTAG00000037832
17	70840866	70841304	THOC5	ENSBTAG00000013150
17	71460945	71461273	Unknow	ENSBTAG00000018086
17	72435868	72436232	PISD	ENSBTAG00000008998
17	72450115	72450462	PISD	ENSBTAG00000008998
17	72555909	72556288	DEPDC5	ENSBTAG00000001295
17	72559900	72560323	DEPDC5	ENSBTAG00000001295
17	72725944	72726434	SLC5A1	ENSBTAG00000012851
17	73074877	73075243	Unknow	ENSBTAG00000031160
17	73092729	73093033	Unknow	ENSBTAG00000031160
17	73109381	73109759	Unknow	ENSBTAG00000031160
17	73206841	73207199	CHCHD10	ENSBTAG00000022032
17	73312717	73313361	Unknow	ENSBTAG00000008587
17	73451270	73451732	Unknow	ENSBTAG00000046900
17	73642052	73642384	SPECC1L	ENSBTAG00000021656
17	73657373	73657979	SPECC1L	ENSBTAG00000021656
17	74267742	74268040	SNAP29	ENSBTAG00000020760
17	74399269	74399716	SMPD4	ENSBTAG00000002130
17	74525940	74526492	SCARF2	ENSBTAG00000019375
17	74533521	74533843	SCARF2	ENSBTAG00000019375
17	74677253	74677849	HIRA	ENSBTAG00000019888
17	74894194	74894904	TXNRD2	ENSBTAG00000043581
18	1459209	1459489	VAC14	ENSBTAG00000023795
18	1507020	1507945	VAC14	ENSBTAG00000023795
18	1620294	1620768	SF3B3	ENSBTAG00000010627
18	3533437	3534032	CNTNAP4	ENSBTAG00000026004
18	3582538	3582862	CNTNAP4	ENSBTAG00000026004
18	5105527	5105900	VAT1L	ENSBTAG00000018146
18	5246052	5246522	CLEC3A	ENSBTAG00000046772
18	5594029	5594434	WWOX	ENSBTAG00000015894
18	6041212	6041499	WWOX	ENSBTAG00000015894
18	6159698	6160427	WWOX	ENSBTAG00000015894
18	7427933	7428331	CDYL2	ENSBTAG00000017112
18	7755331	7756057	ATMIN	ENSBTAG00000008213
18	7812075	7812939	Unknow	ENSBTAG00000012693
18	7872556	7873238	Unknow	ENSBTAG00000012693
18	7989716	7990067	GAN	ENSBTAG00000009428
18	9979851	9980364	CDH13	ENSBTAG00000034373
18	10072775	10073113	CDH13	ENSBTAG00000034373
18	10789369	10789788	COTL1	ENSBTAG00000016315
18	10850276	10851039	KLHL36	ENSBTAG00000008385
18	12410050	12410374	MTHFSD	ENSBTAG00000012446
18	13366076	13366396	SLC7A5	ENSBTAG00000006731
18	13478454	13478821	BANP	ENSBTAG00000023745
18	14150523	14150913	CBFA2T3	ENSBTAG00000010927
18	14391228	14391490	ANKRD11	ENSBTAG00000016006
18	14393271	14393770	ANKRD11	ENSBTAG00000016006
18	14512723	14513066	SPG7	ENSBTAG00000012041
18	15859961	15860279	ITFG1	ENSBTAG00000004805
18	16805903	16806526	LONP2	ENSBTAG00000010867
18	18147825	18148256	ZNF423	ENSBTAG00000017397
18	18176622	18177102	ZNF423	ENSBTAG00000017397
18	18316446	18316879	ZNF423	ENSBTAG00000017397
18	18753347	18753673	ADCY7	ENSBTAG00000006208
18	18765982	18766665	ADCY7	ENSBTAG00000006208
18	19274771	19275105	CYLD	ENSBTAG00000006291
18	24485016	24485443	GNAO1	ENSBTAG00000003794
18	24519069	24519344	GNAO1	ENSBTAG00000003794
18	24773035	24773321	CES5A	ENSBTAG00000011164
18	25587480	25587854	CCDC102A	ENSBTAG00000000462
18	25764611	25765074	DRC7	ENSBTAG00000008005
18	25827222	25827559	KIFC3	ENSBTAG00000007181
18	26377494	26377863	NDRG4	ENSBTAG00000003894
18	35031044	35031831	KCTD19	ENSBTAG00000032396
18	35122112	35122546	TPPP3	ENSBTAG00000019822
18	35175073	35175798	ATP6V0D1	ENSBTAG00000014553
18	35177070	35177551	ATP6V0D1	ENSBTAG00000014553
18	35335998	35336317	ENKD1	ENSBTAG00000018904
18	36454080	36455256	HAS3	ENSBTAG00000007992
18	36468919	36469557	CHTF8	ENSBTAG00000001698
18	38416744	38417008	ZFHX3	ENSBTAG00000014636
18	43733619	43733892	WDR88	ENSBTAG00000031810
18	43839288	43839615	LRP3	ENSBTAG00000047062
18	44073414	44074209	PEPD	ENSBTAG00000031941
18	44125763	44126250	PEPD	ENSBTAG00000031941
18	44979761	44980137	GPI	ENSBTAG00000006396
18	45077197	45077552	WTIP	ENSBTAG00000007841
18	45939564	45940248	GRAMD1A	ENSBTAG00000003820
18	46410045	46410510	Unknow	ENSBTAG00000045598
18	46537123	46537699	HAUS5	ENSBTAG00000013436
18	46546557	46546929	RBM42	ENSBTAG00000013440
18	46623665	46624365	KMT2B	ENSBTAG00000002763
18	46652264	46652548	LIN37	ENSBTAG00000018594
18	46733037	46733697	NPHS1	ENSBTAG00000007821
18	48173036	48173524	SIPA1L3	ENSBTAG00000018225
18	48202545	48203158	SIPA1L3	ENSBTAG00000018225
18	48207655	48208008	SIPA1L3	ENSBTAG00000018225
18	48224351	48224648	SIPA1L3	ENSBTAG00000018225
18	48558632	48559209	RYR1	ENSBTAG00000006999
18	48658686	48659085	EIF3K	ENSBTAG00000011212
18	48726514	48726984	ACTN4	ENSBTAG00000011215
18	50288713	50289028	ITPKC	ENSBTAG00000019465
18	50839045	50839538	B3GNT8	ENSBTAG00000016041
18	51220976	51221238	LIPE	ENSBTAG00000038321
18	51268975	51271035	MEGF8	ENSBTAG00000031001
18	51300629	51300976	TMEM145	ENSBTAG00000039015
18	51381233	51381577	DEDD2	ENSBTAG00000005761
18	52005965	52006303	PHLDB3	ENSBTAG00000004377
18	53596306	53596958	OPA3	ENSBTAG00000019605
18	53707179	53707619	MYPOP	ENSBTAG00000045708
18	54015110	54015446	HIF3A	ENSBTAG00000018948
18	54655528	54655850	SAE1	ENSBTAG00000002676
18	54667066	54667474	SAE1	ENSBTAG00000002676
18	54860905	54861647	SLC8A2	ENSBTAG00000010856
18	55310384	55310967	LIG1	ENSBTAG00000014595
18	55322263	55322515	LIG1	ENSBTAG00000014595
18	55506020	55506331	TMEM143	ENSBTAG00000007107
18	55517361	55517810	SYNGR4	ENSBTAG00000008546
18	55831824	55832251	FUT1	ENSBTAG00000023374
18	56237989	56238349	SLC6A16	ENSBTAG00000030543
18	56620055	56620765	AP2A1	ENSBTAG00000019180
18	56661514	56662045	PTOV1	ENSBTAG00000030578
18	56719260	56719540	IL4I1	ENSBTAG00000005766
18	56748787	56749311	VRK3	ENSBTAG00000005367
18	56766635	56767001	VRK3	ENSBTAG00000005367
18	57021345	57021901	POLD1	ENSBTAG00000011083
18	57063450	57064043	MYBPC2	ENSBTAG00000020080
18	57248086	57248567	SHANK1	ENSBTAG00000013107
18	58104704	58105209	Unknow	ENSBTAG00000014593
18	58427818	58428342	PPP2R1A	ENSBTAG00000019851
18	62093625	62093971	CACNG8	ENSBTAG00000007509
18	62645601	62646183	HSPBP1	ENSBTAG00000003644
18	63276937	63277466	Unknow	ENSBTAG00000019348
18	63381270	63382098	RPS9	ENSBTAG00000006487
18	63669458	63669799	NLRP5	ENSBTAG00000013247
19	908083	908550	CA10	ENSBTAG00000034681
19	7364289	7364736	ANKFN1	ENSBTAG00000021292
19	8938873	8939279	CUEDC1	ENSBTAG00000007147
19	9573323	9573977	RNF43	ENSBTAG00000020119
19	9783338	9783989	TEX14	ENSBTAG00000010167
19	10573517	10573790	YPEL2	ENSBTAG00000019806
19	11511625	11512183	BRIP1	ENSBTAG00000012068
19	12311309	12311653	BCAS3	ENSBTAG00000002663
19	12629598	12630327	PPM1D	ENSBTAG00000009427
19	12832213	12832942	C17orf64	ENSBTAG00000018391
19	13245681	13246305	DHRS11	ENSBTAG00000010297
19	14152708	14153024	SYNRG	ENSBTAG00000010292
19	15809602	15810285	TMEM132E	ENSBTAG00000002680
19	16530846	16531388	ASIC2	ENSBTAG00000025200
19	17669302	17669662	MYO1D	ENSBTAG00000015527
19	20283312	20283727	NLK	ENSBTAG00000014825
19	20681169	20681559	SUPT6H	ENSBTAG00000009036
19	20810976	20811599	FLOT2	ENSBTAG00000010073
19	23065114	23065526	DOC2B	ENSBTAG00000025140
19	23141866	23142194	CRK	ENSBTAG00000005665
19	23331873	23332126	PRPF8	ENSBTAG00000011488
19	23682664	23683548	SMG6	ENSBTAG00000000267
19	23756519	23757586	SMG6	ENSBTAG00000000267
19	23855445	23855752	SMG6	ENSBTAG00000000267
19	23915758	23916238	SGSM2	ENSBTAG00000045500
19	24446727	24447455	RAP1GAP2	ENSBTAG00000020000
19	24909157	24910163	TRPV1	ENSBTAG00000018880
19	25015671	25016057	ITGAE	ENSBTAG00000015264
19	25347238	25347562	ANKFY1	ENSBTAG00000021091
19	25486621	25487480	UBE2G1	ENSBTAG00000014433
19	26040290	26040671	AIPL1	ENSBTAG00000008318
19	27040536	27040841	KIF1C	ENSBTAG00000001349
19	27066141	27066528	CAMTA2	ENSBTAG00000008591
19	27077656	27078292	ENO3	ENSBTAG00000005534
19	27422017	27422355	ALOX12	ENSBTAG00000021933
19	27575870	27576336	DVL2	ENSBTAG00000003075
19	27658455	27658803	Unknow	ENSBTAG00000010519
19	28063653	28063918	DNAH2	ENSBTAG00000008605
19	28922460	28923001	PIK3R6	ENSBTAG00000016344
19	29125896	29126378	NTN1	ENSBTAG00000012137
19	29389137	29389417	STX8	ENSBTAG00000017815
19	30249063	30249364	MYH3	ENSBTAG00000011803
19	31327923	31328348	MAP2K4	ENSBTAG00000012103
19	31360266	31360768	MAP2K4	ENSBTAG00000012103
19	32719043	32719340	COX10	ENSBTAG00000015294
19	33894126	33894606	PIGL	ENSBTAG00000013273
19	33902353	33902605	PIGL	ENSBTAG00000013273
19	34024251	34024703	NCOR1	ENSBTAG00000013271
19	34368131	34368503	AKAP10	ENSBTAG00000003439
19	34723216	34723584	EPN2	ENSBTAG00000017771
19	34810150	34810408	Unknow	ENSBTAG00000003707
19	35150508	35150984	DRC3	ENSBTAG00000008798
19	35186059	35186370	TOM1L2	ENSBTAG00000003983
19	35237987	35238324	SREBF1	ENSBTAG00000007884
19	35258395	35259206	RAI1	ENSBTAG00000004768
19	35414759	35415113	PEMT	ENSBTAG00000016432
19	35491791	35492210	COPS3	ENSBTAG00000018973
19	35526119	35526481	FLCN	ENSBTAG00000008010
19	35573741	35574151	MPRIP	ENSBTAG00000010534
19	35604062	35604679	MPRIP	ENSBTAG00000010534
19	35627108	35627689	MPRIP	ENSBTAG00000010534
19	35719829	35720228	TNFRSF13B	ENSBTAG00000015298
19	35980153	35980491	Unknow	ENSBTAG00000020061
19	36753403	36753775	CACNA1G	ENSBTAG00000009835
19	36896634	36896922	ACSF2	ENSBTAG00000021301
19	37643380	37644232	SPOP	ENSBTAG00000005824
19	38575110	38575589	HOXB3	ENSBTAG00000021427
19	39227459	39227741	SP2	ENSBTAG00000013740
19	39243612	39244230	LRRC46| gene_name SP2	ENSBTAG00000013740
ENSBTAG00000001830
19	39490299	39490786	NPEPPS	ENSBTAG00000011435
19	39750355	39750720	ARHGAP23	ENSBTAG00000016911
19	40279819	40280186	PLXDC1	ENSBTAG00000019347
19	40372028	40372407	Unknow	ENSBTAG00000008368
19	40386207	40386577	FBXL20	ENSBTAG00000008371
19	40464101	40464647	FBXL20	ENSBTAG00000008371
19	40672960	40673322	STARD3	ENSBTAG00000011729
19	41023111	41023465	THRA	ENSBTAG00000010745
19	41024551	41025281	THRA	ENSBTAG00000010745
19	41234347	41235758	RARA	ENSBTAG00000012500
19	41329212	41329482	IGFBP4	ENSBTAG00000008611
19	41667326	41668009	KRT10	ENSBTAG00000020824
19	42264495	42264912	Unknow	ENSBTAG00000000573
19	42602707	42603079	JUP	ENSBTAG00000017685
19	42809139	42809411	DNAJC7	ENSBTAG00000002654
19	43260990	43261634	NAGLU	ENSBTAG00000047956
19	43381929	43382270	CNTNAP1	ENSBTAG00000019097
19	43806018	43806455	NBR1	ENSBTAG00000001632
19	44615935	44616598	ASB16	ENSBTAG00000019658
19	44700008	44700770	SLC4A1	ENSBTAG00000001610
19	45092545	45092960	DBF4B	ENSBTAG00000005696
19	45131172	45131654	ADAM11	ENSBTAG00000001735
19	45412753	45413125	PLCD3	ENSBTAG00000006052
19	46630793	46631121	Unknow	ENSBTAG00000017512
19	46775085	46775516	KANSL1	ENSBTAG00000012564
19	47012600	47012973	Unknow	ENSBTAG00000009987
19	47842325	47842679	MARCH10	ENSBTAG00000004637
19	48491298	48491809	KCNH6	ENSBTAG00000016613
19	48609327	48609647	MAP3K3	ENSBTAG00000008151
19	48614734	48615204	MAP3K3	ENSBTAG00000008151
19	48806342	48806609	SCN4A	ENSBTAG00000004770
19	49634946	49635321	BPTF	ENSBTAG00000014598
19	49674955	49675622	BPTF	ENSBTAG00000014598
19	50403483	50403832	TBCD	ENSBTAG00000015414
19	50493711	50494173	TBCD	ENSBTAG00000015414
19	50496160	50496730	TBCD	ENSBTAG00000015414
19	50876292	50876619	Unknow	ENSBTAG00000039765
19	51496802	51497138	STRA13	ENSBTAG00000004108
19	51769626	51769887	PDE6G	ENSBTAG00000000354
19	51914612	51914955	BAHCC1	ENSBTAG00000016776
19	52236574	52237182	BAIAP2	ENSBTAG00000019044
19	52238331	52238717	BAIAP2	ENSBTAG00000019044
19	52308674	52309003	RPTOR	ENSBTAG00000002883
19	52391881	52392569	RPTOR	ENSBTAG00000002883
19	53033912	53034202	SLC26A11	ENSBTAG00000015276
19	53091425	53091886	EIF4A3	ENSBTAG00000016023
19	53202431	53202691	TBC1D16	ENSBTAG00000003192
19	53787091	53787452	RBFOX3	ENSBTAG00000006280
19	53878333	53878877	RBFOX3	ENSBTAG00000006280
19	53937766	53938091	RBFOX3	ENSBTAG00000006280
19	54325309	54325697	Unknow	ENSBTAG00000000920
19	54370259	54370706	Unknow	ENSBTAG00000000920
19	54402720	54402976	Unknow	ENSBTAG00000000920
19	55821171	55821712	ST6GALNAC2	ENSBTAG00000015255
19	56202787	56203109	EXOC7	ENSBTAG00000007910
19	56354972	56355407	MRPL38	ENSBTAG00000022009
19	56490617	56491021	ITGB4	ENSBTAG00000018169
19	56495167	56496175	ITGB4	ENSBTAG00000018169
19	56968837	56969139	ARMC7	ENSBTAG00000014799
19	57043842	57044164	MRPL58	ENSBTAG00000003303
19	57302288	57302608	RAB37	ENSBTAG00000008092
19	57345954	57346254	RAB37	ENSBTAG00000008092
19	57354018	57354652	RAB37	ENSBTAG00000008092
19	58498297	58498566	SDK2	ENSBTAG00000044195
19	58527920	58528387	SDK2	ENSBTAG00000044195
19	58868855	58869323	SLC39A11	ENSBTAG00000018837
19	58881697	58882087	SLC39A11	ENSBTAG00000018837
19	62051106	62052338	ABCA6	ENSBTAG00000006921
19	63133811	63134171	CEP112	ENSBTAG00000033680
19	63719935	63720309	CACNG4	ENSBTAG00000000589
2	779164	779525	HERC2	ENSBTAG00000013916
2	1818304	1818685	FAM168B	ENSBTAG00000034978
2	4141640	4142019	HS6ST1	ENSBTAG00000006157
2	4871471	4871804	MYO7B	ENSBTAG00000039803
2	5383297	5383661	BIN1	ENSBTAG00000019177
2	5384266	5384810	BIN1	ENSBTAG00000019177
2	5761744	5762149	MFSD6	ENSBTAG00000007719
2	6026722	6027253	HIBCH	ENSBTAG00000007787
2	13725053	13725726	FRZB	ENSBTAG00000010977
2	14378738	14379098	PDE1A	ENSBTAG00000012100
2	15153627	15154003	ITGA4	ENSBTAG00000009256
2	17184768	17185119	ZNF385B	ENSBTAG00000003120
2	17808722	17809288	CCDC141	ENSBTAG00000027875
2	19090625	19091346	PDE11A	ENSBTAG00000016396
2	26440794	26441059	UBR3	ENSBTAG00000020296
2	27698367	27699289	CERS6	ENSBTAG00000044179
2	27950542	27951060	Unknow	ENSBTAG00000017162
2	30525701	30525991	TTC21B	ENSBTAG00000016512
2	30763603	30764160	Unknow	ENSBTAG00000039091
2	30984073	30984685	SCN2A	ENSBTAG00000038180
2	31254629	31255051	SCN3A	ENSBTAG00000019385
2	31259392	31260140	SCN3A	ENSBTAG00000019385
2	37822841	37823729	PKP4	ENSBTAG00000013773
2	38057917	38058331	Unknow	ENSBTAG00000004267
2	41811799	41812138	GALNT13	ENSBTAG00000005562
2	43901042	43901372	FMNL2	ENSBTAG00000026851
2	44196073	44196886	Unknow	ENSBTAG00000002297
2	47356656	47357038	KIF5C	ENSBTAG00000018125
2	47825256	47825959	MBD5	ENSBTAG00000019592
2	61895882	61896247	LCT	ENSBTAG00000015170
2	62486912	62487294	RAB3GAP1	ENSBTAG00000013449
2	69917009	69917388	Unknow	ENSBTAG00000016785
2	69946749	69947555	CCDC93	ENSBTAG00000010221
2	70017521	70017942	CCDC93	ENSBTAG00000010221
2	71629816	71630085	SCTR	ENSBTAG00000013619
2	71654955	71655258	SCTR	ENSBTAG00000013619
2	72255112	72255413	EPB41L5	ENSBTAG00000018236
2	75407336	75407733	Unknow	ENSBTAG00000047681
2	76941595	76942083	CNTNAP5	ENSBTAG00000031898
2	79257126	79257541	GYPC	ENSBTAG00000014863
2	85011439	85011751	DNAH7	ENSBTAG00000016784
2	95487864	95488350	MDH1B	ENSBTAG00000016192
2	97917366	97917767	MAP2	ENSBTAG00000018130
2	98617113	98617812	LANCL1	ENSBTAG00000015066
2	101679041	101679732	IKZF2	ENSBTAG00000037804
2	107015518	107015923	AAMP	ENSBTAG00000003927
2	107046155	107046407	PNKD	ENSBTAG00000003936
2	107075721	107076404	PNKD	ENSBTAG00000003936
2	107346820	107347306	RNF25	ENSBTAG00000003817
2	107547860	107548141	WNT6	ENSBTAG00000013990
2	108101826	108102169	SPEG	ENSBTAG00000046176
2	108115614	108115879	SPEG	ENSBTAG00000046176
2	110286270	110286546	EPHA4	ENSBTAG00000010030
2	112690202	112690486	AP1S3	ENSBTAG00000011133
2	112873261	112873907	SERPINE2	ENSBTAG00000008717
2	115994296	115994662	COL4A4	ENSBTAG00000021310
2	116103667	116104053	COL4A4	ENSBTAG00000021310
2	118950145	118950503	Unknow	ENSBTAG00000009664
2	119111561	119112189	Unknow	ENSBTAG00000015752
2	120497743	120498203	DIS3L2	ENSBTAG00000011964
2	120737739	120738024	DIS3L2	ENSBTAG00000011964
2	121010223	121010617	EIF4E2	ENSBTAG00000010598
2	121022431	121022832	EIF4E2	ENSBTAG00000010598
2	122100708	122101177	LCK	ENSBTAG00000012695
2	122440166	122440632	SPOCD1	ENSBTAG00000015715
2	122737546	122738023	FABP3	ENSBTAG00000016819
2	123181181	123181500	PUM1	ENSBTAG00000018979
2	124858142	124858466	PTPRU	ENSBTAG00000012848
2	124916495	124916880	MECR	ENSBTAG00000017253
2	125251422	125251921	OPRD1	ENSBTAG00000003202
2	126161113	126161651	STX12	ENSBTAG00000001192
2	126491560	126491957	CD164L2	ENSBTAG00000019728
2	126678040	126678390	SLC9A1	ENSBTAG00000008766
2	126725389	126725778	SLC9A1	ENSBTAG00000008766
2	127452442	127452851	CEP85	ENSBTAG00000009579
2	127830799	127831162	AUNIP	ENSBTAG00000021786
2	128098740	128099140	LDLRAP1	ENSBTAG00000001050
2	129740426	129741080	TCEB3	ENSBTAG00000026585
2	131528219	131528600	HSPG2	ENSBTAG00000017122
2	131563893	131564289	HSPG2	ENSBTAG00000017122
2	131733511	131733856	RAP1GAP	ENSBTAG00000008952
2	131816929	131817286	ALPL	ENSBTAG00000008951
2	131820650	131821092	ALPL	ENSBTAG00000008951
2	132524831	132525540	SH2D5	ENSBTAG00000001082
2	133176552	133176866	Unknow	ENSBTAG00000020499
2	133511459	133511868	TMCO4	ENSBTAG00000007998
2	133870861	133871126	CAPZB	ENSBTAG00000004554
2	133883260	133883797	CAPZB	ENSBTAG00000004554
2	134113860	134114344	UBR4	ENSBTAG00000015240
2	134369907	134370467	ALDH4A1	ENSBTAG00000030335
2	134884269	134884732	IGSF21	ENSBTAG00000019172
2	135806202	135806577	RCC2	ENSBTAG00000008579
2	135813776	135814056	PADI6	ENSBTAG00000038945
2	135823635	135824180	PADI6	ENSBTAG00000038945
2	136377860	136378485	FBXO42	ENSBTAG00000008510
20	354000	354266	SLIT3	ENSBTAG00000017746
20	2068207	2068679	LCP2	ENSBTAG00000009381
20	2345637	2346236	KCNIP1	ENSBTAG00000002865
20	2856943	2857634	RANBP17	ENSBTAG00000024801
20	2990456	2991895	RANBP17	ENSBTAG00000024801
20	3802694	3803153	STK10	ENSBTAG00000017457
20	4089399	4089805	SH3PXD2B	ENSBTAG00000009019
20	4561364	4561788	ERGIC1	ENSBTAG00000015955
20	5715499	5716064	Unknow	ENSBTAG00000000564
20	9312791	9313152	MRPS27	ENSBTAG00000001962
20	9346566	9347050	MAP1B	ENSBTAG00000001961
20	10276298	10276735	RAD17	ENSBTAG00000002073
20	12353121	12353449	CD180	ENSBTAG00000006360
20	14425799	14426093	CWC27	ENSBTAG00000000037
20	14639662	14640045	CWC27	ENSBTAG00000000037
20	17900137	17900750	ZSWIM6	ENSBTAG00000021224
20	20704342	20704707	RAB3C	ENSBTAG00000007306
20	20811724	20812370	GAPT	ENSBTAG00000016770
20	23540635	23541929	SLC38A9	ENSBTAG00000033313
20	23542385	23543771	SLC38A9	ENSBTAG00000033313
20	26047197	26047540	ITGA2	ENSBTAG00000019289
20	26144345	26144955	ITGA1	ENSBTAG00000016525
20	31370997	31371507	TMEM267	ENSBTAG00000001457
20	36020987	36021564	EGFLAM	ENSBTAG00000019595
20	40033205	40033887	ADAMTS12	ENSBTAG00000012558
20	41434037	41434677	MTMR12	ENSBTAG00000012278
20	56507230	56507684	MYO10	ENSBTAG00000020126
20	56730743	56731331	FAM134B	ENSBTAG00000016444
20	61925880	61926425	CTNND2	ENSBTAG00000017222
20	61990786	61991306	CTNND2	ENSBTAG00000017222
20	62913257	62913769	ROPN1L	ENSBTAG00000003539
20	66744323	66744647	NSUN2	ENSBTAG00000015466
20	68033456	68034094	ADAMTS16	ENSBTAG00000018460
20	69474385	69474705	IRX1	ENSBTAG00000000809
20	71142795	71143170	LPCAT1	ENSBTAG00000000944
20	71313952	71314305	SLC6A19	ENSBTAG00000045695
20	71619496	71619983	CEP72	ENSBTAG00000011405
21	1643069	1643510	Unknow	ENSBTAG00000023079
21	5498988	5499293	CHSY1	ENSBTAG00000007357
21	5651180	5651483	LRRK1	ENSBTAG00000001567
21	6776232	6776614	ADAMTS17	ENSBTAG00000019823
21	7117477	7118052	MEF2A	ENSBTAG00000010649
21	14357628	14357923	RGMA	ENSBTAG00000018603
21	15199612	15199896	SLCO3A1	ENSBTAG00000001652
21	15379126	15379379	SLCO3A1	ENSBTAG00000001652
21	19874710	19879400	MRPS11	ENSBTAG00000019831
21	20006090	20006672	AEN	ENSBTAG00000017632
21	21632940	21633313	ANPEP	ENSBTAG00000016881
21	22210774	22211222	FURIN	ENSBTAG00000002939
21	22594521	22595055	IQGAP1	ENSBTAG00000013060
21	22735631	22736188	WDR73	ENSBTAG00000001387
21	22739829	22740217	WDR73	ENSBTAG00000001387
21	23139811	23140429	PDE8A	ENSBTAG00000015909
21	23168124	23168488	PDE8A	ENSBTAG00000015909
21	24695993	24698184	ADAMTSL3	ENSBTAG00000004645
21	25691356	25691674	CTSH	ENSBTAG00000010992
21	26878611	26878964	Unknow	ENSBTAG00000012351
21	27276319	27276698	CEMIP	ENSBTAG00000007431
21	28556175	28556643	APBA2	ENSBTAG00000020413
21	28608537	28608962	APBA2	ENSBTAG00000020413
21	28631831	28632413	FAM189A1	ENSBTAG00000003435
21	30911805	30912261	TBC1D2B	ENSBTAG00000012022
21	31491993	31492499	CHRNA5	ENSBTAG00000013657
21	33604677	33605016	CSPG4	ENSBTAG00000012219
21	34088403	34088885	SCAMP5	ENSBTAG00000021318
21	34243270	34243729	CPLX3	ENSBTAG00000021426
21	34343226	34343636	CYP1A1	ENSBTAG00000001021
21	35618574	35620337	STXBP6	ENSBTAG00000021291
21	48168819	48169098	Unknow	ENSBTAG00000000655
21	51854551	51854936	LRFN5	ENSBTAG00000003684
21	55186229	55186824	KLHL28	ENSBTAG00000020042
21	55675444	55675996	TUBGCP4	ENSBTAG00000014479
21	56069909	56070272	FRMD5	ENSBTAG00000017216
21	56703990	56704308	CCDC88C	ENSBTAG00000000838
21	56727633	56728039	CCDC88C	ENSBTAG00000000838
21	57089302	57089934	TC2N	ENSBTAG00000003375
21	57663719	57664013	SLC24A4	ENSBTAG00000006620
21	57774639	57774999	SLC24A4	ENSBTAG00000006620
21	57892080	57892381	RIN3	ENSBTAG00000010416
21	57999808	58000171	LGMN	ENSBTAG00000046979
21	58088185	58088482	GOLGA5	ENSBTAG00000004598
21	58224723	58225147	ITPK1	ENSBTAG00000009845
21	58298199	58298581	ITPK1	ENSBTAG00000009845
21	59782857	59783224	SERPINA5	ENSBTAG00000004063
21	61027563	61027922	Unknow	ENSBTAG00000003492
21	62808499	62808998	ATG2B	ENSBTAG00000012833
21	66114454	66114718	SETD3	ENSBTAG00000018310
21	66236804	66237187	CCDC85C	ENSBTAG00000025181
21	66410900	66411288	EML1	ENSBTAG00000013491
21	67022467	67022844	WDR25	ENSBTAG00000007233
21	67088577	67089195	BEGAIN	ENSBTAG00000017716
21	68596067	68596385	HSP90AA1	ENSBTAG00000006270
21	68887019	68887406	TECPR2	ENSBTAG00000012143
21	70049478	70050655	PPP1R13B	ENSBTAG00000003559
21	70972435	70972878	CEP170B	ENSBTAG00000004802
21	71260461	71260758	Unknow	ENSBTAG00000046364
21	71318902	71319271	Unknow	ENSBTAG00000046364
22	220737	221283	URGCP	ENSBTAG00000009453
22	979216	979757	EGFR	ENSBTAG00000011628
22	983953	984334	EGFR	ENSBTAG00000011628
22	2729981	2730478	CMC1	ENSBTAG00000035286
22	2762830	2763185	CMC1	ENSBTAG00000035286
22	2865730	2866546	Unknow	ENSBTAG00000022751
22	2870273	2871508	Unknow	ENSBTAG00000022751
22	2881864	2883066	Unknow	ENSBTAG00000022751
22	2883314	2885367	Unknow	ENSBTAG00000022751
22	2885604	2888871	Unknow	ENSBTAG00000022751
22	5169034	5169472	TGFBR2	ENSBTAG00000019832
22	7088030	7088391	DYNC1LI1	ENSBTAG00000014700
22	7771838	7772184	UBP1	ENSBTAG00000003968
22	11391841	11392612	CTDSPL	ENSBTAG00000013402
22	11462670	11463059	CTDSPL	ENSBTAG00000013402
22	11480354	11480743	VILL	ENSBTAG00000012963
22	11571751	11572028	DLEC1	ENSBTAG00000008567
22	11681464	11681781	OXSR1	ENSBTAG00000014927
22	12206096	12206452	SCN10A	ENSBTAG00000046911
22	15303448	15304017	VIPR1	ENSBTAG00000006567
22	15402686	15403005	NKTR	ENSBTAG00000002795
22	15431888	15432662	ZBTB47	ENSBTAG00000017365
22	15959932	15960268	ANO10	ENSBTAG00000008893
22	16958878	16959203	ARPC4	ENSBTAG00000007964
22	16997376	16997799	CAMK1	ENSBTAG00000007780
22	17015207	17015569	BRPF1	ENSBTAG00000007776
22	17017599	17018261	BRPF1	ENSBTAG00000007776
22	17505086	17505546	SRGAP3	ENSBTAG00000004685
22	17835927	17836225	CAV3	ENSBTAG00000022699
22	18873679	18874057	GRM7	ENSBTAG00000013047
22	21752978	21753338	ITPR1	ENSBTAG00000020455
22	21783559	21783868	ITPR1	ENSBTAG00000020455
22	21795022	21795395	ITPR1	ENSBTAG00000020455
22	22003256	22003684	SUMF1	ENSBTAG00000039855
22	28376149	28376452	PDZRN3	ENSBTAG00000018644
22	28506080	28506447	PDZRN3	ENSBTAG00000018644
22	30033267	30033763	EIF4E3	ENSBTAG00000018862
22	30551115	30551791	FOXP1	ENSBTAG00000016533
22	30555038	30555393	FOXP1	ENSBTAG00000016533
22	34169168	34169540	SUCLG2	ENSBTAG00000009541
22	35097320	35097658	LRIG1	ENSBTAG00000010360
22	35118548	35118891	LRIG1	ENSBTAG00000010360
22	37624313	37624697	ATXN7	ENSBTAG00000011287
22	37923188	37924062	SYNPR	ENSBTAG00000000265
22	37929661	37930490	SYNPR	ENSBTAG00000000265
22	37932967	37933725	SYNPR	ENSBTAG00000000265
22	37934009	37935734	SYNPR	ENSBTAG00000000265
22	37982916	37983657	SYNPR	ENSBTAG00000000265
22	38867387	38867815	CADPS	ENSBTAG00000005321
22	38873420	38873906	CADPS	ENSBTAG00000005321
22	38900826	38901178	CADPS	ENSBTAG00000005321
22	43390184	43390592	ACOX2	ENSBTAG00000004178
22	45491523	45493447	ERC2	ENSBTAG00000010029
22	46608291	46608559	CACNA2D3	ENSBTAG00000013117
22	46752109	46752472	CACNA2D3	ENSBTAG00000013117
22	47896968	47897548	CACNA1D	ENSBTAG00000010026
22	48239630	48240065	DCP1A	ENSBTAG00000010863
22	48309464	48309838	PRKCD	ENSBTAG00000008719
22	48795768	48796364	PBRM1	ENSBTAG00000014786
22	48896784	48897117	STAB1	ENSBTAG00000014782
22	48946809	48947076	NISCH	ENSBTAG00000014779
22	48975496	48975966	NISCH	ENSBTAG00000014779
22	49064910	49065189	DNAH1	ENSBTAG00000047794
22	49090414	49090827	DNAH1	ENSBTAG00000047794
22	49225196	49225561	Unknow	ENSBTAG00000002960
22	49244229	49244556	ALAS1	ENSBTAG00000004118
22	49247138	49247511	ALAS1	ENSBTAG00000004118
22	49543544	49544110	PARP3	ENSBTAG00000000671
22	49706318	49707123	TEX264	ENSBTAG00000034796
22	49974991	49975427	DOCK3	ENSBTAG00000001874
22	50322639	50322958	CISH	ENSBTAG00000022622
22	50583551	50583803	RASSF1	ENSBTAG00000020963
22	50756068	50756412	SEMA3F	ENSBTAG00000018307
22	50984347	50984869	TRAIP	ENSBTAG00000004877
22	51688912	51689405	PRKAR2A	ENSBTAG00000014205
22	52821580	52823847	PTPN23	ENSBTAG00000002774
22	53371866	53372435	ALS2CL	ENSBTAG00000017812
22	53986668	53986923	FYCO1	ENSBTAG00000015698
22	54462939	54463215	LARS2	ENSBTAG00000007315
22	54858962	54859419	Unknow	ENSBTAG00000011484
22	55072245	55072826	ATP2B2	ENSBTAG00000001305
22	56283513	56283953	VGLL4	ENSBTAG00000018600
22	56801064	56801500	PLXND1	ENSBTAG00000001814
22	56880879	56881349	IFT122	ENSBTAG00000019121
22	56896692	56897063	IFT122	ENSBTAG00000019121
22	57585496	57585841	SYN2	ENSBTAG00000020260
22	58121589	58122126	FGD5	ENSBTAG00000006789
22	58134221	58134640	FGD5	ENSBTAG00000006789
22	59092861	59093152	HDAC11	ENSBTAG00000007208
22	59228066	59228393	NUP210	ENSBTAG00000003665
22	60113972	60114293	EEFSEC	ENSBTAG00000030962
22	60114746	60115851	EEFSEC	ENSBTAG00000030962
22	60190294	60190606	RUVBL1	ENSBTAG00000020998
22	61036020	61036369	CHCHD6	ENSBTAG00000030855
23	309889	310196	KHDRBS2	ENSBTAG00000043990
23	2760122	2760497	PRIM2	ENSBTAG00000007937
23	2803988	2804895	PRIM2	ENSBTAG00000007937
23	6043571	6043886	TINAG	ENSBTAG00000012652
23	7099025	7099385	TAP2	ENSBTAG00000003038
23	7562729	7563393	SYNGAP1	ENSBTAG00000020975
23	7702812	7703409	ITPR3	ENSBTAG00000013245
23	7733906	7734273	ITPR3	ENSBTAG00000013245
23	7755766	7756041	ITPR3	ENSBTAG00000013245
23	7814524	7814881	IP6K3	ENSBTAG00000033603
23	8150248	8150733	GRM4	ENSBTAG00000013632
23	8384834	8385406	NUDT3	ENSBTAG00000019684
23	9048604	9049022	TCP11	ENSBTAG00000016891
23	11253041	11253698	RNF8	ENSBTAG00000008321
23	11574573	11574940	MDGA1	ENSBTAG00000005888
23	11810898	11811246	ZFAND3	ENSBTAG00000000527
23	12032036	12032450	ZFAND3	ENSBTAG00000000527
23	13864285	13864604	Unknow	ENSBTAG00000010449
23	15395550	15396335	FOXP4	ENSBTAG00000014211
23	15817915	15818243	TAF8	ENSBTAG00000011339
23	16983096	16983429	DLK2	ENSBTAG00000005850
23	17034540	17034955	YIPF3	ENSBTAG00000018967
23	17259920	17260339	VEGFA| Unknow	ENSBTAG00000005339
ENSBTAG00000047561
23	17715889	17716204	TMEM63B	ENSBTAG00000032680
23	19247239	19247624	CLIC5	ENSBTAG00000010244
23	20073788	20074184	ADGRF5	ENSBTAG00000004347
23	21003143	21003511	PTCHD4	ENSBTAG00000021415
23	24209753	24210245	PKHD1	ENSBTAG00000011237
23	24533755	24534367	PAQR8	ENSBTAG00000025494
23	24685471	24685914	TRAM2	ENSBTAG00000009112
23	25044703	25045079	FBXO9	ENSBTAG00000015083
23	27185228	27185784	C4A	ENSBTAG00000037533
23	27191932	27192576	C4A	ENSBTAG00000037533
23	27378496	27378934	Unknow	ENSBTAG00000019790
23	27677826	27678224	Unknow	ENSBTAG00000010166
23	27989371	27989736	DDR1	ENSBTAG00000010682
23	32003877	32004228	SCGN	ENSBTAG00000019926
23	32751823	32752173	Unknow	ENSBTAG00000018165
23	37302831	37303320	E2F3	ENSBTAG00000021045
23	40651797	40652171	GMPR	ENSBTAG00000015743
23	41145593	41145907	DTNBP1	ENSBTAG00000012939
23	41157004	41157418	DTNBP1	ENSBTAG00000012939
23	44515819	44516572	ADTRP	ENSBTAG00000019533
23	48412525	48413193	LY86	ENSBTAG00000031444
23	49313794	49314266	LYRM4	ENSBTAG00000031432
23	51249942	51250234	Unknow	ENSBTAG00000012058
23	51364310	51364773	Unknow	ENSBTAG00000012058
24	816807	817155	PQLC1	ENSBTAG00000022895
24	4433990	4434390	CYB5A	ENSBTAG00000012012
24	20091309	20091927	CELF4	ENSBTAG00000004940
24	20793530	20794255	FHOD3	ENSBTAG00000021581
24	21159092	21159838	FHOD3	ENSBTAG00000021581
24	23853890	23854271	ASXL3	ENSBTAG00000047003
24	33278603	33278963	LAMA3	ENSBTAG00000027181
24	33497839	33498200	C18orf8	ENSBTAG00000015190
24	35456191	35458054	ROCK1	ENSBTAG00000008403
24	37880263	37880666	MYL12B	ENSBTAG00000026266
24	38057319	38057611	DLGAP1	ENSBTAG00000005372
24	38075494	38076203	DLGAP1	ENSBTAG00000005372
24	38150617	38151161	DLGAP1	ENSBTAG00000005372
24	40786072	40786554	PTPRM	ENSBTAG00000024015
24	40802878	40803221	PTPRM	ENSBTAG00000024015
24	41139680	41139985	PTPRM	ENSBTAG00000024015
24	41211100	41211414	PTPRM	ENSBTAG00000024015
24	41325781	41326345	PTPRM	ENSBTAG00000024015
24	41369445	41369768	PTPRM	ENSBTAG00000024015
24	41667104	41667500	MTCL1	ENSBTAG00000009459
24	43221685	43222107	Unknow	ENSBTAG00000046547
24	43307440	43307756	PRELID3A	ENSBTAG00000017983
24	46019948	46020423	SIGLEC15	ENSBTAG00000016620
24	46241211	46241614	PSTPIP2	ENSBTAG00000002624
24	46810561	46810873	Unknow	ENSBTAG00000015210
24	48956620	48956878	CTIF	ENSBTAG00000018901
24	49009593	49009939	CTIF	ENSBTAG00000018901
24	49074367	49074975	SMAD7	ENSBTAG00000012441
24	49229048	49229538	DYM	ENSBTAG00000000024
24	49984318	49984955	MYO5B	ENSBTAG00000019455
24	50086919	50087312	MYO5B	ENSBTAG00000019455
24	50740551	50740825	MAPK4	ENSBTAG00000009907
24	54710969	54711700	RAB27B	ENSBTAG00000002788
24	56492333	56492723	WDR7	ENSBTAG00000004005
24	57457581	57457961	ATP8B1	ENSBTAG00000005738
24	61724356	61724764	PHLPP1	ENSBTAG00000045832
24	61963478	61963740	BCL2	ENSBTAG00000019302
24	61994939	61995302	BCL2	ENSBTAG00000019302
25	98282	98547	IL9R	ENSBTAG00000007558
25	139870	140434	MPG	ENSBTAG00000026422
25	142907	143227	MPG	ENSBTAG00000026422
25	230972	231719	LUC7L	ENSBTAG00000016568
25	434782	435264	RAB11FIP3	ENSBTAG00000016591
25	440427	440789	RAB11FIP3	ENSBTAG00000016591
25	482424	482695	CAPN15	ENSBTAG00000016592
25	666022	666336	RPUSD1	ENSBTAG00000000179
25	875412	875743	TEKT4	ENSBTAG00000012601
25	1042341	1042753	UBE2I	ENSBTAG00000038866
25	1173088	1173422	TELO2	ENSBTAG00000019086
25	1200900	1201189	TMEM204| gene_name IFT140	ENSBTAG00000007245
ENSBTAG00000007246
25	1508265	1509211	RPL3L	ENSBTAG00000009533
25	1599616	1599908	TSC2	ENSBTAG00000020617
25	1850227	1850567	Unknow	ENSBTAG00000034643
25	1934626	1934940	Unknow	ENSBTAG00000034643
25	1952035	1952335	CCNF	ENSBTAG00000006591
25	2258112	2258364	Unknow	ENSBTAG00000038568
25	2872284	2872840	NAT15	ENSBTAG00000004875
25	3335469	3336008	ADCY9	ENSBTAG00000016629
25	3493746	3494037	GLIS2	ENSBTAG00000009199
25	3597895	3598220	DNAJA3	ENSBTAG00000010013
25	7515854	7516171	TMEM114	ENSBTAG00000026381
25	7575711	7576189	METTL22	ENSBTAG00000035782
25	8612140	8612467	GRIN2A	ENSBTAG00000007887
25	8626441	8627269	GRIN2A	ENSBTAG00000007887
25	9877317	9877595	CLEC16A	ENSBTAG00000005208
25	10439960	10440290	TXNDC11	ENSBTAG00000014823
25	10951039	10951360	SNX29	ENSBTAG00000026371
25	11022924	11023443	SNX29	ENSBTAG00000026371
25	13467585	13467979	PARN	ENSBTAG00000018097
25	13816054	13816928	NTAN1	ENSBTAG00000004803
25	14257204	14257601	MYH11	ENSBTAG00000015988
25	14272734	14272993	MYH11	ENSBTAG00000015988
25	14599179	14599718	ABCC6	ENSBTAG00000015191
25	14669468	14669727	Unknow	ENSBTAG00000017759
25	16839541	16839916	SYT17	ENSBTAG00000014229
25	17330259	17331025	C16orf62	ENSBTAG00000019412
25	18285216	18285607	Unknow	ENSBTAG00000019423
25	18885042	18888749	DNAH3	ENSBTAG00000018560
25	18896028	18897013	DNAH3	ENSBTAG00000018560
25	18902282	18904697	DNAH3	ENSBTAG00000018560
25	18905022	18907010	DNAH3	ENSBTAG00000018560
25	18909832	18914006	DNAH3	ENSBTAG00000018560
25	18921634	18924478	DNAH3	ENSBTAG00000018560
25	18927502	18928382	DNAH3	ENSBTAG00000018560
25	18930203	18933679	DNAH3	ENSBTAG00000018560
25	18936649	18937500	DNAH3	ENSBTAG00000018560
25	19023594	19025136	DNAH3	ENSBTAG00000018560
25	19162499	19163587	DNAH3	ENSBTAG00000018560
25	20040102	20040412	VWA3A	ENSBTAG00000016244
25	20276124	20276380	Unknow	ENSBTAG00000032373
25	20687931	20688231	HS3ST2	ENSBTAG00000017391
25	20955150	20955502	USP31	ENSBTAG00000011744
25	21284456	21284775	SCNN1B	ENSBTAG00000012290
25	22076375	22076753	PRKCB	ENSBTAG00000020921
25	25233948	25234265	IL21R	ENSBTAG00000019567
25	25604458	25604921	GSG1L	ENSBTAG00000004607
25	25624604	25625094	GSG1L	ENSBTAG00000004607
25	26396869	26397269	CORO1A	ENSBTAG00000008631
25	27357312	27357653	SETD1A	ENSBTAG00000002345
25	27377014	27377335	HSD3B7	ENSBTAG00000002346
25	28257145	28257455	CRCP	ENSBTAG00000037489
25	29057797	29058084	CALN1	ENSBTAG00000043969
25	29256092	29256490	CALN1	ENSBTAG00000043969
25	29281703	29282182	CALN1	ENSBTAG00000043969
25	29424333	29424791	WBSCR17	ENSBTAG00000008718
25	29752243	29752576	WBSCR17	ENSBTAG00000008718
25	29817498	29817863	WBSCR17	ENSBTAG00000008718
25	32373970	32374503	Unknow	ENSBTAG00000047264
25	32376322	32377069	Unknow	ENSBTAG00000047264
25	32377217	32378294	Unknow	ENSBTAG00000047264
25	32380138	32380398	Unknow	ENSBTAG00000047264
25	32380922	32381805	Unknow	ENSBTAG00000047264
25	32386879	32389488	Unknow	ENSBTAG00000047264
25	33470263	33470624	GTF2IRD1	ENSBTAG00000006212
25	34677163	34677416	POR	ENSBTAG00000017082
25	34829014	34829805	SRRM3	ENSBTAG00000007879
25	35038788	35039117	Unknow	ENSBTAG00000020524
25	35406128	35406413	CUX1	ENSBTAG00000010659
25	35428937	35429393	CUX1	ENSBTAG00000010659
25	35453562	35454338	CUX1	ENSBTAG00000010659
25	35476063	35476918	CUX1	ENSBTAG00000010659
25	35926692	35927108	COL26A1	ENSBTAG00000011818
25	36122628	36124145	Unknow	ENSBTAG00000047767
25	37174156	37174405	Unknow	ENSBTAG00000047379
25	37917510	37917892	TMEM130	ENSBTAG00000005679
25	38276001	38276293	BAIAP2L1	ENSBTAG00000019181
25	38286924	38287290	BRI3	ENSBTAG00000022825
25	38536896	38537287	Unknow	ENSBTAG00000005908
25	39346449	39346720	ACTB	ENSBTAG00000026199
25	40089234	40089556	SDK1	ENSBTAG00000004035
25	40154073	40154388	SDK1	ENSBTAG00000004035
25	40177113	40177408	SDK1	ENSBTAG00000004035
25	41126599	41127016	GNA12	ENSBTAG00000017871
25	41427767	41428115	Unknow	ENSBTAG00000038978
25	41445840	41446167	EIF3B	ENSBTAG00000007474
25	41516700	41516997	SNX8	ENSBTAG00000013708
25	41546973	41547258	MAD1L1	ENSBTAG00000002474
25	41601691	41602047	MAD1L1	ENSBTAG00000002474
25	41608276	41608551	MAD1L1	ENSBTAG00000002474
25	41638809	41639194	MAD1L1	ENSBTAG00000002474
25	42527115	42527543	PRKAR1B	ENSBTAG00000046142
25	42713488	42713776	FAM20C	ENSBTAG00000003607
26	5404493	5404852	PCDH15	ENSBTAG00000045905
26	10723656	10723983	FAS	ENSBTAG00000010785
26	13088359	13088776	HECTD2	ENSBTAG00000011651
26	13567241	13567912	BTAF1	ENSBTAG00000016104
26	13683520	13683883	CPEB3	ENSBTAG00000015450
26	13762049	13762474	CPEB3	ENSBTAG00000015450
26	14672714	14673541	MYOF	ENSBTAG00000016918
26	14942705	14943186	RBP4	ENSBTAG00000000442
26	16896908	16897280	Unknow	ENSBTAG00000002880
26	17259668	17260157	Unknow	ENSBTAG00000039132
26	18592286	18592566	UBTD1	ENSBTAG00000012719
26	18623455	18623968	UBTD1	ENSBTAG00000012719
26	18876433	18876847	CRTAC1	ENSBTAG00000008102
26	18878194	18878476	CRTAC1	ENSBTAG00000008102
26	18900742	18901093	CRTAC1	ENSBTAG00000008102
26	18979703	18979985	CRTAC1	ENSBTAG00000008102
26	19211247	19211731	LOXL4	ENSBTAG00000020895
26	21475113	21475718	PAX2	ENSBTAG00000021566
26	21476842	21477309	PAX2	ENSBTAG00000021566
26	21482106	21483136	PAX2	ENSBTAG00000021566
26	21526748	21527184	PAX2	ENSBTAG00000021566
26	22689645	22690171	PPRC1	ENSBTAG00000007427
26	22690248	22690495	PPRC1	ENSBTAG00000007427
26	23459028	23459314	SUFU	ENSBTAG00000021068
26	23512216	23512988	SUFU	ENSBTAG00000021068
26	24264360	24264780	PDCD11	ENSBTAG00000009715
26	24275610	24276013	CALHM2	ENSBTAG00000009719
26	24388352	24388695	NEURL1	ENSBTAG00000003741
26	24420840	24421341	SH3PXD2A	ENSBTAG00000044153
26	24446977	24447467	SH3PXD2A	ENSBTAG00000044153
26	24821219	24821593	SLK	ENSBTAG00000001017
26	25250007	25250337	CFAP58	ENSBTAG00000007243
26	25722734	25723075	Unknow	ENSBTAG00000010522
26	25728096	25728527	Unknow	ENSBTAG00000010522
26	30719019	30719502	XPNPEP1	ENSBTAG00000004438
26	31058703	31059406	MXI1	ENSBTAG00000017263
26	33785638	33785976	Unknow	ENSBTAG00000021574
26	35030128	35030501	VWA2	ENSBTAG00000006860
26	35371725	35372206	ABLIM1	ENSBTAG00000004899
26	38943307	38943849	FAM204A	ENSBTAG00000005057
26	39810117	39810450	GRK5	ENSBTAG00000007981
26	42110615	42111215	ATE1	ENSBTAG00000003178
26	42373501	42373869	TACC2	ENSBTAG00000010786
26	42479581	42479921	TACC2	ENSBTAG00000010786
26	42519908	42520375	BTBD16	ENSBTAG00000008819
26	42706506	42706788	HTRA1	ENSBTAG00000008389
26	42985833	42986173	Unknow	ENSBTAG00000039755
26	43838418	43839094	CPXM2	ENSBTAG00000018941
26	44550963	44551340	LHPP	ENSBTAG00000010957
26	44622322	44622592	FAM53B	ENSBTAG00000012970
26	44739297	44739738	Unknow	ENSBTAG00000023840
26	44856586	44856982	ZRANB1	ENSBTAG00000003395
26	45977433	45977743	ADAM12	ENSBTAG00000012444
26	46069072	46069325	ADAM12	ENSBTAG00000012444
26	46203359	46203744	ADAM12	ENSBTAG00000012444
26	46909461	46911163	DOCK1	ENSBTAG00000031890
26	47088948	47089619	DOCK1	ENSBTAG00000031890
26	47266810	47267082	DOCK1	ENSBTAG00000031890
26	47644491	47645314	CLRN3	ENSBTAG00000047054
26	51151701	51151986	INPP5A	ENSBTAG00000009181
26	51355882	51356278	BNIP3	ENSBTAG00000017804
27	231711	232065	ARHGEF10	ENSBTAG00000008585
27	1368496	1370910	CSMD1	ENSBTAG00000009739
27	4434634	4435002	ANGPT2| gene_name MCPH1	ENSBTAG00000011032
ENSBTAG00000011034
27	4514024	4514366	MCPH1	ENSBTAG00000011032
27	12375766	12376504	Unknow	ENSBTAG00000047749
27	13156622	13156911	WWC2	ENSBTAG00000012191
27	13635591	13636050	STOX2	ENSBTAG00000008886
27	13758070	13758613	ENPP6	ENSBTAG00000011573
27	13926426	13926744	IRF2	ENSBTAG00000010002
27	14109952	14110401	CASP3	ENSBTAG00000015874
27	14146027	14146302	PRIMPOL	ENSBTAG00000018863
27	14645456	14646148	SNX25	ENSBTAG00000010351
27	15270072	15270718	Unknow	ENSBTAG00000034393
27	15454770	15455117	MTNR1A	ENSBTAG00000046938
27	20459281	20460013	TUSC3	ENSBTAG00000009191
27	26328546	26329456	WRN	ENSBTAG00000021592
27	26330612	26335721	WRN	ENSBTAG00000021592
27	26345477	26346245	WRN	ENSBTAG00000021592
27	26346349	26349920	WRN	ENSBTAG00000021592
27	26350061	26351058	WRN	ENSBTAG00000021592
27	26351282	26353027	WRN	ENSBTAG00000021592
27	26355487	26356179	WRN	ENSBTAG00000021592
27	26356551	26360868	WRN	ENSBTAG00000021592
27	26364976	26365678	WRN	ENSBTAG00000021592
27	26385520	26387850	WRN	ENSBTAG00000021592
27	30512601	30513139	UNC5D	ENSBTAG00000010241
27	30560634	30561130	UNC5D	ENSBTAG00000010241
27	30920959	30921221	UNC5D	ENSBTAG00000010241
27	31069317	31069798	UNC5D	ENSBTAG00000010241
27	32799252	32799499	BRF2	ENSBTAG00000027665
27	32842414	32842685	RAB11FIP1	ENSBTAG00000011684
27	32967127	32967540	EIF4EBP1	ENSBTAG00000027654
27	33974945	33975246	ADAM32	ENSBTAG00000023146
27	36153403	36153795	GINS4	ENSBTAG00000017133
27	38646391	38646886	PSD3	ENSBTAG00000033137
27	38652216	38652623	PSD3	ENSBTAG00000033137
27	38776328	38776935	PSD3	ENSBTAG00000033137
27	40227468	40227795	RARB	ENSBTAG00000011518
27	41043942	41044210	Unknow	ENSBTAG00000017021
27	41755547	41755823	THRB	ENSBTAG00000017802
27	41942637	41943006	NKIRAS1	ENSBTAG00000006680
28	229977	230470	RAB4A	ENSBTAG00000018857
28	518972	519516	ABCB10	ENSBTAG00000017053
28	1251277	1251607	GALNT2	ENSBTAG00000004870
28	5254478	5254772	SIPA1L2	ENSBTAG00000000942
28	5916863	5917208	PCNX2	ENSBTAG00000000535
28	5927060	5927514	PCNX2	ENSBTAG00000000535
28	9580147	9580482	MTR	ENSBTAG00000012251
28	14988590	14989424	PHYHIPL	ENSBTAG00000010947
28	15444455	15444790	SLC16A9	ENSBTAG00000019792
28	15828461	15828909	ANK3	ENSBTAG00000019052
28	18151957	18152283	ARID5B	ENSBTAG00000006729
28	24556099	24556423	SIRT1	ENSBTAG00000014023
28	25117790	25118340	TET1	ENSBTAG00000037756
28	25308104	25308378	STOX1	ENSBTAG00000019028
28	26263299	26263643	COL13A1	ENSBTAG00000011741
28	26281046	26281327	COL13A1	ENSBTAG00000011741
28	26339691	26340108	COL13A1	ENSBTAG00000011741
28	26341184	26341593	COL13A1	ENSBTAG00000011741
28	26342231	26342730	COL13A1	ENSBTAG00000011741
28	27154732	27155353	SGPL1	ENSBTAG00000009984
28	28038232	28038521	Unknow	ENSBTAG00000021497
28	28143401	28143868	PSAP	ENSBTAG00000021499
28	28962551	28962955	MCU	ENSBTAG00000003876
28	29122753	29123125	PLA2G12B	ENSBTAG00000009350
28	30904470	30904878	KAT6B	ENSBTAG00000002920
28	32843639	32843986	KCNMA1	ENSBTAG00000013300
28	33372677	33373085	KCNMA1	ENSBTAG00000013300
28	33760443	33760781	DLG5	ENSBTAG00000013187
28	35060483	35060988	ZMIZ1	ENSBTAG00000019313
28	35345138	35345496	ANXA11	ENSBTAG00000020940
28	35351339	35351930	ANXA11	ENSBTAG00000020940
28	36153960	36154326	SH2D4B	ENSBTAG00000003910
28	38303513	38303834	Unknow	ENSBTAG00000009587
28	41675252	41675665	LDB3	ENSBTAG00000018707
28	42967802	42968210	FRMPD2	ENSBTAG00000005568
28	43505397	43505786	WDFY4	ENSBTAG00000023028
28	44158197	44158926	CHAT	ENSBTAG00000016814
28	45041666	45042026	TMEM72	ENSBTAG00000021220
29	740197	740789	HEPHL1	ENSBTAG00000022960
29	9158673	9158997	ME3	ENSBTAG00000000246
29	9876170	9876610	SYTL2	ENSBTAG00000000460
29	12120289	12120732	Unknow	ENSBTAG00000027868
29	12214116	12215010	Unknow	ENSBTAG00000027868
29	12215412	12216645	Unknow	ENSBTAG00000027868
29	12710447	12710765	RAB30	ENSBTAG00000002417
29	17291222	17291595	TENM4	ENSBTAG00000007439
29	17884130	17884815	Unknow	ENSBTAG00000002922
29	17894966	17896084	USP35	ENSBTAG00000012944
29	17903985	17905017	USP35	ENSBTAG00000012944
29	18137144	18137836	INTS4	ENSBTAG00000010505
29	18398953	18399648	RSF1	ENSBTAG00000020268
29	18423534	18424276	RSF1	ENSBTAG00000020268
29	22841998	22842439	ANO5	ENSBTAG00000019394
29	25274844	25275227	NAV2	ENSBTAG00000018431
29	29178545	29178811	PKNOX2	ENSBTAG00000000052
29	29721599	29722068	CDON	ENSBTAG00000009315
29	29959601	29959953	Unknow	ENSBTAG00000048137
29	30051126	30051469	DCPS	ENSBTAG00000002879
29	30144985	30145683	KIRREL3	ENSBTAG00000006804
29	32358916	32359326	ETS1	ENSBTAG00000002341
29	32369233	32369485	ETS1	ENSBTAG00000002341
29	32385882	32386288	ETS1	ENSBTAG00000002341
29	34585923	34586284	OPCML	ENSBTAG00000020769
29	35260568	35260884	NTM	ENSBTAG00000010032
29	36934780	36935177	ST14	ENSBTAG00000019712
29	37676045	37676390	MS4A18	ENSBTAG00000038312
29	37841393	37841745	TMEM109	ENSBTAG00000018362
29	38037788	38038289	VPS37C	ENSBTAG00000008064
29	38041080	38041379	VPS37C	ENSBTAG00000008064
29	40914077	40914479	MYRF	ENSBTAG00000006990
29	41096366	41096853	FADS3	ENSBTAG00000015511
29	41639861	41640200	MTA2	ENSBTAG00000011865
29	42013482	42013853	SLC22A8	ENSBTAG00000013644
29	42887562	42887864	OTUB1	ENSBTAG00000003967
29	42999882	43000250	MACROD1	ENSBTAG00000017181
29	43026043	43026503	MACROD1	ENSBTAG00000017181
29	43432507	43432844	SLC22A11	ENSBTAG00000018792
29	43493754	43494246	NRXN2	ENSBTAG00000000244
29	43534411	43534796	NRXN2	ENSBTAG00000000244
29	43930758	43931187	NAALADL1	ENSBTAG00000002249
29	44261507	44261784	FRMD8	ENSBTAG00000002039
29	44383948	44384295	LTBP3	ENSBTAG00000006747
29	44500969	44501524	RELA	ENSBTAG00000013895
29	44547076	44547391	KAT5	ENSBTAG00000005578
29	44547729	44548137	KAT5	ENSBTAG00000005578
29	44666191	44666534	FIBP	ENSBTAG00000020775
29	44693493	44693824	C11orf68	ENSBTAG00000006195
29	44739829	44740140	SART1	ENSBTAG00000003094
29	44759445	44759808	BANF1	ENSBTAG00000031875
29	44945999	44946309	PACS1	ENSBTAG00000009026
29	45933219	45933553	RAD9A	ENSBTAG00000012141
29	46128880	46129350	TBX10	ENSBTAG00000011816
29	46920900	46921354	MRPL21	ENSBTAG00000004348
29	46932775	46933155	IGHMBP2	ENSBTAG00000022185
29	47962816	47963075	ANO1	ENSBTAG00000009997
29	48094183	48094557	PPFIA1	ENSBTAG00000022188
29	48885748	48886232	Unknow	ENSBTAG00000004212
29	50557917	50558276	CHID1	ENSBTAG00000009899
29	50562796	50563122	TSPAN4	ENSBTAG00000019369
29	50731549	50731981	CRACR2B	ENSBTAG00000017805
29	50909905	50910235	PHRF1| gene_name DUSP8	ENSBTAG00000030999
ENSBTAG00000046359
29	50977170	50977471	MOB2	ENSBTAG00000011249
29	50979146	50979802	MOB2	ENSBTAG00000011249
29	51265822	51266216	SIGIRR	ENSBTAG00000011149
29	51327794	51328413	B4GALNT4| gene_name TOLLIP	ENSBTAG00000008237
ENSBTAG00000024814
29	51457751	51458225	MUC5AC	ENSBTAG00000008274
3	692882	695122	DCAF6	ENSBTAG00000020969
3	832916	833231	ADCY10	ENSBTAG00000001052
3	860840	861370	ADCY10	ENSBTAG00000001052
3	1279160	1279556	CD247	ENSBTAG00000012700
3	1740778	1741041	GPA33	ENSBTAG00000009148
3	1745338	1745957	GPA33	ENSBTAG00000009148
3	1963401	1963727	ILDR2	ENSBTAG00000019497
3	3307867	3308237	MGST3	ENSBTAG00000010265
3	3858298	3858557	LMX1A	ENSBTAG00000012025
3	4330412	4330749	PBX1	ENSBTAG00000013801
3	4511478	4511985	PBX1	ENSBTAG00000013801
3	6046602	6046928	NUF2	ENSBTAG00000007247
3	6681057	6681665	DDR2	ENSBTAG00000004885
3	6778274	6778855	DDR2	ENSBTAG00000004885
3	7285855	7286234	Unknow	ENSBTAG00000010158
3	7545813	7546137	OLFML2B	ENSBTAG00000034147
3	7930570	7931322	Unknow	ENSBTAG00000021842
3	8734724	8735213	Unknow	ENSBTAG00000040437
3	9580242	9581134	PEA15	ENSBTAG00000005793
3	9668032	9668449	ATP1A2	ENSBTAG00000010551
3	13915500	13917160	ARHGEF11	ENSBTAG00000012361
3	13930849	13932209	ARHGEF11	ENSBTAG00000012361
3	13937489	13941071	ARHGEF11	ENSBTAG00000012361
3	14054756	14055282	INSRR	ENSBTAG00000003054
3	14155250	14155751	ISG20L2	ENSBTAG00000001518
3	14283199	14283691	GPATCH4	ENSBTAG00000000406
3	14406780	14407127	MEF2D	ENSBTAG00000046545
3	14494354	14494650	RHBG	ENSBTAG00000012234
3	14560171	14561050	GLMP	ENSBTAG00000006364
3	14777089	14777463	UBQLN4	ENSBTAG00000001548
3	15093976	15094368	MSTO1	ENSBTAG00000026613
3	15361789	15362248	Unknow	ENSBTAG00000003948
3	15456279	15456767	GBA	ENSBTAG00000014841
3	15610934	15611460	DCST1	ENSBTAG00000010655
3	15633231	15633517	DCST2	ENSBTAG00000010638
3	15796902	15797469	KCNN3	ENSBTAG00000018249
3	16062501	16062760	CHRNB2	ENSBTAG00000007517
3	16119173	16119784	TDRD10	ENSBTAG00000011881
3	16145887	16146473	SHE	ENSBTAG00000020542
3	16198036	16199073	IL6R	ENSBTAG00000018474
3	16511079	16511764	RAB13	ENSBTAG00000017604
3	16531585	16531989	SLC39A1	ENSBTAG00000011284
3	16544264	16544899	Unknow	ENSBTAG00000017942
3	16553849	16554345	DENND4B	ENSBTAG00000018711
3	16558658	16558972	DENND4B	ENSBTAG00000018711
3	16819582	16820259	S100A13	ENSBTAG00000021378
3	18964130	18964429	THEM5	ENSBTAG00000000690
3	19244695	19245128	TUFT1	ENSBTAG00000017566
3	19775834	19776338	CDC42SE1	ENSBTAG00000015363
3	20191933	20192464	ADAMTSL4	ENSBTAG00000003604
3	21624122	21624547	NUDT17	ENSBTAG00000021635
3	21986987	21987474	GJA5	ENSBTAG00000006720
3	25302685	25303144	SPAG17	ENSBTAG00000001080
3	25400847	25401298	GDAP2	ENSBTAG00000016387
3	25948859	25949287	MAN1A2	ENSBTAG00000003586
3	27015042	27015445	ATP1A1	ENSBTAG00000001246
3	27663214	27663911	CASQ2	ENSBTAG00000011500
3	28529261	28529896	SYCP1	ENSBTAG00000032071
3	29083817	29084622	TRIM33	ENSBTAG00000001499
3	30071709	30072388	MAGI3	ENSBTAG00000019611
3	30788835	30789203	MOV10	ENSBTAG00000014297
3	31012351	31012634	CTTNBP2NL	ENSBTAG00000021602
3	31518008	31518355	KCND3	ENSBTAG00000031654
3	31671483	31671878	KCND3	ENSBTAG00000031654
3	32512543	32512862	LRIF1	ENSBTAG00000012659
3	32851591	32852053	KCNA3	ENSBTAG00000047879
3	33034225	33034819	KCNA10	ENSBTAG00000008322
3	33201565	33202300	RBM15	ENSBTAG00000012555
3	33343356	33343827	SLC6A17	ENSBTAG00000001981
3	34200411	34200829	SORT1	ENSBTAG00000008849
3	34240063	34240384	PSRC1	ENSBTAG00000018806
3	34313820	34314426	KIAA1324	ENSBTAG00000001136
3	34674748	34675454	Unknow	ENSBTAG00000007333
3	35157702	35158034	SLC25A24	ENSBTAG00000003752
3	35200119	35200421	SLC25A24	ENSBTAG00000003752
3	35516878	35517189	VAV3	ENSBTAG00000031575
3	35810720	35811025	VAV3	ENSBTAG00000031575
3	36276086	36276351	NTNG1	ENSBTAG00000014530
3	42185623	42186394	S1PR1	ENSBTAG00000005990
3	43203743	43204315	DBT	ENSBTAG00000006320
3	48841895	48842168	SLC44A3	ENSBTAG00000020344
3	49465595	49466065	ARHGAP29	ENSBTAG00000004190
3	50139273	50140061	FNBP1L	ENSBTAG00000004383
3	50343978	50344307	CCDC18	ENSBTAG00000027321
3	51826267	51826584	TGFBR3	ENSBTAG00000024269
3	53800830	53801349	LRRC8C	ENSBTAG00000000900
3	54909219	54909896	Unknow	ENSBTAG00000002416
3	67245840	67246157	ZZZ3	ENSBTAG00000017419
3	67536459	67536713	AK5	ENSBTAG00000017411
3	75145708	75146120	ANKRD13C	ENSBTAG00000015482
3	78257795	78258151	SERBP1	ENSBTAG00000012957
3	80502527	80502848	AK4	ENSBTAG00000030674
3	80872118	80872504	JAK1	ENSBTAG00000003147
3	81679370	81679736	ROR1	ENSBTAG00000012312
3	84179856	84180214	PATJ	ENSBTAG00000021975
3	86986388	86986819	FGGY	ENSBTAG00000030669
3	87082846	87083133	FGGY	ENSBTAG00000030669
3	87841266	87841896	JUN	ENSBTAG00000004037
3	90213480	90214154	PLPP3	ENSBTAG00000011640
3	90258203	90258545	PLPP3	ENSBTAG00000011640
3	91807124	91807881	USP24	ENSBTAG00000016990
3	91902942	91903292	BSND	ENSBTAG00000013241
3	92299542	92299968	ACOT11	ENSBTAG00000039686
3	93256997	93257379	GLIS1	ENSBTAG00000017986
3	93518834	93519189	LRP8	ENSBTAG00000000736
3	95581197	95581667	TTC39A	ENSBTAG00000002451
3	96688598	96689014	ELAVL4	ENSBTAG00000021046
3	98283592	98284016	Unknow	ENSBTAG00000012722
3	99488435	99488911	CMPK1	ENSBTAG00000019956
3	99610960	99611375	TAL1	ENSBTAG00000005029
3	100131745	100132259	MKNK1	ENSBTAG00000019933
3	100472520	100472885	LURAP1| gene_name POMGNT1	ENSBTAG00000013322
ENSBTAG00000024144
3	100948608	100949032	IPP	ENSBTAG00000016377
3	101812762	101813073	BEST4	ENSBTAG00000015288
3	102953589	102954198	KDM4A	ENSBTAG00000002078
3	103040670	103041474	PTPRF	ENSBTAG00000000253
3	103235774	103236068	ELOVL1	ENSBTAG00000009813
3	105699434	105699717	SCMH1	ENSBTAG00000001629
3	106077324	106077683	NFYC	ENSBTAG00000021943
3	106234876	106235232	EXO5	ENSBTAG00000000532
3	107038789	107039116	HEYL	ENSBTAG00000008688
3	108746529	108746913	Unknow	ENSBTAG00000020510
3	108912855	108913138	GNL2	ENSBTAG00000003849
3	109615255	109615561	GRIK3	ENSBTAG00000009269
3	110772975	110773327	TFAP2E	ENSBTAG00000001959
3	111493724	111494138	GJB3	ENSBTAG00000012584
3	112164118	112164572	C1orf94	ENSBTAG00000020798
3	113865663	113866171	USP40	ENSBTAG00000000149
3	115910606	115911188	Unknow	ENSBTAG00000016504
3	115931260	115931918	Unknow	ENSBTAG00000016504
3	117439692	117440012	COL6A3	ENSBTAG00000030190
3	118079325	118079667	ESPNL	ENSBTAG00000010164
3	118318275	118318586	TRAF3IP1	ENSBTAG00000015973
3	118978170	118978438	HDAC4	ENSBTAG00000017764
3	119068991	119069487	HDAC4	ENSBTAG00000017764
3	119103165	119103771	HDAC4	ENSBTAG00000017764
3	119196916	119197317	HDAC4	ENSBTAG00000017764
3	120460014	120460373	Unknow| GPC1	ENSBTAG00000015996
ENSBTAG00000003389
3	120853595	120854456	PPP1R7	ENSBTAG00000000789
4	4657285	4657843	Unknow	ENSBTAG00000023806
4	5207183	5207789	GRB10	ENSBTAG00000017086
4	7411235	7411930	ABCA13	ENSBTAG00000003531
4	7631539	7632258	SUN3	ENSBTAG00000008155
4	9604320	9604753	Unknow	ENSBTAG00000034905
4	12105450	12105816	PPP1R9A	ENSBTAG00000024426
4	12621240	12622283	ASB4	ENSBTAG00000018185
4	12622461	12627568	ASB4	ENSBTAG00000018185
4	12627762	12629523	ASB4	ENSBTAG00000018185
4	13495834	13496242	SLC25A13	ENSBTAG00000003773
4	15128373	15128651	ASNS	ENSBTAG00000003222
4	30323676	30324338	SP4	ENSBTAG00000014389
4	30633432	30635318	DNAH11	ENSBTAG00000013078
4	31214807	31215167	RAPGEF5	ENSBTAG00000015539
4	32586364	32586661	Unknow	ENSBTAG00000015666
4	32762820	32763182	RUNDC3B	ENSBTAG00000021313
4	33061622	33061921	Unknow	ENSBTAG00000005997
4	33562998	33563822	KIAA1324L	ENSBTAG00000004023
4	33565038	33566097	KIAA1324L	ENSBTAG00000004023
4	33569493	33570481	KIAA1324L	ENSBTAG00000004023
4	33576647	33579546	KIAA1324L	ENSBTAG00000004023
4	33579727	33581593	KIAA1324L	ENSBTAG00000004023
4	46195857	46197308	LHFPL3	ENSBTAG00000000189
4	47070080	47070609	ATXN7L1	ENSBTAG00000002037
4	49400447	49401040	LAMB4	ENSBTAG00000033169
4	51703659	51704222	ST7	ENSBTAG00000010756
4	51991011	51992096	MET	ENSBTAG00000006161
4	51993312	51996006	MET	ENSBTAG00000006161
4	53817061	53817377	MDFIC	ENSBTAG00000021543
4	60629630	60630149	ELMO1	ENSBTAG00000003490
4	61423735	61424119	EEPD1	ENSBTAG00000019065
4	63103689	63104404	BMPER	ENSBTAG00000010866
4	65721946	65722297	ADCYAP1R1	ENSBTAG00000020247
4	65908853	65909454	FAM188B	ENSBTAG00000009390
4	65918823	65919161	FAM188B	ENSBTAG00000009390
4	66432264	66432750	ZNRF2	ENSBTAG00000000260
4	66867844	66868261	WIPF3	ENSBTAG00000016220
4	67180677	67181179	CHN2	ENSBTAG00000020931
4	67505771	67506887	CPVL	ENSBTAG00000007146
4	68085259	68085889	Unknow	ENSBTAG00000046308
4	68693436	68693822	JAZF1	ENSBTAG00000019024
4	68824061	68824377	TAX1BP1	ENSBTAG00000019020
4	70076450	70076715	SNX10	ENSBTAG00000001822
4	71585071	71585839	DFNA5	ENSBTAG00000015326
4	72506200	72506576	FAM221A	ENSBTAG00000018064
4	73390495	73390834	ZNF804B	ENSBTAG00000046430
4	76937631	76937958	ADCY1	ENSBTAG00000009520
4	76942048	76942381	ADCY1	ENSBTAG00000009520
4	77255311	77255880	CCM2	ENSBTAG00000008090
4	77747308	77747700	CAMK2B	ENSBTAG00000012653
4	77759136	77759476	CAMK2B	ENSBTAG00000012653
4	78166938	78167286	STK17A	ENSBTAG00000008143
4	79536441	79537048	GLI3	ENSBTAG00000010671
4	79992358	79993085	INHBA	ENSBTAG00000002912
4	81711504	81712562	CDK13	ENSBTAG00000001528
4	82267946	82268401	Unknow	ENSBTAG00000013648
4	82270390	82270836	Unknow	ENSBTAG00000013648
4	82385644	82386032	Unknow	ENSBTAG00000013648
4	82421891	82422442	Unknow	ENSBTAG00000013648
4	83397302	83397695	Unknow	ENSBTAG00000010300
4	83415799	83416227	Unknow	ENSBTAG00000010300
4	87920361	87920717	CADPS2	ENSBTAG00000005110
4	92643783	92644122	PAX4	ENSBTAG00000000410
4	94944242	94944697	CPA1	ENSBTAG00000046169
4	95094893	95095450	COPG2	ENSBTAG00000017245
4	95095468	95095727	COPG2	ENSBTAG00000017245
4	95095981	95096866	COPG2	ENSBTAG00000017245
4	95102789	95103221	COPG2	ENSBTAG00000017245
4	95106649	95107273	COPG2	ENSBTAG00000017245
4	95950909	95953351	MKLN1	ENSBTAG00000010437
4	96033255	96033814	PODXL	ENSBTAG00000010452
4	96706094	96706508	PLXNA4	ENSBTAG00000014543
4	96709675	96710073	PLXNA4	ENSBTAG00000014543
4	96766421	96767124	PLXNA4	ENSBTAG00000014543
4	97007554	97007887	PLXNA4	ENSBTAG00000014543
4	97583332	97583811	CHCHD3	ENSBTAG00000024723
4	98715368	98716792	LRGUK	ENSBTAG00000015773
4	99780365	99780669	STRA8	ENSBTAG00000001346
4	100239648	100240286	NUP205	ENSBTAG00000011127
4	102402117	102402530	CREB3L2	ENSBTAG00000015802
4	103221499	103221892	ATP6V0A4	ENSBTAG00000004263
4	103324559	103325051	KIAA1549	ENSBTAG00000021073
4	103646525	103648379	UBN2	ENSBTAG00000014021
4	103650775	103654384	UBN2	ENSBTAG00000014021
4	103662099	103664365	UBN2	ENSBTAG00000014021
4	103946908	103947489	HIPK2	ENSBTAG00000017860
4	103965975	103966230	HIPK2	ENSBTAG00000017860
4	105538104	105538374	Unknow	ENSBTAG00000046341
4	107604274	107605231	ZYX	ENSBTAG00000017970
4	108663858	108664171	TPK1	ENSBTAG00000017676
4	108872579	108872948	TPK1	ENSBTAG00000017676
4	112475226	112475603	Unknow	ENSBTAG00000027832
4	112998595	112998880	PDIA4	ENSBTAG00000017143
4	113871306	113872278	Unknow	ENSBTAG00000046257
4	114203532	114203885	TMEM176B	ENSBTAG00000016766
4	114344536	114344862	KCNH2	ENSBTAG00000004078
4	114430757	114431390	CDK5	ENSBTAG00000007766
4	114577141	114577475	IQCA1L	ENSBTAG00000018838
4	114612487	114612796	CHPF2	ENSBTAG00000014371
4	115515043	115515348	KMT2C	ENSBTAG00000024199
4	115928222	115928708	Unknow	ENSBTAG00000008032
4	117215603	117215948	Unknow	ENSBTAG00000047979
4	117398865	117399304	Unknow	ENSBTAG00000047979
4	117586263	117586686	Unknow	ENSBTAG00000021941
4	117674344	117674634	Unknow	ENSBTAG00000021941
4	118996864	118997493	LMBR1	ENSBTAG00000030817
4	119432079	119432362	Unknow	ENSBTAG00000000771
4	120195818	120196071	NCAPG2	ENSBTAG00000016131
4	120288918	120289347	ESYT2	ENSBTAG00000005483
5	268638	269049	Unknow	ENSBTAG00000037552
5	2189660	2190282	TRHDE	ENSBTAG00000018575
5	6274138	6274596	CSRP2	ENSBTAG00000013406
5	7580893	7581545	NAV3	ENSBTAG00000009852
5	8948144	8948858	SYT1	ENSBTAG00000034693
5	9456333	9456659	PPP1R12A	ENSBTAG00000014609
5	14769279	14769657	LRRIQ1	ENSBTAG00000027900
5	19632234	19632671	ATP2B1	ENSBTAG00000009552
5	25006696	25007214	FGD6	ENSBTAG00000014030
5	25019434	25019824	FGD6	ENSBTAG00000014030
5	25257698	25258231	METAP2	ENSBTAG00000019944
5	25626923	25627249	PPP1R1A	ENSBTAG00000010907
5	25630795	25631168	PPP1R1A	ENSBTAG00000010907
5	25691003	25691260	NCKAP1L	ENSBTAG00000019686
5	26235579	26235837	HOXC12	ENSBTAG00000000924
5	26491546	26491923	CALCOCO1	ENSBTAG00000015016
5	26801205	26801999	SP1	ENSBTAG00000003021
5	26875651	26876126	AAAS	ENSBTAG00000020179
5	26893763	26894088	ESPL1	ENSBTAG00000008934
5	26897277	26897660	ESPL1	ENSBTAG00000008934
5	26941208	26941945	RARG	ENSBTAG00000007592
5	27174749	27175148	KRT18	ENSBTAG00000001517
5	27217507	27217965	KRT8	ENSBTAG00000000836
5	27218217	27218939	KRT8	ENSBTAG00000000836
5	27279422	27279712	KRT79	ENSBTAG00000012676
5	27434058	27434407	KRT2	ENSBTAG00000039261
5	27508135	27509075	KRT71	ENSBTAG00000039891
5	27512781	27513516	KRT71	ENSBTAG00000039891
5	27721673	27722034	Unknow	ENSBTAG00000026880
5	27829143	27829512	KRT7	ENSBTAG00000016165
5	27905288	27905806	KRT80	ENSBTAG00000007204
5	28130764	28131099	ANKRD33	ENSBTAG00000017113
5	29743143	29743723	FAM186A	ENSBTAG00000023546
5	29911271	29911957	CERS5	ENSBTAG00000017395
5	29963495	29963873	GPD1	ENSBTAG00000016296
5	30082705	30083179	AQP5	ENSBTAG00000026813
5	30452479	30452761	KCNH3	ENSBTAG00000019277
5	30885683	30886221	LMBR1L	ENSBTAG00000044048
5	30963130	30963528	KMT2D	ENSBTAG00000014429
5	30980109	30980761	PRKAG1	ENSBTAG00000014426
5	31252094	31252519	CCNT1	ENSBTAG00000005861
5	32317326	32317607	PFKM	ENSBTAG00000000286
5	32473138	32473474	COL2A1	ENSBTAG00000013155
5	32576813	32577325	VDR	ENSBTAG00000016414
5	32595158	32595659	VDR	ENSBTAG00000016414
5	32734046	32734464	ENDOU	ENSBTAG00000012275
5	35070872	35071364	ANO6	ENSBTAG00000002902
5	35830529	35830801	NELL2	ENSBTAG00000032183
5	36290286	36290628	TMEM117	ENSBTAG00000032148
5	36580192	36580535	TMEM117	ENSBTAG00000032148
5	36784055	36784433	TMEM117	ENSBTAG00000032148
5	41282445	41283178	SLC2A13	ENSBTAG00000043962
5	41308138	41308728	SLC2A13	ENSBTAG00000043962
5	42120793	42121144	KIF21A	ENSBTAG00000004832
5	42851159	42851633	PTPRR	ENSBTAG00000015311
5	44002749	44003190	BEST3	ENSBTAG00000002931
5	45108151	45108465	CPM	ENSBTAG00000013496
5	46326895	46327208	DYRK2	ENSBTAG00000007256
5	47616890	47617953	GRIP1	ENSBTAG00000033726
5	50911459	50912238	PPM1H	ENSBTAG00000011857
5	54082968	54086637	SLC16A7	ENSBTAG00000021287
5	54086975	54089805	SLC16A7	ENSBTAG00000021287
5	56202726	56203630	DTX3	ENSBTAG00000018002
5	57427564	57427977	NABP2	ENSBTAG00000002798
5	57894668	57895173	ITGA7	ENSBTAG00000012897
5	57935201	57935572	Unknow	ENSBTAG00000006605
5	60287996	60288287	TESPA1	ENSBTAG00000005120
5	60659195	60659546	LTA4H	ENSBTAG00000016415
5	61317092	61317693	Unknow	ENSBTAG00000015792
5	63407350	63407679	Unknow	ENSBTAG00000030994
5	63432216	63432917	Unknow	ENSBTAG00000030994
5	68461576	68461860	CHST11	ENSBTAG00000010644
5	68722758	68723132	SLC41A2	ENSBTAG00000021875
5	70599000	70599663	MTERF2	ENSBTAG00000010144
5	71077541	71078196	BTBD11	ENSBTAG00000027064
5	71237310	71238040	BTBD11	ENSBTAG00000027064
5	71458429	71458724	FBXO7	ENSBTAG00000020634
5	71616282	71616785	SYN3	ENSBTAG00000020636
5	71725538	71725906	SYN3	ENSBTAG00000020636
5	71792398	71792751	TIMP3| gene_name SYN3	ENSBTAG00000020638
ENSBTAG00000020636
5	71849608	71849891	SYN3	ENSBTAG00000020636
5	72456957	72457233	LARGE1	ENSBTAG00000021953
5	72526351	72526707	LARGE1	ENSBTAG00000021953
5	73987432	73987917	HMOX1	ENSBTAG00000015582
5	75152077	75152529	MYH9	ENSBTAG00000010402
5	75169135	75169667	MYH9	ENSBTAG00000010402
5	75413570	75413948	CACNG2	ENSBTAG00000010865
5	75437806	75438149	CACNG2	ENSBTAG00000010865
5	75460503	75460838	CACNG2	ENSBTAG00000010865
5	75740364	75740725	CSF2RB	ENSBTAG00000009064
5	76268930	76269399	MFNG	ENSBTAG00000015043
5	80551862	80552306	OVCH1	ENSBTAG00000005365
5	82466626	82467002	KLHL42	ENSBTAG00000006372
5	83228503	83228807	TM7SF3	ENSBTAG00000006985
5	83491883	83492969	ITPR2	ENSBTAG00000002313
5	83718829	83719310	ITPR2	ENSBTAG00000002313
5	85313846	85314292	LRMP	ENSBTAG00000019711
5	85480088	85480446	BCAT1	ENSBTAG00000013825
5	89263950	89264341	SLCO1A2	ENSBTAG00000003282
5	96564020	96564411	GRIN2B	ENSBTAG00000000219
5	96570369	96570671	GRIN2B	ENSBTAG00000000219
5	97379950	97380462	Unknow	ENSBTAG00000005868
5	98422209	98422598	ETV6	ENSBTAG00000014605
5	102972433	102972795	Unknow	ENSBTAG00000030371
5	103581246	103581658	CLSTN3	ENSBTAG00000008129
5	103634156	103635225	C1RL	ENSBTAG00000016204
5	103680627	103681112	Unknow	ENSBTAG00000037743
5	103900006	103900524	ENO2	ENSBTAG00000011274
5	103904706	103905261	ENO2	ENSBTAG00000011274
5	104264664	104265238	NCAPD2	ENSBTAG00000014730
5	104347491	104347925	LTBR	ENSBTAG00000015312
5	104371509	104372474	SCNN1A	ENSBTAG00000002631
5	104742895	104743144	ANO2	ENSBTAG00000012246
5	104801419	104803957	ANO2	ENSBTAG00000012246
5	104867119	104867458	ANO2	ENSBTAG00000012246
5	104969467	104970181	ANO2	ENSBTAG00000012246
5	105142862	105143736	NTF3	ENSBTAG00000010223
5	105812531	105812823	GALNT8	ENSBTAG00000017378
5	105967739	105968221	DYRK4	ENSBTAG00000007556
5	107420274	107420658	NRIP2	ENSBTAG00000007611
5	108734124	108734756	CACNA2D4	ENSBTAG00000021994
5	109176271	109176775	CACNA1C	ENSBTAG00000010660
5	109359234	109359659	CACNA1C	ENSBTAG00000010660
5	109545449	109546095	CECR2	ENSBTAG00000009704
[truncated: 412 more rows]
