# Supplementary material for: Global mapping of binding sites for phic31 integrase in transgenic maden-darby bovine kidney cells using ChIP-seq
Source: Hereditas. 2019 Jan 14;156:3. doi: 10.1186/s41065-018-0079-z (PMC6332687; doi:10.1186/s41065-018-0079-z)
Supplement: Supplementary file 5 — GO functional analysis output file. (XLSX 29 kb) [file 41065_2018_79_MOESM5_ESM.xlsx]

## Sheet: INTMDBK_treat.peak.Ko.enrich
##Databases: KEGG PATHWAY
##Statistical test method: hypergeometric test / Fisher's exact test
##FDR correction method: Benjamini and Hochberg
#Term	Database	ID	Input number	Background number	P-Value	Corrected P-Value
cGMP-PKG signaling pathway	KEGG PATHWAY	ko04022	43	171	2.1622e-05	0.00564314
Focal adhesion	KEGG PATHWAY	ko04510	49	212	3.94625e-05	0.00564314
Adrenergic signaling in cardiomyocytes	KEGG PATHWAY	ko04261	37	151	0.000122399	0.0116687
Circadian entrainment	KEGG PATHWAY	ko04713	28	102	0.000164245	0.0117435
Cholinergic synapse	KEGG PATHWAY	ko04725	30	115	0.000208191	0.0119085
Salivary secretion	KEGG PATHWAY	ko04970	26	95	0.000287142	0.0136871
Oxytocin signaling pathway	KEGG PATHWAY	ko04921	36	160	0.000597779	0.0220717
Arrhythmogenic right ventricular cardiomyopathy (ARVC)	KEGG PATHWAY	ko05412	21	73	0.00061739	0.0220717
ECM-receptor interaction	KEGG PATHWAY	ko04512	24	92	0.000854147	0.0266285
Insulin secretion	KEGG PATHWAY	ko04911	23	87	0.000931067	0.0266285
Glutamatergic synapse	KEGG PATHWAY	ko04724	28	117	0.00104627	0.0272029
Pancreatic secretion	KEGG PATHWAY	ko04972	23	98	0.00344077	0.0808107
Adherens junction	KEGG PATHWAY	ko04520	19	75	0.00370379	0.0808107
Dopaminergic synapse	KEGG PATHWAY	ko04728	29	137	0.00411411	0.0808107
Platelet activation	KEGG PATHWAY	ko04611	28	131	0.00423832	0.0808107
Axon guidance	KEGG PATHWAY	ko04360	27	126	0.00477355	0.0821668
cAMP signaling pathway	KEGG PATHWAY	ko04024	41	218	0.00488404	0.0821668
Dilated cardiomyopathy	KEGG PATHWAY	ko05414	22	97	0.00585662	0.0891347
GnRH signaling pathway	KEGG PATHWAY	ko04912	21	91	0.00592153	0.0891347
Bile secretion	KEGG PATHWAY	ko04976	19	80	0.00665058	0.0951033
Long-term depression	KEGG PATHWAY	ko04730	16	63	0.00721612	0.0982766
Thyroid hormone synthesis	KEGG PATHWAY	ko04918	17	70	0.00827343	0.107555
Tight junction	KEGG PATHWAY	ko04530	28	140	0.00907655	0.110417
Gastric acid secretion	KEGG PATHWAY	ko04971	18	77	0.00926577	0.110417
Calcium signaling pathway	KEGG PATHWAY	ko04020	40	229	0.0149033	0.170493
Sphingolipid signaling pathway	KEGG PATHWAY	ko04071	24	121	0.0160904	0.17421
PI3K-Akt signaling pathway	KEGG PATHWAY	ko04151	61	382	0.0164464	0.17421
Proteoglycans in cancer	KEGG PATHWAY	ko05205	37	211	0.0177303	0.17877
Vascular smooth muscle contraction	KEGG PATHWAY	ko04270	26	136	0.0183193	0.17877
Hypertrophic cardiomyopathy (HCM)	KEGG PATHWAY	ko05410	18	84	0.0187521	0.17877
Estrogen signaling pathway	KEGG PATHWAY	ko04915	21	104	0.0199381	0.181703
Insulin signaling pathway	KEGG PATHWAY	ko04910	28	151	0.0203304	0.181703
MicroRNAs in cancer	KEGG PATHWAY	ko05206	27	147	0.0245719	0.211529
MAPK signaling pathway	KEGG PATHWAY	ko04010	42	253	0.0251469	0.211529
Amoebiasis	KEGG PATHWAY	ko05146	23	122	0.0286117	0.233798
Long-term potentiation	KEGG PATHWAY	ko04720	15	70	0.0300662	0.238859
Hippo signaling pathway	KEGG PATHWAY	ko04390	28	158	0.0318921	0.246518
Amphetamine addiction	KEGG PATHWAY	ko05031	15	71	0.0330134	0.24847
Pathways in cancer	KEGG PATHWAY	ko05200	63	419	0.0392017	0.285388
Regulation of actin cytoskeleton	KEGG PATHWAY	ko04810	36	219	0.0399145	0.285388
AMPK signaling pathway	KEGG PATHWAY	ko04152	23	128	0.042967	0.299721
Type II diabetes mellitus	KEGG PATHWAY	ko04930	11	49	0.0455478	0.310159
Epithelial cell signaling in Helicobacter pylori infection	KEGG PATHWAY	ko05120	14	69	0.0492176	0.321558
ErbB signaling pathway	KEGG PATHWAY	ko04012	17	89	0.0495029	0.321558
Inflammatory mediator regulation of TRP channels	KEGG PATHWAY	ko04750	20	110	0.0514455	0.321558
Thyroid hormone signaling pathway	KEGG PATHWAY	ko04919	21	117	0.0517191	0.321558
Morphine addiction	KEGG PATHWAY	ko05032	18	97	0.0541024	0.325539
Retrograde endocannabinoid signaling	KEGG PATHWAY	ko04723	19	104	0.054636	0.325539
Cardiac muscle contraction	KEGG PATHWAY	ko04260	16	84	0.0564619	0.329553
Choline metabolism in cancer	KEGG PATHWAY	ko05231	18	99	0.0621421	0.355453
Small cell lung cancer	KEGG PATHWAY	ko05222	17	93	0.066081	0.370572
HIF-1 signaling pathway	KEGG PATHWAY	ko04066	20	115	0.0707915	0.389353
Mucin type O-Glycan biosynthesis	KEGG PATHWAY	ko00512	7	30	0.0865305	0.465686
ABC transporters	KEGG PATHWAY	ko02010	11	56	0.0879268	0.465686
Rap1 signaling pathway	KEGG PATHWAY	ko04015	37	245	0.0902246	0.469168
Endocrine and other factor-regulated calcium reabsorption	KEGG PATHWAY	ko04961	9	44	0.0981804	0.501422
Aldosterone-regulated sodium reabsorption	KEGG PATHWAY	ko04960	8	38	0.103277	0.518198
GABAergic synapse	KEGG PATHWAY	ko04727	15	87	0.111623	0.550416
Taste transduction	KEGG PATHWAY	ko04742	8	39	0.113653	0.550926
MAPK signaling pathway - fly	KEGG PATHWAY	ko04013	4	15	0.130708	0.623041
Carbohydrate digestion and absorption	KEGG PATHWAY	ko04973	8	41	0.136008	0.637675
Gap junction	KEGG PATHWAY	ko04540	15	91	0.141335	0.651966
Proximal tubule bicarbonate reclamation	KEGG PATHWAY	ko04964	5	22	0.146206	0.656411
Hippo signaling pathway - fly	KEGG PATHWAY	ko04391	12	70	0.14715	0.656411
Vibrio cholerae infection	KEGG PATHWAY	ko05110	10	56	0.149184	0.656411
Collecting duct acid secretion	KEGG PATHWAY	ko04966	6	29	0.154409	0.669108
Glycosaminoglycan biosynthesis - heparan sulfate / heparin	KEGG PATHWAY	ko00534	5	24	0.181749	0.760267
Bacterial invasion of epithelial cells	KEGG PATHWAY	ko05100	13	81	0.182921	0.760267
Cocaine addiction	KEGG PATHWAY	ko05030	9	52	0.184939	0.760267
Phototransduction - fly	KEGG PATHWAY	ko04745	6	31	0.186079	0.760267
mTOR signaling pathway	KEGG PATHWAY	ko04150	11	67	0.19068	0.768093
Pancreatic cancer	KEGG PATHWAY	ko05212	11	68	0.202014	0.802446
Melanogenesis	KEGG PATHWAY	ko04916	16	106	0.206466	0.808894
Serotonergic synapse	KEGG PATHWAY	ko04726	18	122	0.212704	0.822072
Base excision repair	KEGG PATHWAY	ko03410	6	34	0.237709	0.883428
Protein digestion and absorption	KEGG PATHWAY	ko04974	19	133	0.241518	0.883428
Cyanoamino acid metabolism	KEGG PATHWAY	ko00460	2	7	0.241731	0.883428
Sphingolipid metabolism	KEGG PATHWAY	ko00600	8	49	0.244024	0.883428
Ether lipid metabolism	KEGG PATHWAY	ko00565	8	49	0.244024	0.883428
Endocytosis	KEGG PATHWAY	ko04144	29	213	0.249134	0.890655
Dorso-ventral axis formation	KEGG PATHWAY	ko04320	5	28	0.260596	0.919166
Mineral absorption	KEGG PATHWAY	ko04978	9	58	0.266066	0.919166
Oocyte meiosis	KEGG PATHWAY	ko04114	17	120	0.266751	0.919166
PPAR signaling pathway	KEGG PATHWAY	ko03320	11	75	0.288447	0.982092
Amyotrophic lateral sclerosis (ALS)	KEGG PATHWAY	ko05014	8	53	0.306276	1
Other types of O-glycan biosynthesis	KEGG PATHWAY	ko00514	5	31	0.324047	1
Synaptic vesicle cycle	KEGG PATHWAY	ko04721	9	62	0.325215	1
Various types of N-glycan biosynthesis	KEGG PATHWAY	ko00513	6	39	0.331216	1
MAPK signaling pathway - yeast	KEGG PATHWAY	ko04011	3	17	0.35045	1
Nicotine addiction	KEGG PATHWAY	ko05033	6	40	0.350545	1
Ras signaling pathway	KEGG PATHWAY	ko04014	34	268	0.355249	1
Bladder cancer	KEGG PATHWAY	ko05219	6	41	0.369959	1
Glycerophospholipid metabolism	KEGG PATHWAY	ko00564	13	98	0.379399	1
Renal cell carcinoma	KEGG PATHWAY	ko05211	10	74	0.384909	1
Shigellosis	KEGG PATHWAY	ko05131	9	66	0.38652	1
Methane metabolism	KEGG PATHWAY	ko00680	4	26	0.386548	1
Non-small cell lung cancer	KEGG PATHWAY	ko05223	8	58	0.387908	1
Prostate cancer	KEGG PATHWAY	ko05215	12	91	0.394504	1
Colorectal cancer	KEGG PATHWAY	ko05210	9	67	0.401991	1
Chemokine signaling pathway	KEGG PATHWAY	ko04062	23	183	0.406442	1
Glycosaminoglycan biosynthesis - chondroitin sulfate / dermatan sulfate	KEGG PATHWAY	ko00532	3	19	0.409777	1
Selenocompound metabolism	KEGG PATHWAY	ko00450	3	19	0.409777	1
Cell cycle - yeast	KEGG PATHWAY	ko04111	10	76	0.414116	1
Neurotrophin signaling pathway	KEGG PATHWAY	ko04722	16	127	0.430166	1
Osteoclast differentiation	KEGG PATHWAY	ko04380	17	136	0.437383	1
Purine metabolism	KEGG PATHWAY	ko00230	23	187	0.444058	1
Glioma	KEGG PATHWAY	ko05214	9	70	0.448365	1
HTLV-I infection	KEGG PATHWAY	ko05166	38	314	0.44842	1
DNA replication	KEGG PATHWAY	ko03030	5	37	0.453287	1
Ovarian steroidogenesis	KEGG PATHWAY	ko04913	8	62	0.453848	1
VEGF signaling pathway	KEGG PATHWAY	ko04370	8	62	0.453848	1
Fc gamma R-mediated phagocytosis	KEGG PATHWAY	ko04666	12	96	0.46065	1
Hepatitis B	KEGG PATHWAY	ko05161	19	156	0.471173	1
Taurine and hypotaurine metabolism	KEGG PATHWAY	ko00430	2	13	0.476292	1
Lysosome	KEGG PATHWAY	ko04142	15	123	0.481071	1
Mismatch repair	KEGG PATHWAY	ko03430	3	22	0.495148	1
Phosphatidylinositol signaling system	KEGG PATHWAY	ko04070	10	82	0.501088	1
Notch signaling pathway	KEGG PATHWAY	ko04330	6	48	0.504313	1
Adipocytokine signaling pathway	KEGG PATHWAY	ko04920	9	74	0.509265	1
Folate biosynthesis	KEGG PATHWAY	ko00790	2	14	0.511271	1
Acute myeloid leukemia	KEGG PATHWAY	ko05221	7	57	0.511891	1
Fc epsilon RI signaling pathway	KEGG PATHWAY	ko04664	9	75	0.524188	1
Galactose metabolism	KEGG PATHWAY	ko00052	4	32	0.529781	1
Progesterone-mediated oocyte maturation	KEGG PATHWAY	ko04914	11	93	0.534119	1
Toxoplasmosis	KEGG PATHWAY	ko05145	14	119	0.53466	1
Phenylalanine, tyrosine and tryptophan biosynthesis	KEGG PATHWAY	ko00400	1	6	0.539283	1
Wnt signaling pathway	KEGG PATHWAY	ko04310	17	147	0.556659	1
Leukocyte transendothelial migration	KEGG PATHWAY	ko04670	14	121	0.558012	1
Basal cell carcinoma	KEGG PATHWAY	ko05217	7	60	0.562033	1
Vasopressin-regulated water reabsorption	KEGG PATHWAY	ko04962	6	52	0.57643	1
Primary bile acid biosynthesis	KEGG PATHWAY	ko00120	2	16	0.576444	1
Nucleotide excision repair	KEGG PATHWAY	ko03420	5	44	0.593761	1
Chagas disease (American trypanosomiasis)	KEGG PATHWAY	ko05142	16	142	0.596085	1
TGF-beta signaling pathway	KEGG PATHWAY	ko04350	9	80	0.596126	1
Propanoate metabolism	KEGG PATHWAY	ko00640	3	26	0.598341	1
Homologous recombination	KEGG PATHWAY	ko03440	3	26	0.598341	1
Glutathione metabolism	KEGG PATHWAY	ko00480	6	54	0.610445	1
Endometrial cancer	KEGG PATHWAY	ko05213	6	55	0.62687	1
One carbon pool by folate	KEGG PATHWAY	ko00670	2	18	0.635015	1
Pentose phosphate pathway	KEGG PATHWAY	ko00030	3	28	0.644444	1
alpha-Linolenic acid metabolism	KEGG PATHWAY	ko00592	3	28	0.644444	1
Pantothenate and CoA biosynthesis	KEGG PATHWAY	ko00770	2	19	0.66183	1
Apoptosis	KEGG PATHWAY	ko04210	9	85	0.66239	1
Salmonella infection	KEGG PATHWAY	ko05132	9	86	0.67485	1
Phototransduction	KEGG PATHWAY	ko04744	3	30	0.686668	1
Terpenoid backbone biosynthesis	KEGG PATHWAY	ko00900	2	20	0.687035	1
Glycolysis / Gluconeogenesis	KEGG PATHWAY	ko00010	7	69	0.695993	1
N-Glycan biosynthesis	KEGG PATHWAY	ko00510	5	50	0.696403	1
Fanconi anemia pathway	KEGG PATHWAY	ko03460	5	50	0.696403	1
Valine, leucine and isoleucine degradation	KEGG PATHWAY	ko00280	5	50	0.696403	1
Ubiquinone and other terpenoid-quinone biosynthesis	KEGG PATHWAY	ko00130	1	10	0.704149	1
Circadian rhythm - fly	KEGG PATHWAY	ko04711	1	10	0.704149	1
Linoleic acid metabolism	KEGG PATHWAY	ko00591	4	41	0.707825	1
Phagosome	KEGG PATHWAY	ko04145	19	181	0.708369	1
Renin-angiotensin system	KEGG PATHWAY	ko04614	2	21	0.710674	1
Glycosaminoglycan degradation	KEGG PATHWAY	ko00531	2	21	0.710674	1
Chronic myeloid leukemia	KEGG PATHWAY	ko05220	8	80	0.715514	1
RNA transport	KEGG PATHWAY	ko03013	18	173	0.717614	1
Thyroid cancer	KEGG PATHWAY	ko05216	3	32	0.725016	1
mRNA surveillance pathway	KEGG PATHWAY	ko03015	10	100	0.728023	1
Meiosis - yeast	KEGG PATHWAY	ko04113	6	62	0.729865	1
Other glycan degradation	KEGG PATHWAY	ko00511	2	22	0.732796	1
Vitamin digestion and absorption	KEGG PATHWAY	ko04977	2	22	0.732796	1
Melanoma	KEGG PATHWAY	ko05218	7	72	0.734127	1
Sulfur relay system	KEGG PATHWAY	ko04122	1	11	0.735163	1
Pertussis	KEGG PATHWAY	ko05133	7	74	0.757626	1
Circadian rhythm	KEGG PATHWAY	ko04710	3	34	0.759587	1
SNARE interactions in vesicular transport	KEGG PATHWAY	ko04130	3	34	0.759587	1
Fructose and mannose metabolism	KEGG PATHWAY	ko00051	3	34	0.759587	1
Riboflavin metabolism	KEGG PATHWAY	ko00740	1	12	0.762927	1
Carbon fixation in photosynthetic organisms	KEGG PATHWAY	ko00710	2	24	0.772731	1
Porphyrin and chlorophyll metabolism	KEGG PATHWAY	ko00860	3	35	0.775507	1
Central carbon metabolism in cancer	KEGG PATHWAY	ko05230	6	66	0.778881	1
Hepatitis C	KEGG PATHWAY	ko05160	13	134	0.779506	1
Malaria	KEGG PATHWAY	ko05144	8	86	0.781227	1
FoxO signaling pathway	KEGG PATHWAY	ko04068	13	135	0.78748	1
Fatty acid biosynthesis	KEGG PATHWAY	ko00061	1	13	0.787781	1
Aminobenzoate degradation	KEGG PATHWAY	ko00627	1	13	0.787781	1
Non-homologous end-joining	KEGG PATHWAY	ko03450	1	13	0.787781	1
Fatty acid elongation	KEGG PATHWAY	ko00062	2	25	0.790671	1
Alanine, aspartate and glutamate metabolism	KEGG PATHWAY	ko00250	3	37	0.804744	1
Legionellosis	KEGG PATHWAY	ko05134	5	59	0.814093	1
Alzheimer's disease	KEGG PATHWAY	ko05010	18	187	0.817769	1
B cell receptor signaling pathway	KEGG PATHWAY	ko04662	7	80	0.819011	1
TNF signaling pathway	KEGG PATHWAY	ko04668	10	110	0.819491	1
Glycosphingolipid biosynthesis - ganglio series	KEGG PATHWAY	ko00604	1	15	0.829948	1
Isoquinoline alkaloid biosynthesis	KEGG PATHWAY	ko00950	1	15	0.829948	1
Fat digestion and absorption	KEGG PATHWAY	ko04975	4	50	0.831151	1
Neuroactive ligand-receptor interaction	KEGG PATHWAY	ko04080	34	340	0.833041	1
Glycosphingolipid biosynthesis - lacto and neolacto series	KEGG PATHWAY	ko00601	2	28	0.837185	1
Tuberculosis	KEGG PATHWAY	ko05152	19	200	0.837823	1
p53 signaling pathway	KEGG PATHWAY	ko04115	6	72	0.839357	1
Inositol phosphate metabolism	KEGG PATHWAY	ko00562	5	62	0.844085	1
Glycosaminoglycan biosynthesis - keratan sulfate	KEGG PATHWAY	ko00533	1	16	0.847777	1
Glycosphingolipid biosynthesis - globo series	KEGG PATHWAY	ko00603	1	16	0.847777	1
Plant-pathogen interaction	KEGG PATHWAY	ko04626	1	16	0.847777	1
Non-alcoholic fatty liver disease (NAFLD)	KEGG PATHWAY	ko04932	15	164	0.852402	1
Glycerolipid metabolism	KEGG PATHWAY	ko00561	5	63	0.85315	1
Glyoxylate and dicarboxylate metabolism	KEGG PATHWAY	ko00630	2	30	0.862773	1
Nitrogen metabolism	KEGG PATHWAY	ko00910	1	17	0.863738	1
2-Oxocarboxylic acid metabolism	KEGG PATHWAY	ko01210	1	17	0.863738	1
Two-component system	KEGG PATHWAY	ko02020	1	17	0.863738	1
RNA degradation	KEGG PATHWAY	ko03018	6	75	0.864163	1
Hedgehog signaling pathway	KEGG PATHWAY	ko04340	4	54	0.870132	1
Huntington's disease	KEGG PATHWAY	ko05016	19	207	0.872856	1
Pathogenic Escherichia coli infection	KEGG PATHWAY	ko05130	4	55	0.878573	1
Arachidonic acid metabolism	KEGG PATHWAY	ko00590	7	89	0.887471	1
Primary immunodeficiency	KEGG PATHWAY	ko05340	3	45	0.891483	1
Tryptophan metabolism	KEGG PATHWAY	ko00380	3	45	0.891483	1
Cell adhesion molecules (CAMs)	KEGG PATHWAY	ko04514	17	192	0.892947	1
Citrate cycle (TCA cycle)	KEGG PATHWAY	ko00020	2	33	0.894296	1
Hematopoietic cell lineage	KEGG PATHWAY	ko04640	8	101	0.895604	1
Leishmaniasis	KEGG PATHWAY	ko05140	6	80	0.898398	1
African trypanosomiasis	KEGG PATHWAY	ko05143	3	46	0.899457	1
Protein processing in endoplasmic reticulum	KEGG PATHWAY	ko04141	16	184	0.900892	1
Transcriptional misregulation in cancer	KEGG PATHWAY	ko05202	19	214	0.901689	1
Prion diseases	KEGG PATHWAY	ko05020	2	34	0.903209	1
Lysine degradation	KEGG PATHWAY	ko00310	8	103	0.906172	1
Signaling pathways regulating pluripotency of stem cells	KEGG PATHWAY	ko04550	12	145	0.907055	1
Pyrimidine metabolism	KEGG PATHWAY	ko00240	8	104	0.911107	1
Basal transcription factors	KEGG PATHWAY	ko03022	3	49	0.920301	1
Fatty acid metabolism	KEGG PATHWAY	ko01212	3	49	0.920301	1
Metabolism of xenobiotics by cytochrome P450	KEGG PATHWAY	ko00980	4	62	0.925347	1
Cysteine and methionine metabolism	KEGG PATHWAY	ko00270	2	37	0.925908	1
Chemical carcinogenesis	KEGG PATHWAY	ko05204	5	74	0.926795	1
Carbon metabolism	KEGG PATHWAY	ko01200	8	108	0.928686	1
Ascorbate and aldarate metabolism	KEGG PATHWAY	ko00053	1	23	0.929901	1
Biosynthesis of unsaturated fatty acids	KEGG PATHWAY	ko01040	1	23	0.929901	1
NOD-like receptor signaling pathway	KEGG PATHWAY	ko04621	3	51	0.931917	1
Biosynthesis of amino acids	KEGG PATHWAY	ko01230	5	76	0.935926	1
Viral carcinogenesis	KEGG PATHWAY	ko05203	25	285	0.936104	1
Phenylalanine metabolism	KEGG PATHWAY	ko00360	1	24	0.937253	1
Regulation of autophagy	KEGG PATHWAY	ko04140	2	39	0.93814	1
Maturity onset diabetes of the young	KEGG PATHWAY	ko04950	1	25	0.943834	1
Prolactin signaling pathway	KEGG PATHWAY	ko04917	6	90	0.945201	1
Pyruvate metabolism	KEGG PATHWAY	ko00620	2	41	0.948437	1
Rheumatoid arthritis	KEGG PATHWAY	ko05323	10	136	0.949205	1
Glycosylphosphatidylinositol(GPI)-anchor biosynthesis	KEGG PATHWAY	ko00563	1	26	0.949725	1
Butanoate metabolism	KEGG PATHWAY	ko00650	1	26	0.949725	1
Toll-like receptor signaling pathway	KEGG PATHWAY	ko04620	7	104	0.95319	1
Drug metabolism - cytochrome P450	KEGG PATHWAY	ko00982	3	58	0.961349	1
Peroxisome	KEGG PATHWAY	ko04146	5	84	0.96306	1
Ribosome biogenesis in eukaryotes	KEGG PATHWAY	ko03008	5	84	0.96306	1
Natural killer cell mediated cytotoxicity	KEGG PATHWAY	ko04650	12	164	0.963458	1
Retinol metabolism	KEGG PATHWAY	ko00830	3	60	0.967246	1
Arginine and proline metabolism	KEGG PATHWAY	ko00330	3	60	0.967246	1
Staphylococcus aureus infection	KEGG PATHWAY	ko05150	6	98	0.967577	1
RNA polymerase	KEGG PATHWAY	ko03020	1	30	0.967726	1
Complement and coagulation cascades	KEGG PATHWAY	ko04610	4	74	0.969331	1
Starch and sucrose metabolism	KEGG PATHWAY	ko00500	2	48	0.973043	1
Nicotinate and nicotinamide metabolism	KEGG PATHWAY	ko00760	1	32	0.974142	1
Amino sugar and nucleotide sugar metabolism	KEGG PATHWAY	ko00520	2	49	0.97546	1
T cell receptor signaling pathway	KEGG PATHWAY	ko04660	9	139	0.977456	1
Cell cycle	KEGG PATHWAY	ko04110	9	140	0.978782	1
beta-Alanine metabolism	KEGG PATHWAY	ko00410	1	35	0.981457	1
Epstein-Barr virus infection	KEGG PATHWAY	ko05169	15	212	0.983392	1
Influenza A	KEGG PATHWAY	ko05164	12	181	0.985547	1
Viral myocarditis	KEGG PATHWAY	ko05416	6	110	0.985876	1
Inflammatory bowel disease (IBD)	KEGG PATHWAY	ko05321	5	98	0.98672	1
Steroid hormone biosynthesis	KEGG PATHWAY	ko00140	3	71	0.987153	1
Ubiquitin mediated proteolysis	KEGG PATHWAY	ko04120	10	161	0.987982	1
Tyrosine metabolism	KEGG PATHWAY	ko00350	1	39	0.988098	1
NF-kappa B signaling pathway	KEGG PATHWAY	ko04064	7	129	0.990999	1
Fatty acid degradation	KEGG PATHWAY	ko00071	1	42	0.991465	1
Intestinal immune network for IgA production	KEGG PATHWAY	ko04672	4	91	0.992071	1
Proteasome	KEGG PATHWAY	ko03050	1	44	0.993163	1
Aminoacyl-tRNA biosynthesis	KEGG PATHWAY	ko00970	1	45	0.99388	1
Oxidative phosphorylation	KEGG PATHWAY	ko00190	8	150	0.994974	1
Measles	KEGG PATHWAY	ko05162	10	176	0.995343	1
Glycine, serine and threonine metabolism	KEGG PATHWAY	ko00260	1	50	0.996485	1
Spliceosome	KEGG PATHWAY	ko03040	7	143	0.9967	1
Parkinson's disease	KEGG PATHWAY	ko05012	8	157	0.996923	1
Jak-STAT signaling pathway	KEGG PATHWAY	ko04630	10	187	0.997753	1
RIG-I-like receptor signaling pathway	KEGG PATHWAY	ko04622	3	92	0.998037	1
Graft-versus-host disease	KEGG PATHWAY	ko05332	2	78	0.998537	1
Cytosolic DNA-sensing pathway	KEGG PATHWAY	ko04623	1	62	0.999071	1
Antigen processing and presentation	KEGG PATHWAY	ko04612	4	117	0.999137	1
Herpes simplex infection	KEGG PATHWAY	ko05168	11	214	0.999151	1
Type I diabetes mellitus	KEGG PATHWAY	ko04940	2	86	0.999344	1
Alcoholism	KEGG PATHWAY	ko05034	14	257	0.999403	1
Cytokine-cytokine receptor interaction	KEGG PATHWAY	ko04060	16	286	0.999549	1
Allograft rejection	KEGG PATHWAY	ko05330	2	90	0.999562	1
Autoimmune thyroid disease	KEGG PATHWAY	ko05320	2	102	0.999871	1
Ribosome	KEGG PATHWAY	ko03010	9	252	0.999994	1
Systemic lupus erythematosus	KEGG PATHWAY	ko05322	7	250	1	1
Olfactory transduction	KEGG PATHWAY	ko04740	7	996	1	1
--------------------
#Term	Database	ID	Input number	Background number	P-Value	Corrected P-Value
--------------------
#Term	Database	ID	Input number	Background number	P-Value	Corrected P-Value
--------------------
